# Supplementary material for: Identification and functional analysis of putative effector proteins from Diaphorina citri and ‘Candidatus Liberibacter asiaticus’
Source: Front Plant Sci. 2025 Nov 27;16:1656652. doi: 10.3389/fpls.2025.1656652 (PMC12695838; doi:10.3389/fpls.2025.1656652)
Supplement: Supplementary file 2 [file Table1.xlsx]

## Sheet: Sheet1
	Primer name	Sequences	Experiment
	attB1	GGGG ACA AGT TTG TAC AAA AAA GCA GGC T
	attB2	GGGG ACC ACT TTG TAC AAG AAA GCT GGG T	ROS assay and transient expression in plant
	Ferritin_wo sp_F	AA AAA GCA GGC TAT ATG GCT CAA GAT TCA
	Ferritin_R	AGA AAG CTG GGT TTA AGC GGC AGC GAC A
	Prisilkin-39_wo sp _F	AA AAA GCA GGC TAT ATG ATC CTT GCT CTG
	Prisilkin-39 _R	AGA AAG CTG GGT CTA GTA GTG GTA TCC
	CG31997-PA_wo sp_F	AA AAA GCA GGC TAT ATG GCT GAG AAA AAT
	CG31997-PA_R	AGA AAG CTG GGT TTA TGC CTT AGC CTT TG
	PCBD _wo sp_F	AA AAA GCA GGC TAT ATG GCT TCA ACA AGC
	PCBD_R	AGA AAG CTG GGT TTA AGA TTC AGC TTT G
	Ferritin_RT_F	GGCCGATATGAACAGCATCA	qPCR
	Ferritin_RT_R	CAGCGACACCTAGCGACTTT
	PCBD_RT_F	AACTGCCCTCTTGGCTGAAA
	PCBD_RT_R	ATCCATGAATGAGGCAAGTTTGA
	CG31997-PA_RT_F	CATTCCCCGACTGTTGTCCA
	CG31997-PA_RT_R	TGCCTTAGCCTTTGGCTTGG
	prisilkin-39_RT_F	TACGGCGCTTACCCTTACAG
	prisilkin-39_RT_R	ATCATAACCGTAGGCGGCAG
	NbUbiquitin_F	AATGTGAAAGCCAAGATCCAAG
	NbUbiquitin_R	CGGAGGCGGAGCACGAGATGAA
	Ferritin_SP_F	AA AAA GCA GGC TAT ATG AAT TCA GTA CTA	Pseudomonas syringae infection assay
	Ferritn_R	AGA AAG CTG GGT TTA AGC GGC AGC GAC A
	Prisilkin_SP_F	AAA AAA GCA GGC TAT ATG AAA ATA CAG GGT
	Prisilkin_R	AA GAA AGC TGG GTA CTA GTA GTG GTA TCC GTT
	PCBD_SP_F	AAA AAA GCA GGC TAT ATG TTC ACT GGA GCT
	PCBD_R	AA GAA AGC TGG GTA TTA AGA TTC AGC TTT GAT
	CG31997-PA_SP_F	AAA AAA GCA GGC TAT ATG AAA GTG ATC GCT
	CG31997-PA_R	AA GAA AGC TGG GTA TTA TGC CTT AGC CTT TG
	CLIBASIA_05320_wo sp_F	AAA AAA GCA GGC TAT ATG GCC AAT GAG CAC	ROS assay and transient expression in plant
	CLIBASIA_05320_wo sp_R	AA GAA AGC TGG GTA TCA ATT GTT TAA GCC
	CLIBASIA_04560_wo sp_F	AAA AAA GCA GGC TAT ATG TGT GAC CTC GGT
	CLIBASIA_04560_wo sp_R	AA GAA AGC TGG GTA TTA AAA TGC TAC GTC
	CLIBASIA_04560	ATG AAA TCA AAA AAT ATT CTC ATT	Amplification from head of ACPs
	CLIBASIA_04560_wo sp_R	AA GAA AGC TGG GTA TTA AAA TGC TAC GTC CCA
	CLIBASIA_05320_wo sp_F	ATG AGT AAG TTT GTG GTG AGG ATT
	CLIBASIA_05320_wo sp_R	AA GAA AGC TGG GTA TCA ATT GTT TAA GCC

## Sheet: Sheet2
	Ferritin wo SP_F	AA AAA GCA GGC TAT ATG GCT CAA GAT TCA
	Ferritin wo SP_R	AGA AAG CTG GGT TTA AGC GGC AGC GAC A
