# Supplementary material for: Identification and functional analysis of putative effector proteins from Diaphorina citri and ‘Candidatus Liberibacter asiaticus’
Source: Front Plant Sci. 2025 Nov 27;16:1656652. doi: 10.3389/fpls.2025.1656652 (PMC12695838; doi:10.3389/fpls.2025.1656652)
Supplement: Supplementary file 3 [file Table2.xlsx]

## Sheet: DEG (p <0.01)
Gene_id	baseMean	log2FoldChange (CLas-infected D. citri/healthy D. citri)	lfcSE	stat	pvalue	padj
DcitrM089135.1.1	88.615674006247	4.34322993502097	0.404773425724537	10.7300273659188	7.3574383818543e-27	2.42182346736037e-23
DcitrM002290.1.1	14.5102020420074	2.64760010684503	0.506014038809291	5.23226611078841	1.67444454922909e-07	3.51811487736963e-05
DcitrM089130.1.1	120.802897922166	2.27257611252192	0.222932624472519	10.1940042104607	2.10894631473664e-24	5.20646121450607e-21
DcitrM083015.1.1	32.5620906202257	2.16073039806945	0.337519270691006	6.40179861033052	1.53557130455469e-10	7.22084125356072e-08
DcitrM050130.1.1	951.355747150302	2.0615352691749	0.244211385410481	8.4416017939122	3.13018154174037e-17	5.15175712078102e-14
DcitrM071280.1.1	70.44869447813	1.92859729556603	0.395423974330976	4.8772897466044	1.07553392035738e-06	0.000160922688841351
DcitrM042720.1.1	2036.85613318216	1.9039711696486	0.148381423774083	12.8316006223762	1.09086937894904e-37	1.07723351171218e-33
DcitrM030010.1.1	21.5227744959504	1.85461267341004	0.457608127664307	4.05284032623335	5.05995388957903e-05	0.00381427821828954
DcitrM056585.1.1	17.6793423888652	1.73580135444331	0.387121061315512	4.48387217307352	7.33005825428049e-06	0.000804270280677998
DcitrM055100.1.1	47.5232162935143	1.73499173747118	0.343948536026675	5.04433528781358	4.55100669642311e-07	7.49019852119637e-05
DcitrM067610.1.1	65.8796063401646	1.72890669655335	0.251772433315454	6.8669419991153	6.55927221986401e-12	4.3181875447438e-09
DcitrM079800.1.1	60.0500258845394	1.65686305928959	0.296161411950264	5.59445961706798	2.21309971232664e-08	6.24410275977875e-06
DcitrM052420.1.1	38.0680210017774	1.63908354855138	0.359811535253049	4.55539466626228	5.22873123115682e-06	0.000593491044915788
DcitrM071275.1.1	71.4039440787153	1.61906318573673	0.377745176098653	4.2861253781144	1.81816399270112e-05	0.00170993994551653
DcitrM083010.1.1	15.4361868145056	1.55102021145012	0.412409263991315	3.76087626266994	0.000169319176716307	0.00961035641816802
DcitrM015685.1.1	27.4860244643052	1.53731783902157	0.400375525613249	3.83968984284663	0.000123189840358341	0.00766975583402591
DcitrM079790.1.1	108.99143887863	1.52287327064488	0.343955653207585	4.42752795729102	9.53192209168618e-06	0.000980497194327094
DcitrM039665.1.1	370.704267044297	1.5082253769887	0.201448136580021	7.48691649669139	7.05105307994141e-14	6.32992265131104e-11
DcitrM019530.1.1	627.533142765308	1.45827404477738	0.211326170826741	6.90058424412077	5.17890976685945e-12	3.65298099626694e-09
DcitrM042820.1.1	258.248569060028	1.39451621816763	0.179104438459542	7.78605058680687	6.91362781457771e-15	6.82720746689549e-12
DcitrM100105.1.1	1271.07952044012	1.32661906357773	0.260656138808992	5.08953700319285	3.58938815551057e-07	6.32950143494051e-05
DcitrM086695.1.1	31.5425942609156	1.31504177289205	0.337157890679808	3.90037370989758	9.60443171561365e-05	0.00636535323434126
DcitrM013325.1.1	1863.00422197363	1.30736407803111	0.266942622756997	4.89754713776536	9.70403602452612e-07	0.00014973024334718
DcitrM078530.1.1	7611.19146665642	1.29930119777664	0.247812881531751	5.24307368424738	1.57923434754089e-07	3.39020416999267e-05
DcitrM025995.1.1	149.50133051705	1.29623757575066	0.329260635615926	3.93681307613914	8.25708741447752e-05	0.005702009665592
DcitrM079730.1.1	34.7621295779826	1.25063727173253	0.31751823008623	3.93878887329679	8.18939526893078e-05	0.005695090019767
DcitrM102865.1.1	714.566640405045	1.25059601087014	0.109219876188127	11.4502602870199	2.34440497290405e-30	1.15754995537138e-26
DcitrM062365.1.1	50.5529072745336	1.24984868716134	0.303629402662452	4.11636250047498	3.84898775492217e-05	0.00309014260811841
DcitrM005765.1.1	59.1461090877093	1.21478890781451	0.261541446773199	4.64472810257083	3.40524627370582e-06	0.000400319130391011
DcitrM065715.1.1	110.917823094893	1.19088774187493	0.286136767642134	4.16195287200682	3.15537481536743e-05	0.00259661052514611
DcitrM008930.1.1	81.7071016634455	1.18705037796078	0.286149270036652	4.14836067136825	3.34864547013971e-05	0.00271048147685489
DcitrM014655.1.1	83.1354200403358	1.18398986304689	0.276145567469809	4.28755700804916	1.80648904296092e-05	0.00170993994551653
DcitrM102935.1.2	462.152969892146	1.14122311674248	0.146477830345498	7.7910979023288	6.64294153468378e-15	6.82720746689549e-12
DcitrM031530.1.1	39.4739595376459	1.13878433257504	0.267243652557335	4.26122125512681	2.03312825021496e-05	0.00185899458063637
DcitrM057375.1.1	222.424044669792	1.12701818981144	0.231823033382204	4.8615453493499	1.16472889590232e-06	0.000171667132045305
DcitrM037505.1.1	284.554880208397	1.12467974826925	0.17345453285244	6.4840032126807	8.93203182161593e-11	4.64230601255039e-08
DcitrM055510.1.1	53841.9666715443	1.10715051221227	0.265673167135969	4.16734036089403	3.08174187010842e-05	0.00257900008197633
DcitrM001975.1.1	843.079171158479	1.10608868679236	0.15521289915716	7.12626780891709	1.03126973696544e-12	7.83368357887209e-10
DcitrM082705.1.1	554.796080230293	1.10508890326118	0.290643602204748	3.80221307084779	0.000143409308718787	0.00848004145867078
DcitrM074425.1.1	134.539965865647	1.10266076659999	0.233020607706696	4.73203111712727	2.22284326548749e-06	0.000274382215583612
DcitrM078545.1.1	882.428039922008	1.09367806258248	0.138886299808111	7.87462884455515	3.41755856975484e-15	4.21854885954113e-12
DcitrM102970.1.1	265.841410092699	1.08494609263723	0.137426407627912	7.89474243971194	2.90915375068026e-15	4.10398475542394e-12
DcitrM093305.1.1	13260.3419975142	1.08469732962289	0.21238024453879	5.10733628722599	3.2673196319817e-07	6.05186602194721e-05
DcitrM085590.1.1	62.7013129381913	1.07593160263111	0.250760214710806	4.29067906115788	1.78127590381489e-05	0.00170777665535651
DcitrM073960.1.1	119.785063040325	1.07135532999419	0.240136009950365	4.46145220042438	8.14061056195279e-06	0.000878339014504408
DcitrM080725.1.1	333.949692742499	1.05245401349248	0.264666943344318	3.97652234235876	6.99304314427903e-05	0.00500407978621416
DcitrM040955.1.1	57.3228122793009	1.04882397128392	0.206350212514544	5.08273753878491	3.72033610078828e-07	6.41501505187352e-05
DcitrM099955.1.1	23731.9240439603	1.03271875814705	0.260273644893871	3.9678191718879	7.25333352886614e-05	0.00515299774083116
DcitrM018105.1.1	199.567199299171	1.01757763639341	0.24307741837213	4.18622858185695	2.83627725566617e-05	0.00239386648715414
DcitrM010345.1.1	988.888991649633	1.01480943162773	0.1805833931525	5.61961658772654	1.9138169613934e-08	5.78562827139458e-06
DcitrM062370.1.1	268.831646534723	1.01350026008428	0.157011337440229	6.45494953808736	1.08254968513692e-10	5.34508907036353e-08
DcitrM092820.1.1	149.077883186663	1.00944740377109	0.186851972514258	5.40239094181391	6.57584380050208e-08	1.64828036277471e-05
DcitrM102930.1.6	79.2715447242677	1.00640619432778	0.168215485749561	5.98283915326394	2.19281286800449e-09	8.0200100264979e-07
DcitrM002285.1.1	315.700826588761	0.971182565092347	0.184314833908708	5.26915031469133	1.37056698359163e-07	3.09839933949744e-05
DcitrM069125.1.1	658.435437662626	0.953621889971284	0.196496707589937	4.85311892330211	1.21534759384752e-06	0.000176493492488887
DcitrM026440.1.1	82.7435387103452	0.947825389998973	0.252522908969495	3.75342337796953	0.000174435868332444	0.0097319446315417
DcitrM027950.1.1	234.173798698298	0.932604124707514	0.163744907064823	5.69546950451606	1.23032876053765e-08	3.91919242268043e-06
DcitrM019660.1.1	62.8627646720259	0.932599235838466	0.245914559061315	3.79237097387934	0.000149215782888885	0.00862314750693155
DcitrM012925.1.1	556.074208710491	0.923052515000455	0.147271078031528	6.26771072323411	3.66394620853519e-10	1.57310733953413e-07
DcitrM063725.1.1	115.437020296794	0.922026344366661	0.181489474590506	5.08032956978374	3.7678063089485e-07	6.41501505187352e-05
DcitrM014755.1.1	148.644797511737	0.915687623299549	0.156911398280265	5.83569857470779	5.35656579755732e-09	1.88914597324566e-06
DcitrM034000.1.1	213.409259447115	0.911814782262694	0.173091566751657	5.26781748743959	1.38055261709253e-07	3.09839933949744e-05
DcitrM082990.1.1	168.556563519912	0.902398563911133	0.221902776697481	4.06663935143709	4.76959691607859e-05	0.00362305919586739
DcitrM040740.1.1	242.428627739446	0.888387135881517	0.139945344062985	6.34810069480897	2.17989390043993e-10	9.7847510303838e-08
DcitrM092505.1.1	110.841500607744	0.875860018674795	0.197111957516852	4.4434646670277	8.85216992121635e-06	0.000920159768126437
DcitrM038915.1.1	619.267205781804	0.853671303698367	0.205405984012316	4.15601963985226	3.23839998365886e-05	0.00264290907757283
DcitrM098600.1.1	189.220728810124	0.847304625606487	0.178363940360351	4.75042558431186	2.02988985058904e-06	0.000253736231323629
DcitrM074370.1.1	648.185529115176	0.840449033885557	0.173692972814015	4.83870487256548	1.30687937454966e-06	0.000187035272806926
DcitrM067565.1.1	154.260470259897	0.838780564346022	0.174926771505717	4.79503827302162	1.62643775372832e-06	0.000214140988810857
DcitrM071650.1.1	47.5315956221162	0.834984333910307	0.218458923579952	3.82215713703596	0.000132289342740271	0.00792840464779584
DcitrM082795.1.1	223.74038013096	0.826227717952147	0.142768994037816	5.78716494796693	7.15842786919479e-09	2.43756811063098e-06
DcitrM097580.1.1	1948.39588480539	0.82532209092654	0.142872412202936	5.77663719818949	7.62083643508902e-09	2.50852532655014e-06
DcitrM041385.1.1	436.344853695326	0.810710319667583	0.18234914732175	4.44592328275112	8.7515178086157e-06	0.000919374876171065
DcitrM097075.1.1	2784.8452556246	0.799009467596644	0.163509031404862	4.88663813082122	1.02572371368098e-06	0.000155831102655379
DcitrM101410.1.1	233.59848809572	0.798934092572935	0.213232825220564	3.74676878077534	0.000179127055372976	0.00993752624611313
DcitrM078570.1.1	87.9283829941456	0.798176788856186	0.199357862388471	4.00373870031196	6.23492292477663e-05	0.00449415064833352
DcitrM037530.1.1	304.859658482691	0.787713600668765	0.155931433457085	5.05166651267626	4.3797188960785e-07	7.33046171165682e-05
DcitrM090810.1.1	100.322701220711	0.785676440215246	0.204006753231453	3.85122760776389	0.000117527204084317	0.00743962269443991
DcitrM097025.1.1	65.9425946321658	0.765291269551929	0.195679513401417	3.91094221489611	9.1936767933574e-05	0.00617602437649009
DcitrM066995.1.1	881.859468898928	0.761394082478531	0.11188345541178	6.80524282769303	1.00878934860444e-11	6.226121760918e-09
DcitrM060015.1.1	216.659651099711	0.7569493856027	0.192471815746135	3.93278040563142	8.39689401506702e-05	0.0057582866943602
DcitrM043085.1.1	192.547039732458	0.753268611107825	0.18722653162832	4.02330056833614	5.73881810985469e-05	0.00419783917294927
DcitrM001445.1.1	594.821300683837	0.743714554496224	0.120922125647996	6.15035958482216	7.73074741511978e-10	2.9361973355503e-07
DcitrM010575.1.1	77.3144210368531	0.742582804218483	0.173500241579875	4.28001020319398	1.86884745458268e-05	0.00174102534094377
DcitrM093480.1.1	608.347973227516	0.723241878890008	0.168121527542604	4.30189928358062	1.6934028603505e-05	0.00165567853920408
DcitrM082835.1.1	165.943430436901	0.718552226702565	0.18313498716204	3.92362070097933	8.72280317782515e-05	0.00589984119048105
DcitrM001995.1.1	133.056685949402	0.694929826104851	0.155802015674907	4.46033912394867	8.18300651487651e-06	0.000878339014504408
DcitrM014855.1.1	998.181942837771	0.691512745044231	0.179203262915543	3.85881782392621	0.000113936827121649	0.00730601407679405
DcitrM036855.1.1	67.0345954652937	0.686873910577191	0.18159908971593	3.78236428195564	0.000155345795992488	0.00891883567108032
DcitrM027715.1.1	267.241559739668	0.676095146462533	0.174001037513011	3.88558112138829	0.000102085396421079	0.00663219269511944
DcitrM083850.1.1	493.455807168567	0.670846278265988	0.119523058020131	5.61269339471716	1.99201378458143e-08	5.78562827139458e-06
DcitrM097515.1.1	842.479629105807	0.658409768147853	0.171813427534567	3.83212056004988	0.000127043451347835	0.00774416100036958
DcitrM007595.1.1	103.790201537504	0.651635511857509	0.151671982144776	4.29634730582938	1.736354732226e-05	0.00168102970399331
DcitrM059640.1.1	190.918271421458	0.643507959953872	0.138656114790489	4.64103556432559	3.46667448008551e-06	0.00040274600577464
DcitrM072000.1.1	1799.00055997697	0.6415253895489	0.094775942668486	6.76886318918371	1.29798206157336e-11	7.12087381002049e-09
DcitrM027555.1.1	332.056705429374	0.636990283985849	0.167824302199149	3.79557832589682	0.000147299679717194	0.00860700791246919
DcitrM093075.1.1	1258.78066050064	0.629731072840778	0.123689058414015	5.09124316180762	3.55723482161964e-07	6.32950143494051e-05
DcitrM098945.1.1	246.586748582636	0.623580133150512	0.140207782055865	4.44754295380018	8.68580941873056e-06	0.000919374876171065
DcitrM068575.1.1	414.520750205173	0.603676614767657	0.108191628199524	5.57969803037233	2.40936497628785e-08	6.60902198356738e-06
DcitrM081765.1.1	457.500544622183	0.594608633929903	0.14021229540658	4.24077383660033	2.22750495439512e-05	0.00196398316291534
DcitrM088985.1.1	246.029631709807	0.593365289307505	0.123096761034154	4.82031602068615	1.43330987404622e-06	0.000193889520632964
DcitrM058480.1.1	953.13152335347	0.576914283852873	0.150412808542333	3.83553960227066	0.000125288915211374	0.00773267523570198
DcitrM048795.1.1	211.353401316874	0.572040516501899	0.152396615966367	3.75363004535575	0.000174292043914876	0.0097319446315417
DcitrM002925.1.1	370.808369666911	0.545328667541864	0.113115236979834	4.82100097300849	1.42839660544676e-06	0.000193889520632964
DcitrM008170.1.1	2173.81630581686	0.54501087156407	0.142818512130382	3.81610803413578	0.000135573164013897	0.00806496984721226
DcitrM040015.1.1	824.990662629253	0.535369449855257	0.102745192524364	5.21065206752426	1.88178066160889e-07	3.79236408844649e-05
DcitrM041925.1.1	679.425922268881	0.520613343294637	0.122507850196264	4.24963251302335	2.14121509063212e-05	0.00193986229541213
DcitrM040065.1.1	570.363173041359	0.503629584469181	0.0973063855231589	5.17570950520321	2.27046491449829e-07	4.48416820613413e-05
DcitrM071865.1.1	1008.61487860037	0.503201892562914	0.125182543614612	4.01974491037725	5.82611891271307e-05	0.00423036207816482
DcitrM013670.1.1	2739.74144215345	0.501899603261491	0.129929137495632	3.86287181563386	0.000112061816938609	0.00723274798868472
DcitrM045260.1.1	353.222768749083	0.493875930772556	0.120920612309737	4.08429895729849	4.42100832790856e-05	0.00341073884672633
DcitrM080580.1.1	707.495126281085	0.488075593121462	0.115746031598817	4.21678036283059	2.47815131307926e-05	0.00212797775797023
DcitrM033785.1.1	306.452298316394	0.488009832600087	0.129856439242487	3.75807187881383	0.000171227699328945	0.0096621344621333
DcitrM064060.1.1	2085.9610728991	0.441886884134626	0.0938774308420035	4.70706196549334	2.51312534095531e-06	0.000304363653696987
DcitrM091710.1.1	4936.7573540137	0.4389574736594	0.094456786379356	4.64717772523475	3.36507231023419e-06	0.000400319130391011
DcitrM005320.1.1	2159.32798707056	0.400050265305818	0.082809638585207	4.83096258045114	1.3587454171865e-06	0.000191680157067382
DcitrM061460.1.1	10243.4606218058	0.322587471274617	0.0602199299957781	5.35682242236471	8.469828985459e-08	2.03998929832702e-05
DcitrM034695.1.1	1093.2564742546	-0.307911493732016	0.0800136612468102	-3.84823652528825	0.000118971159176047	0.00748305857874821
DcitrM008230.1.1	2394.80743740409	-0.348403362606366	0.0907516245609069	-3.83908678541109	0.000123492777479506	0.00766975583402591
DcitrM094540.1.1	656.236705434664	-0.417431087019915	0.0989742149311127	-4.21757411574775	2.46944664392985e-05	0.00212797775797023
DcitrM023070.1.1	696.53042163308	-0.423323733265797	0.104533660171475	-4.0496403988092	5.12963955114358e-05	0.00382821395618277
DcitrM006585.1.1	424.350797861425	-0.470052515476764	0.120302484905566	-3.90725524785081	9.33505235914883e-05	0.00622862446260775
DcitrM044420.1.1	285.623572065565	-0.471481062866621	0.119449211715638	-3.94712577918916	7.90950093508889e-05	0.00557674865973618
DcitrM087765.1.1	289.412911403824	-0.476652424120574	0.123740537517102	-3.85203130424979	0.000117142043149943	0.00743962269443991
DcitrM009835.1.1	290.605993441843	-0.539590510255679	0.131789130912707	-4.09434758783779	4.2335879306714e-05	0.00329186463113229
DcitrM067175.1.1	664.314509293564	-0.558558650704299	0.143490729802315	-3.8926462460245	9.91566885120151e-05	0.006527815327041
DcitrM067100.1.1	1110.88102746656	-0.5638269649201	0.132882650494551	-4.2430442410781	2.20507943397026e-05	0.00196172607301409
DcitrM081235.1.1	203.930335394774	-0.563914402732255	0.137635619962233	-4.0971545221142	4.18259720218253e-05	0.00327802756917083
DcitrM050415.1.1	323.05151195353	-0.5703816253556	0.150184212887654	-3.79788004603572	0.000145938914281508	0.00857825463410648
DcitrM025400.1.1	687.793368238954	-0.5785666639972	0.151140912421207	-3.82799504600596	0.000129191356161094	0.00782677694534234
DcitrM071980.1.1	138.82226658941	-0.598545775092816	0.141320376684461	-4.23538196780527	2.28163527835631e-05	0.00199390693573173
DcitrM019545.1.1	495.40962243114	-0.618098361185073	0.121078992139025	-5.10491828735542	3.30937483731797e-07	6.05186602194721e-05
DcitrM049965.1.1	473.528964410562	-0.641741294798303	0.163500114064939	-3.92502047150508	8.67223625976647e-05	0.00589984119048105
DcitrM091860.1.1	384.541730374133	-0.651992189586328	0.149834848346414	-4.3514055427142	1.35267593961746e-05	0.00134926009128509
DcitrM025180.1.4	291.56471255839	-0.673112643973542	0.140375717462215	-4.79507892207016	1.62610798184278e-06	0.000214140988810857
DcitrM071900.1.1	111.252714743435	-0.677020283330679	0.177146406825942	-3.82181211271134	0.000132474609304943	0.00792840464779584
DcitrM068800.1.1	338.859695249249	-0.706860397645643	0.148323494398083	-4.76566710158884	1.88229821392511e-06	0.000241398634578058
DcitrM049890.1.1	129.591703822241	-0.721421312142378	0.182845758075621	-3.94551845082463	7.96274998504103e-05	0.00557674865973618
DcitrM008455.1.1	193.076754328975	-0.777378742520584	0.192019244204853	-4.04844184102322	5.15597423971959e-05	0.00382821395618277
DcitrM081125.1.1	82.8225093509393	-0.785383294493716	0.204895719663502	-3.83308785456105	0.000126544733766696	0.00774416100036958
DcitrM006750.1.1	82.4793570201887	-0.793227834599926	0.194435959504685	-4.07963545745668	4.5106379948492e-05	0.00345291086815006
DcitrM081070.1.1	214.670929579575	-0.800895710239415	0.156034611361784	-5.13280805617188	2.85450978801377e-07	5.42082387627614e-05
DcitrM084965.1.1	115.610515470585	-0.802328463934319	0.195545675746469	-4.10302330067663	4.0778616322168e-05	0.00322151068945127
DcitrM023215.1.1	134.17648600625	-0.807490645137905	0.167430094034065	-4.82285248536988	1.41519634591991e-06	0.000193889520632964
DcitrM100960.1.1	49.7685759238919	-0.829838216230177	0.205324267406888	-4.04159832985402	5.30881112949576e-05	0.00391227685849035
DcitrM008460.1.1	380.636552440489	-0.843551639779986	0.224298130840365	-3.76085006424039	0.000169336913089745	0.00961035641816802
DcitrM058010.1.1	462.909008287641	-0.898002949101038	0.145425143400561	-6.17501848787982	6.61557288927285e-10	2.61315129126277e-07
DcitrM008470.1.1	579.549026063705	-0.905880495574503	0.204714623482747	-4.42508932758704	9.64023842932285e-06	0.000981416025665599
DcitrM021510.1.1	149.737294204398	-0.925077689788788	0.2053110997586	-4.5057363721517	6.61431644839631e-06	0.000733891853122624
DcitrM038920.1.1	345.468390816627	-0.934106701599824	0.221725791666819	-4.21289149348705	2.52122198002048e-05	0.00214629888385364
DcitrM100310.1.2	69.219503803359	-0.95576307231794	0.180481593375285	-5.2956262987471	1.1860918124808e-07	2.78872777339236e-05
DcitrM007520.1.1	50.8757872264764	-0.971515636515257	0.228926245057185	-4.24379317571289	2.19772921743654e-05	0.00196172607301409
DcitrM041165.1.1	1672.94063259455	-0.974049791079567	0.212399925199519	-4.58592341859154	4.5198426380544e-06	0.000518993558730084
DcitrM061155.1.1	171.289548006748	-0.988941548492281	0.183148716239169	-5.39966410248189	6.67657868465707e-08	1.64828036277471e-05
DcitrM049610.1.1	97.5355957807337	-1.01207002621388	0.21118279405042	-4.79238865441022	1.6480724202152e-06	0.000214140988810857
DcitrM073640.1.1	521.448375521264	-1.07709955991967	0.277199722463749	-3.8856444384086	0.000102058790740002	0.00663219269511944
DcitrM056200.1.1	177.835655330613	-1.07772429782996	0.284195474900907	-3.79219372935385	0.0001493223517656	0.00862314750693155
DcitrM048755.1.1	438.88906450525	-1.13549708159622	0.217491028926282	-5.2208915797676	1.78063770781537e-07	3.66329111764099e-05
DcitrM074510.1.1	2136.33646077958	-1.14850603580037	0.232565080436724	-4.93842856220564	7.87546179746706e-07	0.000123444738492043
DcitrM057485.1.1	380.736494322739	-1.16183379378184	0.244163055251615	-4.75843404148324	1.9510062271412e-06	0.000247002390936145
DcitrM021480.1.1	3076.83319679663	-1.19961647033862	0.192619172593886	-6.22791830213012	4.72673421072177e-10	1.94485418045323e-07
DcitrM007525.1.1	68.5523124064291	-1.21112476290924	0.244463641845352	-4.95421222463585	7.26239093439432e-07	0.000115671145930877
DcitrM082205.1.1	71.6081830020431	-1.24316609862779	0.287472777254363	-4.32446546939574	1.52902150536285e-05	0.00150990873654582
DcitrM078090.1.1	31.8591867963331	-1.30900657833277	0.300416485607936	-4.35730607687461	1.31673073121347e-05	0.00132680775211562
DcitrM019380.1.1	103.799990321338	-1.3103765526492	0.263123586605735	-4.98008015759024	6.35579427071089e-07	0.000102890931841426
DcitrM009970.1.1	51.7709770308936	-1.31903369178089	0.320816488356549	-4.1114897134431	3.93114392254735e-05	0.00313064888993186
DcitrM025115.1.1	32.2746273973708	-1.36210243181278	0.289445136089519	-4.70590886485483	2.52737413702815e-06	0.000304363653696987
DcitrM037500.1.1	161.631701561044	-1.43293031968643	0.255218421221351	-5.61452544384971	1.97102426202499e-08	5.78562827139458e-06
DcitrM017845.1.1	137.115254654103	-1.44500086013129	0.21331855408064	-6.77391081314493	1.25346961027058e-11	7.12087381002049e-09
DcitrM015405.1.1	61.7218798268184	-1.47240043900125	0.286727848890422	-5.13518461739639	2.81867190021919e-07	5.42082387627614e-05
DcitrM009940.1.1	101.132396597735	-1.58945874197707	0.212893631182297	-7.46597600477792	8.26844147167397e-14	6.80423829439837e-11
DcitrM037770.1.1	49.1178169045828	-1.59665824651108	0.288595319498697	-5.53251608267435	3.15669488345876e-08	8.42496269571764e-06
DcitrM087855.1.1	728.167838557335	-1.64595606335068	0.362715289285275	-4.53787340090905	5.68243550613732e-06	0.000637659666171659
DcitrM069495.1.1	15.9743053033363	-1.76906401420419	0.414483974014831	-4.26811197805416	1.97134369335792e-05	0.00181934756746817
DcitrM035500.1.1	158.106523613437	-1.7736017972978	0.196376481464377	-9.03164057158004	1.69117092698143e-19	3.34006258078832e-16
DcitrM082160.1.1	16.5151969728592	-1.87478391476818	0.450118093777605	-4.16509342922453	3.11225086418941e-05	0.00258264514990508
DcitrM054710.1.1	622.29969421643	-2.01632837034696	0.371616908417642	-5.42582515669848	5.76874081503808e-08	1.49911356706582e-05
DcitrM077060.1.1	923.376423424979	-2.03938311388663	0.388477174784627	-5.24968581491891	1.52358845195286e-07	3.34343021400766e-05

## Sheet: DEG annotation 
Gene_id	citrusgreening.org	SP	baseMean	log2FoldChange (CLas-infected D. citri/healthy D. citri)	lfcSE	stat	pvalue	padj
DcitrM089135.1.1	Facilitated trehalose transporter Tret1 (AHRD V3.11 *** tr|A0A0A9ZCC5|A0A0A9ZCC5_LYGHE). Similar to MCOT01632.1.CO. AED 0.05	No	88.615674006247	4.34322993502097	0.404773425724537	10.7300273659188	7.3574383818543e-27	2.42182346736037e-23
DcitrM002290.1.1	Unknown protein. AED 0.00	No	14.5102020420074	2.64760010684503	0.506014038809291	5.23226611078841	1.67444454922909e-07	3.51811487736963e-05
DcitrM089130.1.1	DcitrM089130.1.1 vitamin e uncharacterized protein -RA. (AHRD V3.11 *** alpha-tocopherol transfer protein-like tr|A0A1W4UK04|A0A1W4UK04_DROFC). AED 0.01	No	120.802897922166	2.27257611252192	0.222932624472519	10.1940042104607	2.10894631473664e-24	5.20646121450607e-21
DcitrM083015.1.1	CLIPB-serine protease 5-RA.	No	32.5620906202257	2.16073039806945	0.337519270691006	6.40179861033052	1.53557130455469e-10	7.22084125356072e-08
DcitrM050130.1.1	Laccase	yes	951.355747150302	2.0615352691749	0.244211385410481	8.4416017939122	3.13018154174037e-17	5.15175712078102e-14
DcitrM071280.1.1	Organic cation transporter protein	No	70.44869447813	1.92859729556603	0.395423974330976	4.8772897466044	1.07553392035738e-06	0.000160922688841351
DcitrM042720.1.1	Fatty acid synthase	No	2036.85613318216	1.9039711696486	0.148381423774083	12.8316006223762	1.09086937894904e-37	1.07723351171218e-33
DcitrM030010.1.1	Protein Skeletor, isoforms B/C	yes	21.5227744959504	1.85461267341004	0.457608127664307	4.05284032623335	5.05995388957903e-05	0.00381427821828954
DcitrM056585.1.1	Unknown protein	No	17.6793423888652	1.73580135444331	0.387121061315512	4.48387217307352	7.33005825428049e-06	0.000804270280677998
DcitrM055100.1.1	60S ribosomal protein L17	No	47.5232162935143	1.73499173747118	0.343948536026675	5.04433528781358	4.55100669642311e-07	7.49019852119637e-05
DcitrM067610.1.1	Period circadian protein	No	65.8796063401646	1.72890669655335	0.251772433315454	6.8669419991153	6.55927221986401e-12	4.3181875447438e-09
DcitrM079800.1.1	CG6583-PA	yes	60.0500258845394	1.65686305928959	0.296161411950264	5.59445961706798	2.21309971232664e-08	6.24410275977875e-06
DcitrM052420.1.1	Fatty acyl-CoA reductase	No	38.0680210017774	1.63908354855138	0.359811535253049	4.55539466626228	5.22873123115682e-06	0.000593491044915788
DcitrM071275.1.1	Organic cation transporter protein	No	71.4039440787153	1.61906318573673	0.377745176098653	4.2861253781144	1.81816399270112e-05	0.00170993994551653
DcitrM083010.1.1	CLIPB-serine protease 5-RA	No	15.4361868145056	1.55102021145012	0.412409263991315	3.76087626266994	0.000169319176716307	0.00961035641816802
DcitrM015685.1.1	Cuticle Protein RR-2-RA	yes	27.4860244643052	1.53731783902157	0.400375525613249	3.83968984284663	0.000123189840358341	0.00766975583402591
DcitrM079790.1.1	Cuticle Protein CPAP1-RA.	No	108.99143887863	1.52287327064488	0.343955653207585	4.42752795729102	9.53192209168618e-06	0.000980497194327094
DcitrM039665.1.1	Reverse transcriptase	No	370.704267044297	1.5082253769887	0.201448136580021	7.48691649669139	7.05105307994141e-14	6.32992265131104e-11
DcitrM019530.1.1	LOW QUALITY PROTEIN: uncharacterized protein	No	627.533142765308	1.45827404477738	0.211326170826741	6.90058424412077	5.17890976685945e-12	3.65298099626694e-09
DcitrM042820.1.1	CLIPB-serine protease 1-RA	yes	258.248569060028	1.39451621816763	0.179104438459542	7.78605058680687	6.91362781457771e-15	6.82720746689549e-12
DcitrM100105.1.1	Protein takeout	No	1271.07952044012	1.32661906357773	0.260656138808992	5.08953700319285	3.58938815551057e-07	6.32950143494051e-05
DcitrM086695.1.1	ACYPI002309 protein	yes	31.5425942609156	1.31504177289205	0.337157890679808	3.90037370989758	9.60443171561365e-05	0.00636535323434126
DcitrM013325.1.1	Unknown protein	yes	1863.00422197363	1.30736407803111	0.266942622756997	4.89754713776536	9.70403602452612e-07	0.00014973024334718
DcitrM078530.1.1	Unknown protein	yes	7611.19146665642	1.29930119777664	0.247812881531751	5.24307368424738	1.57923434754089e-07	3.39020416999267e-05
DcitrM025995.1.1	Atrial natriuretic peptide-converting enzyme	No	149.50133051705	1.29623757575066	0.329260635615926	3.93681307613914	8.25708741447752e-05	0.005702009665592
DcitrM079730.1.1	Goliath E3 ubiquitin ligase	yes	34.7621295779826	1.25063727173253	0.31751823008623	3.93878887329679	8.18939526893078e-05	0.005695090019767
DcitrM102865.1.1	Collagen alpha-1(IV) chain	No	714.566640405045	1.25059601087014	0.109219876188127	11.4502602870199	2.34440497290405e-30	1.15754995537138e-26
DcitrM062365.1.1	Metalloendopeptidase	No	50.5529072745336	1.24984868716134	0.303629402662452	4.11636250047498	3.84898775492217e-05	0.00309014260811841
DcitrM005765.1.1	Dihydropyrimidine dehydrogenase	No	59.1461090877093	1.21478890781451	0.261541446773199	4.64472810257083	3.40524627370582e-06	0.000400319130391011
DcitrM065715.1.1	Period	No	110.917823094893	1.19088774187493	0.286136767642134	4.16195287200682	3.15537481536743e-05	0.00259661052514611
DcitrM008930.1.1	Glucose dehydrogenase	yes	81.7071016634455	1.18705037796078	0.286149270036652	4.14836067136825	3.34864547013971e-05	0.00271048147685489
DcitrM014655.1.1	ATP carrier protein-like-RA.	No	83.1354200403358	1.18398986304689	0.276145567469809	4.28755700804916	1.80648904296092e-05	0.00170993994551653
DcitrM102935.1.2	Collagen alpha-1(IV) chain	yes	462.152969892146	1.14122311674248	0.146477830345498	7.7910979023288	6.64294153468378e-15	6.82720746689549e-12
DcitrM031530.1.1	Neprilysin, neutral endopeptidase 2	yes	39.4739595376459	1.13878433257504	0.267243652557335	4.26122125512681	2.03312825021496e-05	0.00185899458063637
DcitrM057375.1.1	Selectin-like osteoblast-derived protein-RA.	No	222.424044669792	1.12701818981144	0.231823033382204	4.8615453493499	1.16472889590232e-06	0.000171667132045305
DcitrM037505.1.1	Ninjurin	No	284.554880208397	1.12467974826925	0.17345453285244	6.4840032126807	8.93203182161593e-11	4.64230601255039e-08
DcitrM055510.1.1	Unknown protein	yes	53841.9666715443	1.10715051221227	0.265673167135969	4.16734036089403	3.08174187010842e-05	0.00257900008197633
DcitrM001975.1.1	CYP3172A partial-RA.	No	843.079171158479	1.10608868679236	0.15521289915716	7.12626780891709	1.03126973696544e-12	7.83368357887209e-10
DcitrM082705.1.1	Cuticular protein CPR54	No	554.796080230293	1.10508890326118	0.290643602204748	3.80221307084779	0.000143409308718787	0.00848004145867078
DcitrM074425.1.1	Anaphase-promoting complex subunit 11	No	134.539965865647	1.10266076659999	0.233020607706696	4.73203111712727	2.22284326548749e-06	0.000274382215583612
DcitrM078545.1.1	Cationic amino acid transporter	No	882.428039922008	1.09367806258248	0.138886299808111	7.87462884455515	3.41755856975484e-15	4.21854885954113e-12
DcitrM102970.1.1	Collagen alpha-1(IV) chain	No	265.841410092699	1.08494609263723	0.137426407627912	7.89474243971194	2.90915375068026e-15	4.10398475542394e-12
DcitrM093305.1.1	CG31997-PA	yes	13260.3419975142	1.08469732962289	0.21238024453879	5.10733628722599	3.2673196319817e-07	6.05186602194721e-05
DcitrM085590.1.1	Retrovirus-related Pol polyprotein	No	62.7013129381913	1.07593160263111	0.250760214710806	4.29067906115788	1.78127590381489e-05	0.00170777665535651
DcitrM073960.1.1	Proton-coupled amino acid transporter, putative	No	119.785063040325	1.07135532999419	0.240136009950365	4.46145220042438	8.14061056195279e-06	0.000878339014504408
DcitrM080725.1.1	Chondroitin proteoglycan-2	No	333.949692742499	1.05245401349248	0.264666943344318	3.97652234235876	6.99304314427903e-05	0.00500407978621416
DcitrM040955.1.1	mannose-P-dolichol utilization defect 1 protein homolog	No	57.3228122793009	1.04882397128392	0.206350212514544	5.08273753878491	3.72033610078828e-07	6.41501505187352e-05
DcitrM099955.1.1	Long wavelength opsin gene-RA.	No	23731.9240439603	1.03271875814705	0.260273644893871	3.9678191718879	7.25333352886614e-05	0.00515299774083116
DcitrM018105.1.1	Bicaudal D-related	No	199.567199299171	1.01757763639341	0.24307741837213	4.18622858185695	2.83627725566617e-05	0.00239386648715414
DcitrM010345.1.1	Unknown protein	yes	988.888991649633	1.01480943162773	0.1805833931525	5.61961658772654	1.9138169613934e-08	5.78562827139458e-06
DcitrM062370.1.1	Organic cation transporter, putative	No	268.831646534723	1.01350026008428	0.157011337440229	6.45494953808736	1.08254968513692e-10	5.34508907036353e-08
DcitrM092820.1.1	Acyl-coa dehydrogenase	No	149.077883186663	1.00944740377109	0.186851972514258	5.40239094181391	6.57584380050208e-08	1.64828036277471e-05
DcitrM102930.1.6	Collagen alpha-1(IV) chain	yes	79.2715447242677	1.00640619432778	0.168215485749561	5.98283915326394	2.19281286800449e-09	8.0200100264979e-07
DcitrM002285.1.1	Ubiquitin carboxyl-terminal hydrolase	No	315.700826588761	0.971182565092347	0.184314833908708	5.26915031469133	1.37056698359163e-07	3.09839933949744e-05
DcitrM069125.1.1	Phospholipase A1 member A	yes	658.435437662626	0.953621889971284	0.196496707589937	4.85311892330211	1.21534759384752e-06	0.000176493492488887
DcitrM026440.1.1	PDZ domain-containing protein GIPC1	No	82.7435387103452	0.947825389998973	0.252522908969495	3.75342337796953	0.000174435868332444	0.0097319446315417
DcitrM027950.1.1	Sorbitol dehydrogenase	No	234.173798698298	0.932604124707514	0.163744907064823	5.69546950451606	1.23032876053765e-08	3.91919242268043e-06
DcitrM019660.1.1	1-aminocyclopropane-1-carboxylate oxidase	No	62.8627646720259	0.932599235838466	0.245914559061315	3.79237097387934	0.000149215782888885	0.00862314750693155
DcitrM012925.1.1	Reticulocyte-binding protein 1	No	556.074208710491	0.923052515000455	0.147271078031528	6.26771072323411	3.66394620853519e-10	1.57310733953413e-07
DcitrM063725.1.1	Glycerol kinase	No	115.437020296794	0.922026344366661	0.181489474590506	5.08032956978374	3.7678063089485e-07	6.41501505187352e-05
DcitrM014755.1.1	ATP carrier protein-like-RA.	No	148.644797511737	0.915687623299549	0.156911398280265	5.83569857470779	5.35656579755732e-09	1.88914597324566e-06
DcitrM034000.1.1	Multiple epidermal growth factor-like domains protein 10	No	213.409259447115	0.911814782262694	0.173091566751657	5.26781748743959	1.38055261709253e-07	3.09839933949744e-05
DcitrM082990.1.1	Unknown protein	No	168.556563519912	0.902398563911133	0.221902776697481	4.06663935143709	4.76959691607859e-05	0.00362305919586739
DcitrM040740.1.1	Asparagine synthetase	No	242.428627739446	0.888387135881517	0.139945344062985	6.34810069480897	2.17989390043993e-10	9.7847510303838e-08
DcitrM092505.1.1	Unknown protein	No	110.841500607744	0.875860018674795	0.197111957516852	4.4434646670277	8.85216992121635e-06	0.000920159768126437
DcitrM038915.1.1	Unkown protein	yes	619.267205781804	0.853671303698367	0.205405984012316	4.15601963985226	3.23839998365886e-05	0.00264290907757283
DcitrM098600.1.1	Tumor protein p53-inducible nuclear protein 1	No	189.220728810124	0.847304625606487	0.178363940360351	4.75042558431186	2.02988985058904e-06	0.000253736231323629
DcitrM074370.1.1	Acyl-coa dehydrogenase	No	648.185529115176	0.840449033885557	0.173692972814015	4.83870487256548	1.30687937454966e-06	0.000187035272806926
DcitrM067565.1.1	Golgi-associated plant pathogenesis-related protein 1	No	154.260470259897	0.838780564346022	0.174926771505717	4.79503827302162	1.62643775372832e-06	0.000214140988810857
DcitrM071650.1.1	Tyrosine-protein phosphatase non-receptor type	No	47.5315956221162	0.834984333910307	0.218458923579952	3.82215713703596	0.000132289342740271	0.00792840464779584
DcitrM082795.1.1	Protein quiver	yes	223.74038013096	0.826227717952147	0.142768994037816	5.78716494796693	7.15842786919479e-09	2.43756811063098e-06
DcitrM097580.1.1	Soluble calcium-activated nucleotidase 1	yes	1948.39588480539	0.82532209092654	0.142872412202936	5.77663719818949	7.62083643508902e-09	2.50852532655014e-06
DcitrM041385.1.1	Unknown protein.	No	436.344853695326	0.810710319667583	0.18234914732175	4.44592328275112	8.7515178086157e-06	0.000919374876171065
DcitrM097075.1.1	Circadian clock-controlled protein	No	2784.8452556246	0.799009467596644	0.163509031404862	4.88663813082122	1.02572371368098e-06	0.000155831102655379
DcitrM101410.1.1	Fasciclin-1	No	233.59848809572	0.798934092572935	0.213232825220564	3.74676878077534	0.000179127055372976	0.00993752624611313
DcitrM078570.1.1	Cationic amino acid transporter	No	87.9283829941456	0.798176788856186	0.199357862388471	4.00373870031196	6.23492292477663e-05	0.00449415064833352
DcitrM037530.1.1	NADH dehydrogenase [ubiquinone] 1 beta subcomplex subunit 7	No	304.859658482691	0.787713600668765	0.155931433457085	5.05166651267626	4.3797188960785e-07	7.33046171165682e-05
DcitrM090810.1.1	Unknown protein.	yes	100.322701220711	0.785676440215246	0.204006753231453	3.85122760776389	0.000117527204084317	0.00743962269443991
DcitrM097025.1.1	Ankyrin-2	No	65.9425946321658	0.765291269551929	0.195679513401417	3.91094221489611	9.1936767933574e-05	0.00617602437649009
DcitrM066995.1.1	spaetzle3 partial -RA.	No	881.859468898928	0.761394082478531	0.11188345541178	6.80524282769303	1.00878934860444e-11	6.226121760918e-09
DcitrM060015.1.1	Pancreatic lipase-related protein 1	No	216.659651099711	0.7569493856027	0.192471815746135	3.93278040563142	8.39689401506702e-05	0.0057582866943602
DcitrM043085.1.1	Protein phosphatase 1 regulatory subunit	No	192.547039732458	0.753268611107825	0.18722653162832	4.02330056833614	5.73881810985469e-05	0.00419783917294927
DcitrM001445.1.1	Unknown protein	No	594.821300683837	0.743714554496224	0.120922125647996	6.15035958482216	7.73074741511978e-10	2.9361973355503e-07
DcitrM010575.1.1	Dual specificity tyrosine-phosphorylation-regulated kinase 2	No	77.3144210368531	0.742582804218483	0.173500241579875	4.28001020319398	1.86884745458268e-05	0.00174102534094377
DcitrM093480.1.1	CLIPB-serine protease 5-RA	No	608.347973227516	0.723241878890008	0.168121527542604	4.30189928358062	1.6934028603505e-05	0.00165567853920408
DcitrM082835.1.1	Trafficking protein particle complex subunit 6B	No	165.943430436901	0.718552226702565	0.18313498716204	3.92362070097933	8.72280317782515e-05	0.00589984119048105
DcitrM001995.1.1	CYP3176 partial C-term exon-RA.	No	133.056685949402	0.694929826104851	0.155802015674907	4.46033912394867	8.18300651487651e-06	0.000878339014504408
DcitrM014855.1.1	Protein-L-isoaspartate O-methyltransferase	Yes	998.181942837771	0.691512745044231	0.179203262915543	3.85881782392621	0.000113936827121649	0.00730601407679405
DcitrM036855.1.1	GTP-binding protein RAD isoform X1	No	67.0345954652937	0.686873910577191	0.18159908971593	3.78236428195564	0.000155345795992488	0.00891883567108032
DcitrM027715.1.1	Thrombospondin type-1 domain-containing protein 4	Yes	267.241559739668	0.676095146462533	0.174001037513011	3.88558112138829	0.000102085396421079	0.00663219269511944
DcitrM083850.1.1	Two pore potassium channel protein sup-9	No	493.455807168567	0.670846278265988	0.119523058020131	5.61269339471716	1.99201378458143e-08	5.78562827139458e-06
DcitrM097515.1.1	Soluble calcium-activated nucleotidase 1	Yes	842.479629105807	0.658409768147853	0.171813427534567	3.83212056004988	0.000127043451347835	0.00774416100036958
DcitrM007595.1.1	L-asparaginase	No	103.790201537504	0.651635511857509	0.151671982144776	4.29634730582938	1.736354732226e-05	0.00168102970399331
DcitrM059640.1.1	Kelch domain-containing protein 3	No	190.918271421458	0.643507959953872	0.138656114790489	4.64103556432559	3.46667448008551e-06	0.00040274600577464
DcitrM072000.1.1	Laminin-like protein epi-1	Yes	1799.00055997697	0.6415253895489	0.094775942668486	6.76886318918371	1.29798206157336e-11	7.12087381002049e-09
DcitrM027555.1.1	Thrombospondin type-1 domain-containing protein 4	Yes	332.056705429374	0.636990283985849	0.167824302199149	3.79557832589682	0.000147299679717194	0.00860700791246919
DcitrM093075.1.1	Basement membrane-specific heparan sulfate proteoglycan core protein	No	1258.78066050064	0.629731072840778	0.123689058414015	5.09124316180762	3.55723482161964e-07	6.32950143494051e-05
DcitrM098945.1.1	Y+L amino acid transporter 2-RA.	No	246.586748582636	0.623580133150512	0.140207782055865	4.44754295380018	8.68580941873056e-06	0.000919374876171065
DcitrM068575.1.1	Pterin-4-alpha-carbinolamine dehydratase-like Protein	Yes	414.520750205173	0.603676614767657	0.108191628199524	5.57969803037233	2.40936497628785e-08	6.60902198356738e-06
DcitrM081765.1.1	Papilin	No	457.500544622183	0.594608633929903	0.14021229540658	4.24077383660033	2.22750495439512e-05	0.00196398316291534
DcitrM088985.1.1	S-methyl-5'-thioadenosine phosphorylase	No	246.029631709807	0.593365289307505	0.123096761034154	4.82031602068615	1.43330987404622e-06	0.000193889520632964
DcitrM058480.1.1	roh-PA	No	953.13152335347	0.576914283852873	0.150412808542333	3.83553960227066	0.000125288915211374	0.00773267523570198
DcitrM048795.1.1	Monocarboxylate transporter 14	No	211.353401316874	0.572040516501899	0.152396615966367	3.75363004535575	0.000174292043914876	0.0097319446315417
DcitrM002925.1.1	Facilitated trehalose transporter Tret1-like protein-RA.	No	370.808369666911	0.545328667541864	0.113115236979834	4.82100097300849	1.42839660544676e-06	0.000193889520632964
DcitrM008170.1.1	Hydroxyacyl-coenzyme A dehydrogenase mitochondrial-RA.	No	2173.81630581686	0.54501087156407	0.142818512130382	3.81610803413578	0.000135573164013897	0.00806496984721226
DcitrM040015.1.1	Sideroflexin	No	824.990662629253	0.535369449855257	0.102745192524364	5.21065206752426	1.88178066160889e-07	3.79236408844649e-05
DcitrM041925.1.1	Protocadherin-like wing polarity protein stan	Yes	679.425922268881	0.520613343294637	0.122507850196264	4.24963251302335	2.14121509063212e-05	0.00193986229541213
DcitrM040065.1.1	CG32032-PA	Yes	570.363173041359	0.503629584469181	0.0973063855231589	5.17570950520321	2.27046491449829e-07	4.48416820613413e-05
DcitrM071865.1.1	Coiled-coil domain-containing protein	No	1008.61487860037	0.503201892562914	0.125182543614612	4.01974491037725	5.82611891271307e-05	0.00423036207816482
DcitrM013670.1.1	Peptidyl-prolyl cis-trans isomerase	Yes	2739.74144215345	0.501899603261491	0.129929137495632	3.86287181563386	0.000112061816938609	0.00723274798868472
DcitrM045260.1.1	Organic cation transporter 1	No	353.222768749083	0.493875930772556	0.120920612309737	4.08429895729849	4.42100832790856e-05	0.00341073884672633
DcitrM080580.1.1	Dehydrogenase/reductase SDR family member 11	No	707.495126281085	0.488075593121462	0.115746031598817	4.21678036283059	2.47815131307926e-05	0.00212797775797023
DcitrM033785.1.1	GPI transamidase component PIG-S	No	306.452298316394	0.488009832600087	0.129856439242487	3.75807187881383	0.000171227699328945	0.0096621344621333
DcitrM064060.1.1	tRNA modification GTPase GTPBP3, mitochondrial	No	2085.9610728991	0.441886884134626	0.0938774308420035	4.70706196549334	2.51312534095531e-06	0.000304363653696987
DcitrM091710.1.1	Histone H3	No	4936.7573540137	0.4389574736594	0.094456786379356	4.64717772523475	3.36507231023419e-06	0.000400319130391011
DcitrM005320.1.1	Coiled-coil domain-containing protein 51	No	2159.32798707056	0.400050265305818	0.082809638585207	4.83096258045114	1.3587454171865e-06	0.000191680157067382
DcitrM061460.1.1	Alanyl-tRNA synthetase	No	10243.4606218058	0.322587471274617	0.0602199299957781	5.35682242236471	8.469828985459e-08	2.03998929832702e-05
DcitrM034695.1.1	Glucose transporter type 1-like Protein	No	1093.2564742546	-0.307911493732016	0.0800136612468102	-3.84823652528825	0.000118971159176047	0.00748305857874821
DcitrM008230.1.1	Unknown protein	No	2394.80743740409	-0.348403362606366	0.0907516245609069	-3.83908678541109	0.000123492777479506	0.00766975583402591
DcitrM094540.1.1	Alkylglycerol monooxygenase	No	656.236705434664	-0.417431087019915	0.0989742149311127	-4.21757411574775	2.46944664392985e-05	0.00212797775797023
DcitrM023070.1.1	Gamma-1-syntrophin-like Protein	No	696.53042163308	-0.423323733265797	0.104533660171475	-4.0496403988092	5.12963955114358e-05	0.00382821395618277
DcitrM006585.1.1	Ragulator complex protein LAMTOR1	No	424.350797861425	-0.470052515476764	0.120302484905566	-3.90725524785081	9.33505235914883e-05	0.00622862446260775
DcitrM044420.1.1	Protein lifeguard 1	No	285.623572065565	-0.471481062866621	0.119449211715638	-3.94712577918916	7.90950093508889e-05	0.00557674865973618
DcitrM087765.1.1	TELO2-interacting protein 2-like isoform X1	No	289.412911403824	-0.476652424120574	0.123740537517102	-3.85203130424979	0.000117142043149943	0.00743962269443991
DcitrM009835.1.1	L-allo-threonine aldolase	No	290.605993441843	-0.539590510255679	0.131789130912707	-4.09434758783779	4.2335879306714e-05	0.00329186463113229
DcitrM067175.1.1	Autophagy-related protein 13	No	664.314509293564	-0.558558650704299	0.143490729802315	-3.8926462460245	9.91566885120151e-05	0.006527815327041
DcitrM067100.1.1	AGAP011666-PA	Yes	1110.88102746656	-0.5638269649201	0.132882650494551	-4.2430442410781	2.20507943397026e-05	0.00196172607301409
DcitrM081235.1.1	Kinase	No	203.930335394774	-0.563914402732255	0.137635619962233	-4.0971545221142	4.18259720218253e-05	0.00327802756917083
DcitrM050415.1.1	E3 ubiquitin-protein ligase UBR7	No	323.05151195353	-0.5703816253556	0.150184212887654	-3.79788004603572	0.000145938914281508	0.00857825463410648
DcitrM025400.1.1	Unknown protein.	No	687.793368238954	-0.5785666639972	0.151140912421207	-3.82799504600596	0.000129191356161094	0.00782677694534234
DcitrM071980.1.1	AGAP011183-PA-like protein	Yes	138.82226658941	-0.598545775092816	0.141320376684461	-4.23538196780527	2.28163527835631e-05	0.00199390693573173
DcitrM019545.1.1	Sterol regulatory element-binding protein 1	No	495.40962243114	-0.618098361185073	0.121078992139025	-5.10491828735542	3.30937483731797e-07	6.05186602194721e-05
DcitrM049965.1.1	Atg8 Adenosine monophosphate-protein transferase	No	473.528964410562	-0.641741294798303	0.163500114064939	-3.92502047150508	8.67223625976647e-05	0.00589984119048105
DcitrM091860.1.1	Unknown protein	No	384.541730374133	-0.651992189586328	0.149834848346414	-4.3514055427142	1.35267593961746e-05	0.00134926009128509
DcitrM025180.1.4	Glutamine synthetase	No	291.56471255839	-0.673112643973542	0.140375717462215	-4.79507892207016	1.62610798184278e-06	0.000214140988810857
DcitrM071900.1.1	Mannosyltransferase	No	111.252714743435	-0.677020283330679	0.177146406825942	-3.82181211271134	0.000132474609304943	0.00792840464779584
DcitrM068800.1.1	Xanthine dehydrogenase	No	338.859695249249	-0.706860397645643	0.148323494398083	-4.76566710158884	1.88229821392511e-06	0.000241398634578058
DcitrM049890.1.1	Unknown protein	Yes	129.591703822241	-0.721421312142378	0.182845758075621	-3.94551845082463	7.96274998504103e-05	0.00557674865973618
DcitrM008455.1.1	Purine nucleoside phosphorylase	No	193.076754328975	-0.777378742520584	0.192019244204853	-4.04844184102322	5.15597423971959e-05	0.00382821395618277
DcitrM081125.1.1	Pescadillo homolog	No	82.8225093509393	-0.785383294493716	0.204895719663502	-3.83308785456105	0.000126544733766696	0.00774416100036958
DcitrM006750.1.1	Monocarboxylate transporter	No	82.4793570201887	-0.793227834599926	0.194435959504685	-4.07963545745668	4.5106379948492e-05	0.00345291086815006
DcitrM081070.1.1	Pescadillo homolog	No	214.670929579575	-0.800895710239415	0.156034611361784	-5.13280805617188	2.85450978801377e-07	5.42082387627614e-05
DcitrM084965.1.1	Serine hydroxymethyltransferase	No	115.610515470585	-0.802328463934319	0.195545675746469	-4.10302330067663	4.0778616322168e-05	0.00322151068945127
DcitrM023215.1.1	Outer segment 2	No	134.17648600625	-0.807490645137905	0.167430094034065	-4.82285248536988	1.41519634591991e-06	0.000193889520632964
DcitrM100960.1.1	Purine nucleoside phosphorylase	No	49.7685759238919	-0.829838216230177	0.205324267406888	-4.04159832985402	5.30881112949576e-05	0.00391227685849035
DcitrM008460.1.1	5'-nucleotidase	Yes	380.636552440489	-0.843551639779986	0.224298130840365	-3.76085006424039	0.000169336913089745	0.00961035641816802
DcitrM058010.1.1	Rho GTPase activating protein, putative	No	462.909008287641	-0.898002949101038	0.145425143400561	-6.17501848787982	6.61557288927285e-10	2.61315129126277e-07
DcitrM008470.1.1	Apyrase	No	579.549026063705	-0.905880495574503	0.204714623482747	-4.42508932758704	9.64023842932285e-06	0.000981416025665599
DcitrM021510.1.1	Cytochrome b-c1 complex subunit 8	No	149.737294204398	-0.925077689788788	0.2053110997586	-4.5057363721517	6.61431644839631e-06	0.000733891853122624
DcitrM038920.1.1	Unknown protein	Yes	345.468390816627	-0.934106701599824	0.221725791666819	-4.21289149348705	2.52122198002048e-05	0.00214629888385364
DcitrM100310.1.2	Lipase	Yes	69.219503803359	-0.95576307231794	0.180481593375285	-5.2956262987471	1.1860918124808e-07	2.78872777339236e-05
DcitrM007520.1.1	Unknown protein	No	50.8757872264764	-0.971515636515257	0.228926245057185	-4.24379317571289	2.19772921743654e-05	0.00196172607301409
DcitrM041165.1.1	Ribose-phosphate pyrophosphokinase 1-like Protein	No	1672.94063259455	-0.974049791079567	0.212399925199519	-4.58592341859154	4.5198426380544e-06	0.000518993558730084
DcitrM061155.1.1	CG12991	Yes	171.289548006748	-0.988941548492281	0.183148716239169	-5.39966410248189	6.67657868465707e-08	1.64828036277471e-05
DcitrM049610.1.1	Unknown protein	No	97.5355957807337	-1.01207002621388	0.21118279405042	-4.79238865441022	1.6480724202152e-06	0.000214140988810857
DcitrM073640.1.1	Amidophosphoribosyltransferase	No	521.448375521264	-1.07709955991967	0.277199722463749	-3.8856444384086	0.000102058790740002	0.00663219269511944
DcitrM056200.1.1	Spermine oxidase	Yes	177.835655330613	-1.07772429782996	0.284195474900907	-3.79219372935385	0.0001493223517656	0.00862314750693155
DcitrM048755.1.1	Trifunctional purine biosynthetic protein adenosine-3	No	438.88906450525	-1.13549708159622	0.217491028926282	-5.2208915797676	1.78063770781537e-07	3.66329111764099e-05
DcitrM074510.1.1	Unknown protein	No	2136.33646077958	-1.14850603580037	0.232565080436724	-4.93842856220564	7.87546179746706e-07	0.000123444738492043
DcitrM057485.1.1	AGAP011571-PA-like protein	No	380.736494322739	-1.16183379378184	0.244163055251615	-4.75843404148324	1.9510062271412e-06	0.000247002390936145
DcitrM021480.1.1	AGAP012391-PA	No	3076.83319679663	-1.19961647033862	0.192619172593886	-6.22791830213012	4.72673421072177e-10	1.94485418045323e-07
DcitrM007525.1.1	Sans-like protein	No	68.5523124064291	-1.21112476290924	0.244463641845352	-4.95421222463585	7.26239093439432e-07	0.000115671145930877
DcitrM082205.1.1	Thiamine transporter 2	No	71.6081830020431	-1.24316609862779	0.287472777254363	-4.32446546939574	1.52902150536285e-05	0.00150990873654582
DcitrM078090.1.1	CYP3172A5 partial-RA.	No	31.8591867963331	-1.30900657833277	0.300416485607936	-4.35730607687461	1.31673073121347e-05	0.00132680775211562
DcitrM019380.1.1	Phosphoribosylformylglycinamidine synthase	No	103.799990321338	-1.3103765526492	0.263123586605735	-4.98008015759024	6.35579427071089e-07	0.000102890931841426
DcitrM009970.1.1	Bifunctional purine biosynthesis protein PURH	No	51.7709770308936	-1.31903369178089	0.320816488356549	-4.1114897134431	3.93114392254735e-05	0.00313064888993186
DcitrM025115.1.1	Fork head domain-containing protein	No	32.2746273973708	-1.36210243181278	0.289445136089519	-4.70590886485483	2.52737413702815e-06	0.000304363653696987
DcitrM037500.1.1	Methionine aminopeptidase 2	No	161.631701561044	-1.43293031968643	0.255218421221351	-5.61452544384971	1.97102426202499e-08	5.78562827139458e-06
DcitrM017845.1.1	Unknown protein	No	137.115254654103	-1.44500086013129	0.21331855408064	-6.77391081314493	1.25346961027058e-11	7.12087381002049e-09
DcitrM015405.1.1	Krueppel homolog 1-like Protein	No	61.7218798268184	-1.47240043900125	0.286727848890422	-5.13518461739639	2.81867190021919e-07	5.42082387627614e-05
DcitrM009940.1.1	Bifunctional purine biosynthesis protein PURH-like Protein	No	101.132396597735	-1.58945874197707	0.212893631182297	-7.46597600477792	8.26844147167397e-14	6.80423829439837e-11
DcitrM037770.1.1	Phosphoserine aminotransferase	No	49.1178169045828	-1.59665824651108	0.288595319498697	-5.53251608267435	3.15669488345876e-08	8.42496269571764e-06
DcitrM087855.1.1	Calcium-independent phospholipase A2-gamma-like Protein	No	728.167838557335	-1.64595606335068	0.362715289285275	-4.53787340090905	5.68243550613732e-06	0.000637659666171659
DcitrM069495.1.1	Unknown protein	No	15.9743053033363	-1.76906401420419	0.414483974014831	-4.26811197805416	1.97134369335792e-05	0.00181934756746817
DcitrM035500.1.1	Short neuropeptide F	Yes	158.106523613437	-1.7736017972978	0.196376481464377	-9.03164057158004	1.69117092698143e-19	3.34006258078832e-16
DcitrM082160.1.1	Thiamine transporter 2	No	16.5151969728592	-1.87478391476818	0.450118093777605	-4.16509342922453	3.11225086418941e-05	0.00258264514990508
DcitrM054710.1.1	Unknown protein	No	622.29969421643	-2.01632837034696	0.371616908417642	-5.42582515669848	5.76874081503808e-08	1.49911356706582e-05
DcitrM077060.1.1	Protein-L-isoaspartate O-methyltransferase	Yes	923.376423424979	-2.03938311388663	0.388477174784627	-5.24968581491891	1.52358845195286e-07	3.34343021400766e-05

## Sheet: DEG with SP
Gene_id	citrusgreening.org	SP	TM, no.	baseMean	log2FoldChange (CLas-infected D. citri/healthy D. citri)	lfcSE	stat	pvalue	padj
DcitrM050130.1.1	Laccase	yes	yes, 1	951.355747150302	2.0615352691749	0.244211385410481	8.4416017939122	3.13018154174037e-17	5.15175712078102e-14
DcitrM030010.1.1	Protein Skeletor, isoforms B/C	yes	No	21.5227744959504	1.85461267341004	0.457608127664307	4.05284032623335	5.05995388957903e-05	0.00381427821828954
DcitrM079800.1.1	CG6583-PA	yes	Yes, 2	60.0500258845394	1.65686305928959	0.296161411950264	5.59445961706798	2.21309971232664e-08	6.24410275977875e-06
DcitrM015685.1.1	Cuticle Protein RR-2-RA	yes	No	27.4860244643052	1.53731783902157	0.400375525613249	3.83968984284663	0.000123189840358341	0.00766975583402591
DcitrM042820.1.1	CLIPB-serine protease 1-RA	yes	No	258.248569060028	1.39451621816763	0.179104438459542	7.78605058680687	6.91362781457771e-15	6.82720746689549e-12
DcitrM086695.1.1	ACYPI002309 protein	yes	No	31.5425942609156	1.31504177289205	0.337157890679808	3.90037370989758	9.60443171561365e-05	0.00636535323434126
DcitrM013325.1.1	Unknown protein	yes	No	1863.00422197363	1.30736407803111	0.266942622756997	4.89754713776536	9.70403602452612e-07	0.00014973024334718
DcitrM078530.1.1	Unknown protein	yes	No	7611.19146665642	1.29930119777664	0.247812881531751	5.24307368424738	1.57923434754089e-07	3.39020416999267e-05
DcitrM079730.1.1	Goliath E3 ubiquitin ligase	yes	Yes, 1	34.7621295779826	1.25063727173253	0.31751823008623	3.93878887329679	8.18939526893078e-05	0.005695090019767
DcitrM008930.1.1	Glucose dehydrogenase	yes	No	81.7071016634455	1.18705037796078	0.286149270036652	4.14836067136825	3.34864547013971e-05	0.00271048147685489
DcitrM102935.1.2	Collagen alpha-1(IV) chain	yes	Yes, 1	462.152969892146	1.14122311674248	0.146477830345498	7.7910979023288	6.64294153468378e-15	6.82720746689549e-12
DcitrM031530.1.1	Neprilysin, neutral endopeptidase 2	yes	No	39.4739595376459	1.13878433257504	0.267243652557335	4.26122125512681	2.03312825021496e-05	0.00185899458063637
DcitrM055510.1.1	Unknown protein	yes	No	53841.9666715443	1.10715051221227	0.265673167135969	4.16734036089403	3.08174187010842e-05	0.00257900008197633
DcitrM093305.1.1	CG31997-PA	yes	No	13260.3419975142	1.08469732962289	0.21238024453879	5.10733628722599	3.2673196319817e-07	6.05186602194721e-05
DcitrM010345.1.1	Unknown protein	yes	No	988.888991649633	1.01480943162773	0.1805833931525	5.61961658772654	1.9138169613934e-08	5.78562827139458e-06
DcitrM102930.1.6	Collagen alpha-1(IV) chain	yes	No	79.2715447242677	1.00640619432778	0.168215485749561	5.98283915326394	2.19281286800449e-09	8.0200100264979e-07
DcitrM069125.1.1	Phospholipase A1 member A	yes	No	658.435437662626	0.953621889971284	0.196496707589937	4.85311892330211	1.21534759384752e-06	0.000176493492488887
DcitrM038915.1.1	Unkown protein	yes	No	619.267205781804	0.853671303698367	0.205405984012316	4.15601963985226	3.23839998365886e-05	0.00264290907757283
DcitrM082795.1.1	Protein quiver	yes	yes, 2	223.74038013096	0.826227717952147	0.142768994037816	5.78716494796693	7.15842786919479e-09	2.43756811063098e-06
DcitrM097580.1.1	Soluble calcium-activated nucleotidase 1	yes	no	1948.39588480539	0.82532209092654	0.142872412202936	5.77663719818949	7.62083643508902e-09	2.50852532655014e-06
DcitrM090810.1.1	Unknown protein.	yes	no	100.322701220711	0.785676440215246	0.204006753231453	3.85122760776389	0.000117527204084317	0.00743962269443991
DcitrM027715.1.1	Thrombospondin type-1 domain-containing protein 4	Yes	no	267.241559739668	0.676095146462533	0.174001037513011	3.88558112138829	0.000102085396421079	0.00663219269511944
DcitrM097515.1.1	Soluble calcium-activated nucleotidase 1	Yes	no	842.479629105807	0.658409768147853	0.171813427534567	3.83212056004988	0.000127043451347835	0.00774416100036958
DcitrM072000.1.1	Laminin-like protein epi-1	Yes	no	1799.00055997697	0.6415253895489	0.094775942668486	6.76886318918371	1.29798206157336e-11	7.12087381002049e-09
DcitrM027555.1.1	Thrombospondin type-1 domain-containing protein 4	Yes	yes, 1	332.056705429374	0.636990283985849	0.167824302199149	3.79557832589682	0.000147299679717194	0.00860700791246919
DcitrM068575.1.1	Pterin-4-alpha-carbinolamine dehydratase-like Protein	Yes	no	414.520750205173	0.603676614767657	0.108191628199524	5.57969803037233	2.40936497628785e-08	6.60902198356738e-06
DcitrM041925.1.1	Protocadherin-like wing polarity protein stan	Yes	yes 1	679.425922268881	0.520613343294637	0.122507850196264	4.24963251302335	2.14121509063212e-05	0.00193986229541213
DcitrM040065.1.1	CG32032-PA	Yes	no	570.363173041359	0.503629584469181	0.0973063855231589	5.17570950520321	2.27046491449829e-07	4.48416820613413e-05
DcitrM013670.1.1	Peptidyl-prolyl cis-trans isomerase	Yes	no	2739.74144215345	0.501899603261491	0.129929137495632	3.86287181563386	0.000112061816938609	0.00723274798868472
DcitrM067100.1.1	AGAP011666-PA	Yes	no	1110.88102746656	-0.5638269649201	0.132882650494551	-4.2430442410781	2.20507943397026e-05	0.00196172607301409
DcitrM071980.1.1	AGAP011183-PA-like protein	Yes	no	138.82226658941	-0.598545775092816	0.141320376684461	-4.23538196780527	2.28163527835631e-05	0.00199390693573173
DcitrM049890.1.1	Unknown protein	Yes	no	129.591703822241	-0.721421312142378	0.182845758075621	-3.94551845082463	7.96274998504103e-05	0.00557674865973618
DcitrM008460.1.1	5'-nucleotidase	Yes	no	380.636552440489	-0.843551639779986	0.224298130840365	-3.76085006424039	0.000169336913089745	0.00961035641816802
DcitrM038920.1.1	Unknown protein	Yes	no	345.468390816627	-0.934106701599824	0.221725791666819	-4.21289149348705	2.52122198002048e-05	0.00214629888385364
DcitrM100310.1.2	Lipase	Yes	no	69.219503803359	-0.95576307231794	0.180481593375285	-5.2956262987471	1.1860918124808e-07	2.78872777339236e-05
DcitrM061155.1.1	CG12991	Yes	yes	171.289548006748	-0.988941548492281	0.183148716239169	-5.39966410248189	6.67657868465707e-08	1.64828036277471e-05
DcitrM056200.1.1	Spermine oxidase	Yes	no	177.835655330613	-1.07772429782996	0.284195474900907	-3.79219372935385	0.0001493223517656	0.00862314750693155
DcitrM035500.1.1	Short neuropeptide F	Yes	yes	158.106523613437	-1.7736017972978	0.196376481464377	-9.03164057158004	1.69117092698143e-19	3.34006258078832e-16
DcitrM077060.1.1	Protein-L-isoaspartate O-methyltransferase	Yes	no	923.376423424979	-2.03938311388663	0.388477174784627	-5.24968581491891	1.52358845195286e-07	3.34343021400766e-05

## Sheet: DEG with SP and wo TM
Gene_id	citrusgreening.org	SP	TM	baseMean	log2FoldChange (CLas-infected D. citri/healthy D. citri)	lfcSE	stat	pvalue	padj
DcitrM030010.1.1	Protein Skeletor, isoforms B/C	Yes	No	21.5227744959504	1.85461267341004	0.457608127664307	4.05284032623335	5.05995388957903e-05	0.00381427821828954
DcitrM015685.1.1	Cuticle Protein RR-2-RA	Yes	No	27.4860244643052	1.53731783902157	0.400375525613249	3.83968984284663	0.000123189840358341	0.00766975583402591
DcitrM042820.1.1	CLIPB-serine protease 1-RA	Yes	No	258.248569060028	1.39451621816763	0.179104438459542	7.78605058680687	6.91362781457771e-15	6.82720746689549e-12
DcitrM086695.1.1	ACYPI002309 protein	Yes	No	31.5425942609156	1.31504177289205	0.337157890679808	3.90037370989758	9.60443171561365e-05	0.00636535323434126
DcitrM013325.1.1	Unknown protein	Yes	No	1863.00422197363	1.30736407803111	0.266942622756997	4.89754713776536	9.70403602452612e-07	0.00014973024334718
DcitrM078530.1.1	Unknown protein	Yes	No	7611.19146665642	1.29930119777664	0.247812881531751	5.24307368424738	1.57923434754089e-07	3.39020416999267e-05
DcitrM008930.1.1	Glucose dehydrogenase	Yes	No	81.7071016634455	1.18705037796078	0.286149270036652	4.14836067136825	3.34864547013971e-05	0.00271048147685489
DcitrM031530.1.1	Neprilysin, neutral endopeptidase 2	Yes	No	39.4739595376459	1.13878433257504	0.267243652557335	4.26122125512681	2.03312825021496e-05	0.00185899458063637
DcitrM055510.1.1	Unknown protein	Yes	No	53841.9666715443	1.10715051221227	0.265673167135969	4.16734036089403	3.08174187010842e-05	0.00257900008197633
DcitrM093305.1.1	CG31997-PA	Yes	No	13260.3419975142	1.08469732962289	0.21238024453879	5.10733628722599	3.2673196319817e-07	6.05186602194721e-05
DcitrM010345.1.1	Unknown protein	Yes	No	988.888991649633	1.01480943162773	0.1805833931525	5.61961658772654	1.9138169613934e-08	5.78562827139458e-06
DcitrM102930.1.6	Collagen alpha-1(IV) chain	Yes	No	79.2715447242677	1.00640619432778	0.168215485749561	5.98283915326394	2.19281286800449e-09	8.0200100264979e-07
DcitrM069125.1.1	Phospholipase A1 member A	Yes	No	658.435437662626	0.953621889971284	0.196496707589937	4.85311892330211	1.21534759384752e-06	0.000176493492488887
DcitrM038915.1.1	Unkown protein	Yes	No	619.267205781804	0.853671303698367	0.205405984012316	4.15601963985226	3.23839998365886e-05	0.00264290907757283
DcitrM097580.1.1	Soluble calcium-activated nucleotidase 1	Yes	No	1948.39588480539	0.82532209092654	0.142872412202936	5.77663719818949	7.62083643508902e-09	2.50852532655014e-06
DcitrM090810.1.1	Unknown protein.	Yes	No	100.322701220711	0.785676440215246	0.204006753231453	3.85122760776389	0.000117527204084317	0.00743962269443991
DcitrM027715.1.1	Thrombospondin type-1 domain-containing protein 4	Yes	No	267.241559739668	0.676095146462533	0.174001037513011	3.88558112138829	0.000102085396421079	0.00663219269511944
DcitrM097515.1.1	Soluble calcium-activated nucleotidase 1	Yes	No	842.479629105807	0.658409768147853	0.171813427534567	3.83212056004988	0.000127043451347835	0.00774416100036958
DcitrM072000.1.1	Laminin-like protein epi-1	Yes	No	1799.00055997697	0.6415253895489	0.094775942668486	6.76886318918371	1.29798206157336e-11	7.12087381002049e-09
DcitrM068575.1.1	Pterin-4-alpha-carbinolamine dehydratase-like Protein	Yes	No	414.520750205173	0.603676614767657	0.108191628199524	5.57969803037233	2.40936497628785e-08	6.60902198356738e-06
DcitrM040065.1.1	CG32032-PA	Yes	No	570.363173041359	0.503629584469181	0.0973063855231589	5.17570950520321	2.27046491449829e-07	4.48416820613413e-05
DcitrM013670.1.1	Peptidyl-prolyl cis-trans isomerase	Yes	No	2739.74144215345	0.501899603261491	0.129929137495632	3.86287181563386	0.000112061816938609	0.00723274798868472
DcitrM067100.1.1	AGAP011666-PA	Yes	No	1110.88102746656	-0.5638269649201	0.132882650494551	-4.2430442410781	2.20507943397026e-05	0.00196172607301409
DcitrM071980.1.1	AGAP011183-PA-like protein	Yes	No	138.82226658941	-0.598545775092816	0.141320376684461	-4.23538196780527	2.28163527835631e-05	0.00199390693573173
DcitrM049890.1.1	Unknown protein	Yes	No	129.591703822241	-0.721421312142378	0.182845758075621	-3.94551845082463	7.96274998504103e-05	0.00557674865973618
DcitrM008460.1.1	5'-nucleotidase	Yes	No	380.636552440489	-0.843551639779986	0.224298130840365	-3.76085006424039	0.000169336913089745	0.00961035641816802
DcitrM038920.1.1	Unknown protein	Yes	No	345.468390816627	-0.934106701599824	0.221725791666819	-4.21289149348705	2.52122198002048e-05	0.00214629888385364
DcitrM100310.1.2	Lipase	Yes	No	69.219503803359	-0.95576307231794	0.180481593375285	-5.2956262987471	1.1860918124808e-07	2.78872777339236e-05
DcitrM056200.1.1	Spermine oxidase	Yes	No	177.835655330613	-1.07772429782996	0.284195474900907	-3.79219372935385	0.0001493223517656	0.00862314750693155

## Sheet: domain analysis 
Gene_id	citrusgreening.org	ncbi	NCBI	Domain analysis (pfam)
DcitrM030010.1.1	Protein Skeletor, isoforms B/C	Protein Skeletor, isoforms B/C	XP_026682884.1	DM13
DcitrM015685.1.1	Cuticle Protein RR-2-RA	adhesive plaque matrix protein-like	XP_017298434.1	Chitin binding domain
DcitrM042820.1.1	CLIPB-serine protease 1-RA	serine protease snake-like isoform X2	XP_017301087.1	Trypsin
DcitrM086695.1.1	ACYPI002309 protein	Ucharacterized protein	XP_026680614.1	No domain
DcitrM013325.1.1	Unknown protein	prisilkin-39-like (from NCBI)	XP_008481838.1	Glycine rich protein
DcitrM078530.1.1	Unknown protein	keratin-associated protein 19-2-like isoform X1	XP_017302033.1	No domain
DcitrM008930.1.1	Glucose dehydrogenase	Glucose dehydrogenase	XP_026679172.1	glucose-methanol-choline (GMC) oxidoreductases
DcitrM031530.1.1	Neprilysin, neutral endopeptidase 2	Neprilysin, neutral endopeptidase 2	XP_026682162.1	peptidase M13
DcitrM055510.1.1	Unknown protein	cuticle protein 65-like	XP_008477115.1	No domain
DcitrM093305.1.1	CG31997-PA	Uncharaterized protein	XP_008469915.1	Single domain von Willebrand factor type C
DcitrM010345.1.1	Unknown protein	Uncharaterized protein	XP_008486405.1	No domain
DcitrM102930.1.6	Collagen alpha-1(IV) chain	LOW QUALITY PROTEIN: collagen alpha-5(IV) chain	XP_026684375.1	Collagen
DcitrM069125.1.1	Phospholipase A1 member A	phospholipase A1 1-like	XP_008468893.1	Lipase
DcitrM038915.1.1	Unkown protein	uncharacterized protein (X1/X2)	XP_008473319.1	Proteolipid membrane potential modulator
DcitrM097580.1.1	Soluble calcium-activated nucleotidase 1	Soluble calcium-activated nucleotidase 1	XP_026679655.1	apyrase
DcitrM090810.1.1	Unknown protein.	Uncharaterized protein	XP_026677485.1	No domain
DcitrM027715.1.1	Thrombospondin type-1 domain-containing protein 4	Thrombospondin type-1 domain-containing protein 4	XP_008486536.2	ADAM-TS Spacer 1/Thrombospondin type I
DcitrM097515.1.1	Soluble calcium-activated nucleotidase 1	apyrase	(XP_008486149)	apyrase
DcitrM072000.1.1	Laminin-like protein epi-1	Uncharaterized protein	XP_026687705.1	No domain
DcitrM068575.1.1	Pterin-4-alpha-carbinolamine dehydratase-like Protein	Pterin-4-alpha-carbinolamine dehydratase-like Protein	XP_008467798.1	Pterin 4 alpha carbinolamine dehydratase
DcitrM040065.1.1	CG32032-PA	uncharacterized protein isoform X3	XP_008471574.1	No domain
DcitrM013670.1.1	Peptidyl-prolyl cis-trans isomerase	Peptidyl-prolyl cis-trans isomerase	XP_017304523.1	Cyclophilin type peptidyl-prolyl cis-trans isomerase/CLD
DcitrM067100.1.1	AGAP011666-PA	uncharacterized protein	XP_026675803.1	No domain
DcitrM071980.1.1	AGAP011183-PA-like protein	uncharacterized protein	XP_026687824.1	No domain
DcitrM049890.1.1	Unknown protein	transforming growth factor-beta-induced protein ig-h3-like	XP_026678933.1	No domain
DcitrM008460.1.1	5'-nucleotidase	apyrase	XP_026688060.1	5'-nucleotidase, C-terminal domain / Calcineurin-like phosphoesterase (metallophos)
DcitrM038920.1.1	Unknown protein	glycine-rich cell wall structural protein 1.0-like isoform X1	XP_008487182.1	No domain
DcitrM100310.1.2	Lipase	gastric triacylglycerol lipase-like isoform X1	XP_008469829.1	Partial alpha/beta-hydrolase lipase region
DcitrM056200.1.1	Spermine oxidase	Uncharacterized protein	XP_026681204	Amino-oxidase
