# Supplementary material for: Identification and functional analysis of putative effector proteins from Diaphorina citri and ‘Candidatus Liberibacter asiaticus’
Source: Front Plant Sci. 2025 Nov 27;16:1656652. doi: 10.3389/fpls.2025.1656652 (PMC12695838; doi:10.3389/fpls.2025.1656652)
Supplement: Supplementary file 4 [file Table3.xlsx]

## Sheet: Total proteins from AD
					Healthy psyllids				CLas infected psyllids
Fasta headers	Number of proteins	Peptides	Razor + unique peptides	Unique peptides	Peptides 20230510_TTP_P_SILS85_SILS0011293_BA1_1_28648	Peptides 20230510_TTP_P_SILS85_SILS0011294_BA2_1_28649	Peptides 20230510_TTP_P_SILS85_SILS0011295_BA3_1_28650	Peptides 20230510_TTP_P_SILS85_SILS0011296_BA4_1_28651	Peptides 20230510_TTP_P_SILS85_SILS0011297_BA5_1_28652	Peptides 20230510_TTP_P_SILS85_SILS0011298_BA6_1_28653	Peptides 20230510_TTP_P_SILS85_SILS0011299_BA7_1_28654	Peptides 20230510_TTP_P_SILS85_SILS0011300_BA8_1_28655
tr|A0A0A7DNF9|A0A0A7DNF9_DIACI Ferritin OS=Diaphorina citri OX=121845 GN=LOC103514874 PE=2 SV=1	1	2	2	2	2	0	0	0	0	0	0	0
tr|A0A0U4DX43|A0A0U4DX43_DIACI Cathepsin B-like cysteine peptidase OS=Diaphorina citri OX=121845 GN=LOC103512321 PE=2 SV=1	1	1	1	1	1	0	0	0	0	1	0	0
tr|A0A1S3CTH6|A0A1S3CTH6_DIACI uncharacterized protein LOC103504956 isoform X1 OS=Diaphorina citri OX=121845 GN=LOC103504956 PE=4 SV=2	1	2	2	2	2	1	1	2	1	1	0	1
tr|A0A1S3CUK5|A0A1S3CUK5_DIACI 60S acidic ribosomal protein P0 OS=Diaphorina citri OX=121845 GN=LOC103505561 PE=3 SV=1	1	2	2	2	2	0	0	0	0	0	0	0
tr|A0A1S3CV85|A0A1S3CV85_DIACI Inorganic diphosphatase OS=Diaphorina citri OX=121845 GN=LOC103505878 PE=3 SV=1	1	2	2	2	2	0	0	0	0	0	0	0
tr|A0A1S3CVR5|A0A1S3CVR5_DIACI cytochrome b-c1 complex subunit 9 OS=Diaphorina citri OX=121845 GN=LOC103506148 PE=3 SV=1	1	1	1	1	1	0	0	0	0	0	0	0
tr|A0A1S3CVS6|A0A1S3CVS6_DIACI uncharacterized protein LOC103506162 OS=Diaphorina citri OX=121845 GN=LOC103506162 PE=4 SV=1	1	1	1	1	1	0	1	1	1	1	1	0
tr|A0A1S3CWG9|A0A1S3CWG9_DIACI uncharacterized protein LOC103506625 OS=Diaphorina citri OX=121845 GN=LOC103506625 PE=4 SV=1	1	3	1	1	2	1	3	3	3	3	1	3
tr|A0A1S3CWJ4|A0A1S3CWJ4_DIACI ATP synthase subunit beta, mitochondrial-like OS=Diaphorina citri OX=121845 GN=LOC103506594 PE=3 SV=2	1	6	6	6	6	0	0	0	2	0	2	0
tr|A0A1S3CWK8|A0A1S3CWK8_DIACI uncharacterized protein LOC103506617 OS=Diaphorina citri OX=121845 GN=LOC103506617 PE=4 SV=1	1	6	6	4	4	4	6	6	6	6	5	6
tr|A0A1S3CWQ4|A0A1S3CWQ4_DIACI uncharacterized protein LOC103506671 OS=Diaphorina citri OX=121845 GN=LOC103506671 PE=4 SV=1	1	3	3	3	3	1	3	3	3	3	2	1
tr|A0A1S3CX11|A0A1S3CX11_DIACI Succinate--CoA ligase [ADP/GDP-forming] subunit alpha, mitochondrial OS=Diaphorina citri OX=121845 GN=LOC103506896 PE=3 SV=1	1	2	2	2	2	0	0	0	0	0	0	0
tr|A0A1S3CX88|A0A1S3CX88_DIACI cytochrome c OS=Diaphorina citri OX=121845 GN=LOC103507048 PE=3 SV=1	1	2	2	2	2	0	0	0	0	0	0	0
tr|A0A1S3CY29|A0A1S3CY29_DIACI H(+)-transporting two-sector ATPase OS=Diaphorina citri OX=121845 GN=LOC103507511 PE=3 SV=1	1	7	7	7	7	1	0	0	0	0	0	0
tr|A0A1S3CYD5|A0A1S3CYD5_DIACI pancreatic triacylglycerol lipase-like OS=Diaphorina citri OX=121845 GN=LOC103507659 PE=3 SV=2	1	1	1	1	1	0	0	0	0	0	0	0
tr|A0A1S3CZ88|A0A1S3CZ88_DIACI phenoloxidase 1-like OS=Diaphorina citri OX=121845 GN=LOC103508125 PE=4 SV=1	1	2	2	2	2	2	2	2	2	2	1	2
tr|A0A1S3CZH9|A0A1S3CZH9_DIACI cathepsin B-like cysteine proteinase 4 OS=Diaphorina citri OX=121845 GN=LOC103508275 PE=3 SV=1	1	1	1	1	1	0	0	0	1	1	0	1
tr|A0A1S3CZW7|A0A1S3CZW7_DIACI trifunctional enzyme subunit alpha, mitochondrial-like OS=Diaphorina citri OX=121845 GN=LOC103508477 PE=4 SV=1	1	3	3	3	3	0	0	0	0	0	0	0
tr|A0A1S3CZX6|A0A1S3CZX6_DIACI 60S ribosomal protein L14 OS=Diaphorina citri OX=121845 GN=LOC103508494 PE=3 SV=1	1	2	2	2	2	0	0	0	0	0	0	0
tr|A0A1S3D013|A0A1S3D013_DIACI actin-1 OS=Diaphorina citri OX=121845 GN=LOC103508596 PE=3 SV=1	1	7	3	3	7	5	5	5	6	5	4	5
tr|A0A1S3D0Y4|A0A1S3D0Y4_DIACI uncharacterized protein LOC103509115 OS=Diaphorina citri OX=121845 GN=LOC103509115 PE=4 SV=1	1	2	2	2	0	0	1	2	1	1	0	1
tr|A0A1S3D1N2|A0A1S3D1N2_DIACI proliferation-associated protein 2G4 OS=Diaphorina citri OX=121845 GN=LOC103509465 PE=3 SV=1	1	1	1	1	1	0	0	0	0	0	0	0
tr|A0A1S3D1T5|A0A1S3D1T5_DIACI Cytochrome c oxidase subunit 4 OS=Diaphorina citri OX=121845 GN=LOC103509664 PE=3 SV=1	1	1	1	1	1	0	0	0	0	0	0	0
tr|A0A1S3D1V1|A0A1S3D1V1_DIACI putative defense protein Hdd11 OS=Diaphorina citri OX=121845 GN=LOC103508820 PE=4 SV=1	1	3	3	3	3	0	0	0	0	0	0	0
tr|A0A1S3D1W5|A0A1S3D1W5_DIACI Superoxide dismutase [Cu-Zn] OS=Diaphorina citri OX=121845 GN=LOC103509717 PE=3 SV=1	1	4	4	4	4	0	0	0	0	0	0	0
tr|A0A1S3D2D0|A0A1S3D2D0_DIACI 6-phosphogluconate dehydrogenase, decarboxylating OS=Diaphorina citri OX=121845 GN=LOC103510040 PE=3 SV=1	1	4	4	4	4	0	0	0	0	0	0	0
tr|A0A1S3D2G9|A0A1S3D2G9_DIACI 60S ribosomal protein L7a OS=Diaphorina citri OX=121845 GN=LOC103509200 PE=3 SV=1	1	2	2	2	2	0	1	0	0	0	0	0
tr|A0A1S3D2U1|A0A1S3D2U1_DIACI Fructose-bisphosphate aldolase OS=Diaphorina citri OX=121845 GN=LOC103510324 PE=3 SV=1	1	2	1	1	2	0	0	0	0	0	1	0
tr|A0A1S3D557|A0A1S3D557_DIACI 3-hydroxyacyl-CoA dehydrogenase type-2 OS=Diaphorina citri OX=121845 GN=LOC103511570 PE=3 SV=1	1	1	1	1	1	0	0	0	0	0	0	0
tr|A0A1S3D5P3|A0A1S3D5P3_DIACI trifunctional enzyme subunit beta, mitochondrial OS=Diaphorina citri OX=121845 GN=LOC103511957 PE=3 SV=1	1	4	4	4	4	0	0	0	0	0	0	0
tr|A0A1S3D5P5|A0A1S3D5P5_DIACI 60S ribosomal protein L5 OS=Diaphorina citri OX=121845 GN=LOC103511085 PE=3 SV=1	1	2	2	2	2	0	0	0	0	0	0	0
tr|A0A1S3D6P1|A0A1S3D6P1_DIACI Hydroxyacid-oxoacid transhydrogenase OS=Diaphorina citri OX=121845 GN=LOC103512568 PE=3 SV=1	1	2	2	2	2	0	0	0	0	0	0	0
tr|A0A1S3D6R6|A0A1S3D6R6_DIACI catalase-like OS=Diaphorina citri OX=121845 GN=LOC103512632 PE=4 SV=1	1	2	1	0	2	0	0	0	0	0	0	0
tr|A0A1S3DA04|A0A1S3DA04_DIACI LOW QUALITY PROTEIN: uncharacterized protein LOC103513589 OS=Diaphorina citri OX=121845 GN=LOC103513589 PE=3 SV=1	1	1	1	1	1	0	0	0	0	0	0	0
tr|A0A1S3DAU5|A0A1S3DAU5_DIACI Glucose-6-phosphate isomerase OS=Diaphorina citri OX=121845 GN=LOC103514039 PE=3 SV=1	1	7	7	6	7	0	0	0	0	1	0	0
tr|A0A1S3DB40|A0A1S3DB40_DIACI 60S ribosomal protein L8 OS=Diaphorina citri OX=121845 GN=LOC103514987 PE=4 SV=1	1	3	3	3	3	0	0	0	0	0	0	0
tr|A0A1S3DB58|A0A1S3DB58_DIACI eukaryotic translation initiation factor 5B-like OS=Diaphorina citri OX=121845 GN=LOC103514258 PE=4 SV=1	1	6	6	6	6	0	0	0	0	0	0	0
tr|A0A1S3DBH8|A0A1S3DBH8_DIACI ervatamin-C-like OS=Diaphorina citri OX=121845 GN=LOC103515421 PE=3 SV=1	1	2	2	2	2	0	0	0	2	2	0	1
tr|A0A1S3DCE5|A0A1S3DCE5_DIACI Elongation factor 1-alpha OS=Diaphorina citri OX=121845 GN=LOC103514985 PE=3 SV=1	1	7	7	7	7	4	5	4	5	4	5	4
tr|A0A1S3DCF1|A0A1S3DCF1_DIACI Isocitrate dehydrogenase [NAD] subunit, mitochondrial OS=Diaphorina citri OX=121845 GN=LOC103515694 PE=3 SV=1	1	2	2	2	2	0	0	0	0	0	0	0
tr|A0A1S3DCJ4|A0A1S3DCJ4_DIACI 60S ribosomal protein L23 OS=Diaphorina citri OX=121845 GN=LOC103515963 PE=3 SV=1	1	1	1	1	1	0	0	0	0	0	0	0
tr|A0A1S3DD10|A0A1S3DD10_DIACI iron transport multicopper oxidase FET5-like OS=Diaphorina citri OX=121845 GN=LOC103516210 PE=4 SV=1	1	2	2	2	2	2	2	2	2	2	1	2
tr|A0A1S3DDJ6|A0A1S3DDJ6_DIACI uncharacterized protein LOC103515675 OS=Diaphorina citri OX=121845 GN=LOC103515675 PE=4 SV=1	1	2	2	2	2	0	1	1	1	0	1	1
tr|A0A1S3DEW5|A0A1S3DEW5_DIACI laccase-1-like OS=Diaphorina citri OX=121845 GN=LOC103517108 PE=3 SV=1	1	6	6	6	5	0	4	5	1	6	3	2
tr|A0A1S3DG90|A0A1S3DG90_DIACI alpha-mannosidase-like OS=Diaphorina citri OX=121845 GN=LOC103517995 PE=4 SV=1	1	1	1	1	1	0	0	0	0	0	0	0
tr|A0A1S3DGG4|A0A1S3DGG4_DIACI isocitrate dehydrogenase [NADP], mitochondrial-like OS=Diaphorina citri OX=121845 GN=LOC103517980 PE=3 SV=1	1	2	1	1	2	0	0	0	0	0	0	0
tr|A0A1S3DI48|A0A1S3DI48_DIACI translation elongation factor 2 OS=Diaphorina citri OX=121845 GN=LOC103518196 PE=3 SV=1	1	3	3	3	3	1	0	0	0	0	0	0
tr|A0A1S3DIA9|A0A1S3DIA9_DIACI Mitochondrial pyruvate carrier OS=Diaphorina citri OX=121845 GN=LOC103518288 PE=3 SV=1	1	1	1	1	1	0	0	0	0	0	0	0
tr|A0A1S3DIU9|A0A1S3DIU9_DIACI uncharacterized protein LOC103519345 OS=Diaphorina citri OX=121845 GN=LOC103519345 PE=4 SV=2	1	1	1	1	1	0	0	0	0	0	0	0
tr|A0A1S3DJA4|A0A1S3DJA4_DIACI probable delta-1-pyrroline-5-carboxylate synthase OS=Diaphorina citri OX=121845 GN=LOC103519743 PE=4 SV=2	1	3	2	2	3	0	0	0	0	0	0	0
tr|A0A1S3DJC1|A0A1S3DJC1_DIACI Fructose-bisphosphate aldolase OS=Diaphorina citri OX=121845 GN=LOC103518844 PE=3 SV=1	1	4	3	3	4	0	0	0	0	1	0	0
tr|A0A1S3DKA5|A0A1S3DKA5_DIACI propionyl-CoA carboxylase beta chain, mitochondrial OS=Diaphorina citri OX=121845 GN=LOC103520328 PE=4 SV=1	1	1	1	1	1	0	0	0	0	0	0	0
tr|A0A1S3DKH6|A0A1S3DKH6_DIACI uncharacterized protein LOC103520216 OS=Diaphorina citri OX=121845 GN=LOC103520216 PE=4 SV=2	1	1	1	1	0	0	1	1	1	1	1	1
tr|A0A1S3DKT0|A0A1S3DKT0_DIACI DNA-directed RNA polymerase II subunit RPB1-like OS=Diaphorina citri OX=121845 GN=LOC103520562 PE=4 SV=1	1	5	5	5	4	4	4	4	5	5	4	4
tr|A0A1S3DML7|A0A1S3DML7_DIACI Ferritin OS=Diaphorina citri OX=121845 GN=LOC103521554 PE=3 SV=2	1	1	1	1	1	0	0	0	0	0	0	0
tr|A0A1S3DN58|A0A1S3DN58_DIACI uncharacterized protein LOC103520974 OS=Diaphorina citri OX=121845 GN=LOC103520974 PE=4 SV=1	1	8	8	7	8	0	0	0	0	0	0	0
tr|A0A1S3DPI8|A0A1S3DPI8_DIACI uncharacterized protein LOC103522230 OS=Diaphorina citri OX=121845 GN=LOC103522230 PE=4 SV=1	1	1	1	1	1	0	1	1	1	1	0	1
tr|A0A1S3DPS9|A0A1S3DPS9_DIACI transketolase-like protein 2 OS=Diaphorina citri OX=121845 GN=LOC103521815 PE=4 SV=1	1	2	2	2	2	0	0	0	0	0	0	0
tr|A0A1S3DRL7|A0A1S3DRL7_DIACI V-type proton ATPase subunit E-like OS=Diaphorina citri OX=121845 GN=LOC103523463 PE=3 SV=1	1	1	1	1	1	0	0	0	0	0	0	0
tr|A0A1S3DU63|A0A1S3DU63_DIACI Probable methylthioribulose-1-phosphate dehydratase OS=Diaphorina citri OX=121845 GN=LOC103524408 PE=3 SV=1	1	1	1	1	1	0	0	0	0	0	0	0
tr|A0A1S3DU64|A0A1S3DU64_DIACI uncharacterized protein LOC103523903 OS=Diaphorina citri OX=121845 GN=LOC103523903 PE=3 SV=1	1	17	17	17	17	17	17	15	17	15	17	17
tr|A0A1S3DVC9|A0A1S3DVC9_DIACI CCT-alpha OS=Diaphorina citri OX=121845 GN=LOC103525019 PE=3 SV=1	1	2	2	2	2	0	0	0	0	0	0	0
tr|A0A1S4E6H2|A0A1S4E6H2_DIACI selenocysteine-specific elongation factor-like OS=Diaphorina citri OX=121845 GN=LOC108251872 PE=4 SV=2	1	1	1	1	0	0	0	0	0	1	0	1
tr|A0A1S4E6N7|A0A1S4E6N7_DIACI uncharacterized protein LOC103505344 OS=Diaphorina citri OX=121845 GN=LOC103505344 PE=3 SV=1	1	1	1	1	1	0	0	0	0	0	0	0
tr|A0A1S4E6U9|A0A1S4E6U9_DIACI ADP-ribosylation factor 1 OS=Diaphorina citri OX=121845 GN=LOC103505457 PE=3 SV=1	1	1	1	1	1	1	0	0	0	1	0	0
tr|A0A1S4E792|A0A1S4E792_DIACI gelsolin-like OS=Diaphorina citri OX=121845 GN=LOC103504813 PE=4 SV=1	1	3	3	3	3	0	0	0	0	0	0	0
tr|A0A1S4E7L2|A0A1S4E7L2_DIACI alpha,alpha-trehalose-phosphate synthase [UDP-forming] A-like OS=Diaphorina citri OX=121845 GN=LOC108251997 PE=3 SV=2	1	2	2	2	2	0	0	0	0	0	0	0
tr|A0A1S4E9G9|A0A1S4E9G9_DIACI peroxiredoxin 1 OS=Diaphorina citri OX=121845 GN=LOC103507521 PE=3 SV=1	1	1	1	1	1	0	0	0	0	0	0	0
tr|A0A1S4EA84|A0A1S4EA84_DIACI L-dopachrome tautomerase yellow-f-like OS=Diaphorina citri OX=121845 GN=LOC108252223 PE=3 SV=2	1	6	1	1	6	0	0	0	0	0	0	0
tr|A0A1S4EBU2|A0A1S4EBU2_DIACI uncharacterized protein LOC103509257 OS=Diaphorina citri OX=121845 GN=LOC103509257 PE=4 SV=1	1	1	1	1	1	0	1	1	0	1	1	0
tr|A0A1S4ECN3|A0A1S4ECN3_DIACI histone H1-III isoform X1 OS=Diaphorina citri OX=121845 GN=LOC103509921 PE=3 SV=1	1	2	2	2	2	0	0	0	0	0	0	0
tr|A0A1S4ECY5|A0A1S4ECY5_DIACI UNC93-like protein MFSD11 isoform X1 OS=Diaphorina citri OX=121845 GN=LOC103510475 PE=3 SV=1	1	1	1	1	1	0	0	0	0	0	0	0
tr|A0A1S4EDM3|A0A1S4EDM3_DIACI Peptidyl-prolyl cis-trans isomerase OS=Diaphorina citri OX=121845 GN=LOC103510773 PE=3 SV=1	1	1	1	1	1	1	1	1	1	0	0	1
tr|A0A1S4EDZ7|A0A1S4EDZ7_DIACI acetyl-CoA acetyltransferase, mitochondrial OS=Diaphorina citri OX=121845 GN=LOC108252649 PE=3 SV=1	1	2	2	2	2	0	0	0	0	0	0	0
tr|A0A1S4EEH3|A0A1S4EEH3_DIACI Triosephosphate isomerase OS=Diaphorina citri OX=121845 GN=LOC103511512 PE=3 SV=1	1	3	3	3	3	0	0	0	0	0	0	0
tr|A0A1S4EES7|A0A1S4EES7_DIACI Fumarate hydratase OS=Diaphorina citri OX=121845 GN=LOC103512153 PE=3 SV=2	1	3	3	3	3	1	1	0	1	0	0	1
tr|A0A1S4EF16|A0A1S4EF16_DIACI Adenosylhomocysteinase OS=Diaphorina citri OX=121845 GN=LOC103512015 PE=3 SV=1	1	3	3	3	2	1	0	0	0	0	0	0
tr|A0A1S4EG36|A0A1S4EG36_DIACI Alpha-1,4 glucan phosphorylase OS=Diaphorina citri OX=121845 GN=LOC103512907 PE=3 SV=1	1	6	6	6	6	0	0	0	0	0	0	0
tr|A0A1S4EG41|A0A1S4EG41_DIACI LOW QUALITY PROTEIN: 14-3-3 protein epsilon OS=Diaphorina citri OX=121845 GN=LOC103512747 PE=3 SV=1	1	3	3	3	2	2	2	2	2	1	0	2
tr|A0A1S4EG49|A0A1S4EG49_DIACI myogenesis-regulating glycosidase-like OS=Diaphorina citri OX=121845 GN=LOC108252839 PE=3 SV=1	1	3	3	3	3	0	0	0	0	3	0	2
tr|A0A1S4EGB1|A0A1S4EGB1_DIACI aldehyde dehydrogenase, mitochondrial OS=Diaphorina citri OX=121845 GN=LOC103513271 PE=3 SV=1	1	2	2	2	2	0	0	0	0	0	0	0
tr|A0A1S4EHM9|A0A1S4EHM9_DIACI nucleolar protein 56 OS=Diaphorina citri OX=121845 GN=LOC103514478 PE=4 SV=1	1	1	1	1	1	1	0	0	0	0	0	0
tr|A0A1S4EI60|A0A1S4EI60_DIACI cytochrome c1, heme protein, mitochondrial OS=Diaphorina citri OX=121845 GN=LOC103514702 PE=3 SV=2	1	2	2	2	2	0	0	0	0	0	0	0
tr|A0A1S4EIR4|A0A1S4EIR4_DIACI 60S ribosomal protein L12 OS=Diaphorina citri OX=121845 GN=LOC103515306 PE=3 SV=1	1	2	2	2	2	1	1	1	1	0	0	1
tr|A0A1S4EJ38|A0A1S4EJ38_DIACI probable 3-hydroxyacyl-CoA dehydrogenase B0272.3 isoform X1 OS=Diaphorina citri OX=121845 GN=LOC103515549 PE=3 SV=1	1	1	1	1	1	0	0	0	0	0	0	0
tr|A0A1S4EJU2|A0A1S4EJU2_DIACI ADP/ATP translocase OS=Diaphorina citri OX=121845 GN=LOC103516169 PE=3 SV=1	1	5	5	3	5	0	0	0	0	0	0	0
tr|A0A1S4EKA4|A0A1S4EKA4_DIACI UTP--glucose-1-phosphate uridylyltransferase OS=Diaphorina citri OX=121845 GN=LOC103516542 PE=3 SV=2	1	3	3	3	3	1	0	0	0	1	0	0
tr|A0A1S4EKC4|A0A1S4EKC4_DIACI Glyceraldehyde-3-phosphate dehydrogenase OS=Diaphorina citri OX=121845 GN=LOC103516640 PE=3 SV=1	1	5	5	5	5	1	0	0	0	0	1	0
tr|A0A1S4EKI7|A0A1S4EKI7_DIACI isocitrate dehydrogenase [NAD] subunit gamma, mitochondrial-like isoform X1 OS=Diaphorina citri OX=121845 GN=LOC103516741 PE=3 SV=1	1	1	1	1	1	0	0	0	0	0	0	0
tr|A0A1S4ELL7|A0A1S4ELL7_DIACI uncharacterized protein LOC103517768 OS=Diaphorina citri OX=121845 GN=LOC103517768 PE=4 SV=1	1	36	35	35	33	25	28	35	32	34	24	26
tr|A0A1S4ELV4|A0A1S4ELV4_DIACI ejaculatory bulb-specific protein 3-like OS=Diaphorina citri OX=121845 GN=LOC108253528 PE=4 SV=1	1	2	2	2	2	0	0	1	0	1	1	0
tr|A0A1S4EMQ4|A0A1S4EMQ4_DIACI Electron transfer flavoprotein subunit beta OS=Diaphorina citri OX=121845 GN=LOC103518880 PE=3 SV=1	1	1	1	1	1	0	0	0	0	0	0	0
tr|A0A1S4EN86|A0A1S4EN86_DIACI probable medium-chain specific acyl-CoA dehydrogenase, mitochondrial OS=Diaphorina citri OX=121845 GN=LOC103519316 PE=4 SV=1	1	3	3	3	3	0	0	0	0	0	0	0
tr|A0A1S4EP36|A0A1S4EP36_DIACI alpha,alpha-trehalose-phosphate synthase [UDP-forming] OS=Diaphorina citri OX=121845 GN=LOC103520276 PE=3 SV=2	1	1	1	1	1	0	0	0	0	0	0	0
tr|A0A1S4EQF7|A0A1S4EQF7_DIACI phosphoglucomutase-like OS=Diaphorina citri OX=121845 GN=LOC103521979 PE=3 SV=1	1	3	3	2	3	0	0	0	0	0	0	0
tr|A0A1S4EQM6|A0A1S4EQM6_DIACI uncharacterized protein LOC103522231 OS=Diaphorina citri OX=121845 GN=LOC103522231 PE=4 SV=1	1	2	2	2	1	1	1	2	1	1	1	1
tr|A0A1S4ERG0|A0A1S4ERG0_DIACI uncharacterized protein LOC103523577 OS=Diaphorina citri OX=121845 GN=LOC103523577 PE=3 SV=1	1	80	1	1	71	59	71	80	74	75	53	68
tr|A0A1S4ERY6|A0A1S4ERY6_DIACI Translocon-associated protein subunit beta OS=Diaphorina citri OX=121845 GN=LOC103523921 PE=3 SV=1	1	1	1	1	1	0	0	0	0	0	0	0
tr|A0A3Q0IHL7|A0A3Q0IHL7_DIACI Succinate dehydrogenase [ubiquinone] flavoprotein subunit, mitochondrial OS=Diaphorina citri OX=121845 GN=LOC103524445 PE=3 SV=1	1	2	2	2	1	0	0	0	0	1	0	0
tr|A0A3Q0IJ25|A0A3Q0IJ25_DIACI failed axon connections OS=Diaphorina citri OX=121845 GN=LOC108254655 PE=4 SV=1	1	1	1	1	1	0	0	0	0	0	0	0
tr|A0A3Q0IJI9|A0A3Q0IJI9_DIACI LOW QUALITY PROTEIN: apolipophorins-like OS=Diaphorina citri OX=121845 GN=LOC103505251 PE=4 SV=1	1	53	53	52	53	11	29	37	31	28	23	29
tr|A0A3Q0IK27|A0A3Q0IK27_DIACI probable enoyl-CoA hydratase, mitochondrial OS=Diaphorina citri OX=121845 GN=LOC103505438 PE=4 SV=1	1	3	3	3	3	0	0	0	0	0	0	0
tr|A0A3Q0IKI2|A0A3Q0IKI2_DIACI probable medium-chain specific acyl-CoA dehydrogenase, mitochondrial OS=Diaphorina citri OX=121845 GN=LOC103505664 PE=3 SV=1	1	2	2	2	2	0	0	0	0	0	0	0
tr|A0A3Q0ILR3|A0A3Q0ILR3_DIACI Peptide-methionine (S)-S-oxide reductase OS=Diaphorina citri OX=121845 GN=LOC113466228 PE=3 SV=1	1	1	1	1	1	0	0	0	0	0	0	0
tr|A0A3Q0IM50|A0A3Q0IM50_DIACI DNA ligase 1-like OS=Diaphorina citri OX=121845 GN=LOC103506421 PE=4 SV=1	1	1	1	1	1	0	1	0	1	0	0	1
tr|A0A3Q0IM82|A0A3Q0IM82_DIACI cytochrome b5-like OS=Diaphorina citri OX=121845 GN=LOC103524575 PE=3 SV=1	1	1	1	1	1	0	0	0	0	0	0	0
tr|A0A3Q0IN01|A0A3Q0IN01_DIACI hemoglobinase-like OS=Diaphorina citri OX=121845 GN=LOC103524489 PE=3 SV=1	1	2	2	2	2	0	0	0	1	2	1	2
tr|A0A3Q0IN85|A0A3Q0IN85_DIACI very long-chain-fatty-acid--CoA ligase bubblegum OS=Diaphorina citri OX=121845 GN=LOC103506999 PE=4 SV=1	1	1	1	1	1	0	0	0	0	0	0	0
tr|A0A3Q0INC0|A0A3Q0INC0_DIACI maltase 2 OS=Diaphorina citri OX=121845 GN=LOC108252122 PE=4 SV=1	1	1	1	1	1	0	1	0	0	0	0	0
tr|A0A3Q0INC1|A0A3Q0INC1_DIACI 40S ribosomal protein S6 OS=Diaphorina citri OX=121845 GN=LOC103506970 PE=3 SV=1	1	2	2	2	2	0	0	0	0	0	0	0
tr|A0A3Q0INT3|A0A3Q0INT3_DIACI Pyruvate dehydrogenase E1 component subunit beta OS=Diaphorina citri OX=121845 GN=LOC103507242 PE=4 SV=1	1	1	1	1	1	0	0	0	0	0	0	0
tr|A0A3Q0INZ8|A0A3Q0INZ8_DIACI transmembrane protease serine 11B-like OS=Diaphorina citri OX=121845 GN=LOC103505223 PE=4 SV=1	1	2	2	2	1	1	2	2	2	2	1	2
tr|A0A3Q0IP96|A0A3Q0IP96_DIACI Glycerol-3-phosphate dehydrogenase OS=Diaphorina citri OX=121845 GN=LOC103507480 PE=3 SV=1	1	3	3	3	3	0	0	0	0	0	0	0
tr|A0A3Q0IPS2|A0A3Q0IPS2_DIACI Ornithine aminotransferase OS=Diaphorina citri OX=121845 GN=LOC103507688 PE=3 SV=1	1	1	1	1	1	0	0	0	0	0	0	0
tr|A0A3Q0IPY3|A0A3Q0IPY3_DIACI probable 4-coumarate--CoA ligase 1 OS=Diaphorina citri OX=121845 GN=LOC103505627 PE=4 SV=1	1	3	3	3	3	0	0	0	0	0	0	0
tr|A0A3Q0IQ54|A0A3Q0IQ54_DIACI transferrin OS=Diaphorina citri OX=121845 GN=LOC103507800 PE=4 SV=1	1	4	4	2	4	0	0	1	0	1	0	0
tr|A0A3Q0IQT6|A0A3Q0IQT6_DIACI uncharacterized protein LOC103508190 OS=Diaphorina citri OX=121845 GN=LOC103508190 PE=4 SV=1	1	1	1	1	1	0	0	0	0	0	0	0
tr|A0A3Q0IR70|A0A3Q0IR70_DIACI uncharacterized protein LOC113467040 OS=Diaphorina citri OX=121845 GN=LOC113467040 PE=4 SV=1	1	1	1	1	1	0	0	0	0	0	0	0
tr|A0A3Q0ISB1|A0A3Q0ISB1_DIACI putative tricarboxylate transport protein, mitochondrial OS=Diaphorina citri OX=121845 GN=LOC113467266 PE=3 SV=1	1	1	1	1	1	0	0	0	0	0	0	0
tr|A0A3Q0ISM1|A0A3Q0ISM1_DIACI laccase-4-like OS=Diaphorina citri OX=121845 GN=LOC103509195 PE=3 SV=1	1	8	8	8	8	6	7	8	7	8	7	7
tr|A0A3Q0ISQ6|A0A3Q0ISQ6_DIACI fruit bromelain-like OS=Diaphorina citri OX=121845 GN=LOC103506565 PE=3 SV=1	1	1	1	1	1	0	0	0	1	1	0	0
tr|A0A3Q0ISW2|A0A3Q0ISW2_DIACI 40S ribosomal protein S16 isoform X1 OS=Diaphorina citri OX=121845 GN=LOC103506377 PE=3 SV=1	1	1	1	1	1	0	0	0	0	0	0	0
tr|A0A3Q0ISX4|A0A3Q0ISX4_DIACI 40S ribosomal protein S6 OS=Diaphorina citri OX=121845 GN=LOC113466482 PE=3 SV=1	1	1	1	1	1	0	0	0	0	0	0	0
tr|A0A3Q0IT54|A0A3Q0IT54_DIACI Electron transfer flavoprotein-ubiquinone oxidoreductase OS=Diaphorina citri OX=121845 GN=LOC108252120 PE=4 SV=1	1	1	1	1	1	0	0	0	0	0	0	0
tr|A0A3Q0ITA3|A0A3Q0ITA3_DIACI uncharacterized protein LOC113467487 OS=Diaphorina citri OX=121845 GN=LOC113467487 PE=3 SV=1	1	1	1	1	1	0	0	0	0	0	0	0
tr|A0A3Q0ITV5|A0A3Q0ITV5_DIACI Probable methylmalonate-semialdehyde dehydrogenase [acylating], mitochondrial OS=Diaphorina citri OX=121845 GN=LOC103509607 PE=3 SV=1	1	1	1	1	1	0	0	0	0	0	0	0
tr|A0A3Q0IUS3|A0A3Q0IUS3_DIACI Phosphogluconate dehydrogenase (NADP(+)-dependent, decarboxylating) OS=Diaphorina citri OX=121845 GN=LOC113467780 PE=3 SV=1	1	1	1	1	1	0	0	0	0	0	0	0
tr|A0A3Q0IV54|A0A3Q0IV54_DIACI ADP/ATP translocase OS=Diaphorina citri OX=121845 GN=LOC103510243 PE=3 SV=1	1	3	1	1	3	0	0	0	0	0	0	1
tr|A0A3Q0IVQ7|A0A3Q0IVQ7_DIACI 40S ribosomal protein S8-like OS=Diaphorina citri OX=121845 GN=LOC103510507 PE=3 SV=1	1	5	5	4	5	0	0	0	0	0	0	0
tr|A0A3Q0IVU8|A0A3Q0IVU8_DIACI Transaldolase OS=Diaphorina citri OX=121845 GN=LOC103508316 PE=3 SV=1	1	2	2	2	2	0	0	0	0	0	0	0
tr|A0A3Q0IWH7|A0A3Q0IWH7_DIACI glucose dehydrogenase [FAD, quinone]-like OS=Diaphorina citri OX=121845 GN=LOC103508295 PE=3 SV=1	1	1	1	1	1	1	0	1	1	1	0	1
tr|A0A3Q0IWL2|A0A3Q0IWL2_DIACI uncharacterized protein LOC113467050 OS=Diaphorina citri OX=121845 GN=LOC113467050 PE=4 SV=1	1	2	2	2	2	2	2	2	2	2	2	2
tr|A0A3Q0IWX7|A0A3Q0IWX7_DIACI 3-oxoacyl-[acyl-carrier-protein] reductase OS=Diaphorina citri OX=121845 GN=LOC103508526 PE=4 SV=1	1	1	1	1	1	0	0	0	0	0	0	0
tr|A0A3Q0IYH6|A0A3Q0IYH6_DIACI laccase-24-like OS=Diaphorina citri OX=121845 GN=LOC103511883 PE=3 SV=1	1	1	1	1	1	0	1	1	1	0	0	1
tr|A0A3Q0IYU2|A0A3Q0IYU2_DIACI short-chain specific acyl-CoA dehydrogenase, mitochondrial-like OS=Diaphorina citri OX=121845 GN=LOC113465342 PE=4 SV=1	1	1	1	1	1	0	0	0	0	0	0	0
tr|A0A3Q0IYV4|A0A3Q0IYV4_DIACI phosphoglycerate mutase 1-like OS=Diaphorina citri OX=121845 GN=LOC113467713 PE=4 SV=1	1	1	1	1	1	0	0	0	0	0	0	0
tr|A0A3Q0IYW2|A0A3Q0IYW2_DIACI 60S ribosomal protein L7 OS=Diaphorina citri OX=121845 GN=LOC103511987 PE=3 SV=1	1	2	2	2	2	0	0	0	0	0	0	0
tr|A0A3Q0IZD5|A0A3Q0IZD5_DIACI glutamine--fructose-6-phosphate aminotransferase [isomerizing] 2 isoform X1 OS=Diaphorina citri OX=121845 GN=LOC103512306 PE=4 SV=1	1	1	1	1	0	0	0	0	0	1	0	0
tr|A0A3Q0IZP5|A0A3Q0IZP5_DIACI Glycogen [starch] synthase OS=Diaphorina citri OX=121845 GN=LOC103512410 PE=3 SV=1	1	2	2	2	2	0	0	0	0	0	0	0
tr|A0A3Q0J0D6|A0A3Q0J0D6_DIACI chorion peroxidase-like OS=Diaphorina citri OX=121845 GN=LOC103512707 PE=4 SV=1	1	5	5	5	4	2	5	5	5	5	2	4
tr|A0A3Q0J0F2|A0A3Q0J0F2_DIACI Oleoyl-[acyl-carrier-protein] hydrolase OS=Diaphorina citri OX=121845 GN=LOC113465291 PE=4 SV=1	1	11	11	11	11	0	1	0	0	0	1	0
tr|A0A3Q0J0F6|A0A3Q0J0F6_DIACI Queuine tRNA-ribosyltransferase accessory subunit 2 OS=Diaphorina citri OX=121845 GN=LOC103512777 PE=3 SV=1	1	1	1	1	0	1	1	1	1	1	0	1
tr|A0A3Q0J125|A0A3Q0J125_DIACI cytochrome b-c1 complex subunit 2, mitochondrial OS=Diaphorina citri OX=121845 GN=LOC103510564 PE=4 SV=1	1	2	2	2	2	0	0	0	0	0	0	0
tr|A0A3Q0J1D0|A0A3Q0J1D0_DIACI protein disulfide-isomerase-like OS=Diaphorina citri OX=121845 GN=LOC103513227 PE=3 SV=1	1	4	4	4	4	0	0	0	0	0	0	0
tr|A0A3Q0J209|A0A3Q0J209_DIACI LOW QUALITY PROTEIN: 60S ribosomal protein L3 OS=Diaphorina citri OX=121845 GN=LOC103511427 PE=3 SV=1	1	3	3	3	3	0	0	0	0	0	0	0
tr|A0A3Q0J2X6|A0A3Q0J2X6_DIACI Pyridoxal kinase OS=Diaphorina citri OX=121845 GN=LOC103511564 PE=3 SV=1	1	2	2	2	2	1	0	0	0	0	0	0
tr|A0A3Q0J398|A0A3Q0J398_DIACI ATP synthase subunit beta OS=Diaphorina citri OX=121845 GN=LOC103512041 PE=3 SV=1	1	4	4	4	4	1	0	0	0	1	0	0
tr|A0A3Q0J3B7|A0A3Q0J3B7_DIACI putative ATP synthase subunit f, mitochondrial OS=Diaphorina citri OX=121845 GN=LOC103511755 PE=3 SV=1	1	2	2	2	2	0	0	0	0	0	0	0
tr|A0A3Q0J3I1|A0A3Q0J3I1_DIACI very long-chain specific acyl-CoA dehydrogenase, mitochondrial OS=Diaphorina citri OX=121845 GN=LOC103511783 PE=3 SV=1	1	7	7	7	7	0	1	0	0	0	0	0
tr|A0A3Q0J3Q1|A0A3Q0J3Q1_DIACI 60S ribosomal protein L11 OS=Diaphorina citri OX=121845 GN=LOC103514294 PE=3 SV=1	1	1	1	1	1	0	0	0	0	0	0	0
tr|A0A3Q0J4F6|A0A3Q0J4F6_DIACI venom acid phosphatase Acph-1-like isoform X1 OS=Diaphorina citri OX=121845 GN=LOC103512278 PE=4 SV=1	1	10	10	10	8	2	7	10	8	6	5	8
tr|A0A3Q0J4L9|A0A3Q0J4L9_DIACI Tubulin alpha chain OS=Diaphorina citri OX=121845 GN=LOC103512367 PE=3 SV=1	1	1	1	1	1	0	0	0	0	0	0	0
tr|A0A3Q0J4U1|A0A3Q0J4U1_DIACI V-type proton ATPase subunit B isoform X1 OS=Diaphorina citri OX=121845 GN=LOC103514746 PE=3 SV=1	1	3	3	3	3	0	0	0	0	0	0	0
tr|A0A3Q0J580|A0A3Q0J580_DIACI myosin regulatory light chain 2 OS=Diaphorina citri OX=121845 GN=LOC103515034 PE=4 SV=1	1	1	1	1	1	0	0	0	0	0	0	0
tr|A0A3Q0J592|A0A3Q0J592_DIACI GDP-D-mannose dehydratase OS=Diaphorina citri OX=121845 GN=LOC103515052 PE=3 SV=1	1	2	2	2	2	0	0	0	0	0	0	0
tr|A0A3Q0J6M8|A0A3Q0J6M8_DIACI alanine aminotransferase 1 OS=Diaphorina citri OX=121845 GN=LOC103513332 PE=4 SV=1	1	6	6	6	6	0	0	0	0	0	0	1
tr|A0A3Q0J713|A0A3Q0J713_DIACI Carboxylic ester hydrolase OS=Diaphorina citri OX=121845 GN=LOC103515896 PE=3 SV=1	1	2	2	2	2	1	0	1	0	1	0	0
tr|A0A3Q0J7Q3|A0A3Q0J7Q3_DIACI glutamine synthetase 2 cytoplasmic-like OS=Diaphorina citri OX=121845 GN=LOC103513823 PE=4 SV=1	1	1	1	1	1	0	0	0	0	0	0	0
tr|A0A3Q0J7U8|A0A3Q0J7U8_DIACI Proline dehydrogenase OS=Diaphorina citri OX=121845 GN=LOC103516289 PE=3 SV=1	1	3	3	3	3	0	0	0	0	0	0	0
tr|A0A3Q0J8X5|A0A3Q0J8X5_DIACI calcium-transporting ATPase sarcoplasmic/endoplasmic reticulum type-like OS=Diaphorina citri OX=121845 GN=LOC103514384 PE=4 SV=1	1	2	2	2	2	0	0	0	0	0	0	0
tr|A0A3Q0J8X7|A0A3Q0J8X7_DIACI 60S ribosomal protein L22-like OS=Diaphorina citri OX=121845 GN=LOC103516826 PE=3 SV=1	1	1	1	1	1	0	0	0	0	0	0	0
tr|A0A3Q0J9F2|A0A3Q0J9F2_DIACI uncharacterized protein LOC103514623 OS=Diaphorina citri OX=121845 GN=LOC103514623 PE=4 SV=1	1	1	1	1	1	0	0	0	0	0	0	0
tr|A0A3Q0J9F5|A0A3Q0J9F5_DIACI uncharacterized protein LOC103517116 OS=Diaphorina citri OX=121845 GN=LOC103517116 PE=4 SV=1	1	4	4	4	3	1	4	4	3	3	3	2
tr|A0A3Q0J9P1|A0A3Q0J9P1_DIACI V-type proton ATPase subunit B OS=Diaphorina citri OX=121845 GN=LOC103514744 PE=3 SV=1	1	2	2	2	2	0	0	0	0	0	0	0
tr|A0A3Q0J9X5|A0A3Q0J9X5_DIACI Ferritin OS=Diaphorina citri OX=121845 GN=LOC103514870 PE=3 SV=1	1	1	1	1	1	0	0	0	0	0	0	0
tr|A0A3Q0J9Y8|A0A3Q0J9Y8_DIACI Pyruvate kinase OS=Diaphorina citri OX=121845 GN=LOC103517402 PE=3 SV=1	1	1	1	1	1	0	0	0	0	0	0	0
tr|A0A3Q0JA17|A0A3Q0JA17_DIACI enoyl-CoA delta isomerase 1, mitochondrial-like OS=Diaphorina citri OX=121845 GN=LOC103517453 PE=4 SV=1	1	1	1	1	1	1	0	0	0	0	0	0
tr|A0A3Q0JA43|A0A3Q0JA43_DIACI LOW QUALITY PROTEIN: cytosolic non-specific dipeptidase-like OS=Diaphorina citri OX=121845 GN=LOC103517370 PE=4 SV=1	1	2	2	2	2	0	0	0	0	0	0	0
tr|A0A3Q0JB82|A0A3Q0JB82_DIACI staphylococcal nuclease domain-containing protein 1-like OS=Diaphorina citri OX=121845 GN=LOC103515830 PE=4 SV=1	1	1	1	1	1	0	0	0	0	0	0	0
tr|A0A3Q0JBR7|A0A3Q0JBR7_DIACI protein kinase 4-like OS=Diaphorina citri OX=121845 GN=LOC113470277 PE=4 SV=1	1	1	1	1	1	1	1	1	1	1	1	0
tr|A0A3Q0JC49|A0A3Q0JC49_DIACI cytochrome P450 6a22-like OS=Diaphorina citri OX=121845 GN=LOC103518425 PE=3 SV=1	1	2	2	2	2	0	0	0	0	0	0	0
tr|A0A3Q0JCF3|A0A3Q0JCF3_DIACI galactokinase-like OS=Diaphorina citri OX=121845 GN=LOC103516117 PE=4 SV=1	1	1	1	1	1	0	0	0	0	0	0	0
tr|A0A3Q0JCM3|A0A3Q0JCM3_DIACI ATP synthase subunit alpha, mitochondrial-like OS=Diaphorina citri OX=121845 GN=LOC108253615 PE=3 SV=1	1	7	7	7	6	2	2	1	2	2	2	2
tr|A0A3Q0JCX3|A0A3Q0JCX3_DIACI uncharacterized protein LOC103516359 OS=Diaphorina citri OX=121845 GN=LOC103516359 PE=4 SV=1	1	1	1	1	1	0	0	0	0	0	0	0
tr|A0A3Q0JD84|A0A3Q0JD84_DIACI xaa-Pro aminopeptidase 1-like OS=Diaphorina citri OX=121845 GN=LOC113470573 PE=3 SV=1	1	1	1	1	1	1	1	1	1	1	1	1
tr|A0A3Q0JD94|A0A3Q0JD94_DIACI Annexin OS=Diaphorina citri OX=121845 GN=LOC103519073 PE=3 SV=1	1	1	1	1	1	0	0	0	0	0	0	0
tr|A0A3Q0JDB0|A0A3Q0JDB0_DIACI UTP--glucose-1-phosphate uridylyltransferase-like OS=Diaphorina citri OX=121845 GN=LOC103516544 PE=4 SV=1	1	1	1	1	1	0	0	0	0	0	0	0
tr|A0A3Q0JDD7|A0A3Q0JDD7_DIACI Bleomycin hydrolase OS=Diaphorina citri OX=121845 GN=LOC103519007 PE=4 SV=1	1	1	1	1	1	0	0	0	0	0	0	0
tr|A0A3Q0JDM5|A0A3Q0JDM5_DIACI ATP synthase subunit b OS=Diaphorina citri OX=121845 GN=LOC103517018 PE=3 SV=1	1	1	1	1	1	0	0	0	0	0	0	0
tr|A0A3Q0JDV8|A0A3Q0JDV8_DIACI chitotriosidase-1-like OS=Diaphorina citri OX=121845 GN=LOC103516792 PE=4 SV=1	1	1	1	1	1	0	1	1	1	1	0	1
tr|A0A3Q0JEE2|A0A3Q0JEE2_DIACI uncharacterized protein LOC113470655 OS=Diaphorina citri OX=121845 GN=LOC113470655 PE=4 SV=1	1	1	1	1	1	0	0	0	0	0	0	0
tr|A0A3Q0JEY1|A0A3Q0JEY1_DIACI Ornithine aminotransferase OS=Diaphorina citri OX=121845 GN=LOC103519906 PE=3 SV=1	1	4	4	4	4	0	0	0	0	0	0	0
tr|A0A3Q0JFN1|A0A3Q0JFN1_DIACI Fructose-bisphosphate aldolase OS=Diaphorina citri OX=121845 GN=LOC103518161 PE=3 SV=1	1	6	6	4	6	0	0	0	0	0	2	0
tr|A0A3Q0JG04|A0A3Q0JG04_DIACI uncharacterized protein LOC103518349 OS=Diaphorina citri OX=121845 GN=LOC103518349 PE=4 SV=1	1	1	1	1	1	0	0	0	0	0	0	0
tr|A0A3Q0JGF8|A0A3Q0JGF8_DIACI mucin-5AC-like isoform X2 OS=Diaphorina citri OX=121845 GN=LOC103518622 PE=4 SV=1	1	8	8	1	8	0	5	4	7	3	2	7
tr|A0A3Q0JGL4|A0A3Q0JGL4_DIACI fatty acid synthase-like OS=Diaphorina citri OX=121845 GN=LOC113472160 PE=4 SV=1	1	4	4	4	4	0	0	0	0	0	0	0
tr|A0A3Q0JIN5|A0A3Q0JIN5_DIACI transitional endoplasmic reticulum ATPase-like OS=Diaphorina citri OX=121845 GN=LOC103522088 PE=4 SV=1	1	1	1	1	1	0	0	0	0	0	0	0
tr|A0A3Q0JIS9|A0A3Q0JIS9_DIACI probable medium-chain specific acyl-CoA dehydrogenase, mitochondrial OS=Diaphorina citri OX=121845 GN=LOC113471594 PE=4 SV=1	1	1	1	1	1	1	0	0	0	0	0	0
tr|A0A3Q0JJ51|A0A3Q0JJ51_DIACI uncharacterized protein LOC103522509 OS=Diaphorina citri OX=121845 GN=LOC103522509 PE=4 SV=1	1	4	3	3	4	0	0	0	0	0	0	0
tr|A0A3Q0JJD2|A0A3Q0JJD2_DIACI uncharacterized protein LOC103520248 OS=Diaphorina citri OX=121845 GN=LOC103520248 PE=4 SV=1	1	2	2	2	2	0	0	0	0	0	0	0
tr|A0A3Q0JK01|A0A3Q0JK01_DIACI 60S ribosomal protein L4-B-like OS=Diaphorina citri OX=121845 GN=LOC103520095 PE=3 SV=1	1	2	2	2	2	0	0	0	0	0	0	0
tr|A0A3Q0JKF3|A0A3Q0JKF3_DIACI chitinase-like protein EN03 OS=Diaphorina citri OX=121845 GN=LOC103523836 PE=3 SV=1	1	2	2	2	2	0	0	1	0	0	0	0
tr|A0A3Q0JLG0|A0A3Q0JLG0_DIACI venom acid phosphatase Acph-1-like OS=Diaphorina citri OX=121845 GN=LOC103524282 PE=4 SV=1	1	6	6	6	5	3	5	6	5	5	5	6
tr|A0A3Q0JPQ0|A0A3Q0JPQ0_DIACI uncharacterized protein LOC113473921 OS=Diaphorina citri OX=121845 GN=LOC113473921 PE=4 SV=1	1	1	1	1	1	0	1	0	0	1	1	0
tr|Q0PXU6|Q0PXU6_DIACI ATP synthase subunit d, mitochondrial OS=Diaphorina citri OX=121845 GN=LOC103510015 PE=2 SV=1	1	2	2	2	2	0	0	0	0	0	0	0
tr|Q0PXV4|Q0PXV4_DIACI Cel 12A-1 OS=Diaphorina citri OX=121845 GN=LOC103514069 PE=2 SV=1	1	1	1	1	1	1	1	1	1	1	1	1
tr|Q0PXW2|Q0PXW2_DIACI 40S ribosomal protein S20 OS=Diaphorina citri OX=121845 GN=LOC103513610 PE=2 SV=1	1	2	2	2	2	0	0	0	0	0	0	1
tr|Q0PXW7|Q0PXW7_DIACI 40S ribosomal protein S2 OS=Diaphorina citri OX=121845 GN=LOC103510157 PE=2 SV=1	1	1	1	1	1	0	0	0	0	0	0	0
tr|Q0PXX0|Q0PXX0_DIACI 40S ribosomal protein S18 OS=Diaphorina citri OX=121845 GN=LOC103512510 PE=2 SV=1	1	1	1	1	1	0	0	0	0	0	0	0
tr|Q0PXX2|Q0PXX2_DIACI 60S acidic ribosomal protein P2 OS=Diaphorina citri OX=121845 GN=LOC103516225 PE=2 SV=1	1	1	1	1	1	0	0	0	0	0	0	0
tr|Q0PXX5|Q0PXX5_DIACI 40S ribosomal protein S14 OS=Diaphorina citri OX=121845 GN=LOC103506688 PE=2 SV=1	1	1	1	1	1	1	0	1	0	0	0	0
tr|Q0PXX7|Q0PXX7_DIACI 40S ribosomal protein S25 OS=Diaphorina citri OX=121845 GN=LOC103524482 PE=2 SV=1	1	2	2	2	2	0	0	0	0	0	0	0
sp|Q0PXX8|RSSA_DIACI 40S ribosomal protein SA OS=Diaphorina citri OX=121845 PE=2 SV=1	1	1	1	1	1	0	0	0	0	0	0	0
tr|Q0PXY7|Q0PXY7_DIACI Ribosomal protein L15 OS=Diaphorina citri OX=121845 GN=LOC103518561 PE=2 SV=1	1	1	1	1	1	0	0	0	0	0	0	0
tr|A0A1S3DHJ7|A0A1S3DHJ7_DIACI Endonuclease OS=Diaphorina citri OX=121845 GN=LOC103518501 PE=4 SV=1	1	1	1	1	1	1	1	0	0	1	0	0
tr|A0A1S4EPH9|A0A1S4EPH9_DIACI persulfide dioxygenase ETHE1, mitochondrial isoform X1 OS=Diaphorina citri OX=121845 GN=LOC103520705 PE=4 SV=1	1	1	1	1	1	1	1	1	1	1	1	1
tr|A0A3Q0JGE5|A0A3Q0JGE5_DIACI radial spoke head protein 3 homolog OS=Diaphorina citri OX=121845 GN=LOC113472122 PE=3 SV=1	1	1	1	1	0	1	1	1	1	1	1	1
tr|A0A3Q0IW01|A0A3Q0IW01_DIACI heat shock 70 kDa protein cognate 4 OS=Diaphorina citri OX=121845 GN=LOC103510637 PE=3 SV=1;tr|A0A3Q0IVR3|A0A3Q0IVR3_DIACI heat shock protein 70 B2 OS=Diaphorina citri OX=121845 GN=LOC103507926 PE=3 SV=1;tr|A0A3Q0JP53|A0A3Q0J	12	5	4	3	5	3	3	4	4	2	3	3
tr|A0A3Q0JPQ5|A0A3Q0JPQ5_DIACI myosin heavy chain, muscle-like isoform X14 OS=Diaphorina citri OX=121845 GN=LOC103524328 PE=3 SV=1;tr|A0A3Q0JLM2|A0A3Q0JLM2_DIACI myosin heavy chain, muscle-like isoform X13 OS=Diaphorina citri OX=121845 GN=LOC103524328 PE=3	14	1	1	1	1	0	0	0	0	0	0	0
sp|Q0PXV9|RL17_DIACI 60S ribosomal protein L17 OS=Diaphorina citri OX=121845 GN=RpL17 PE=2 SV=1;tr|A0A1S2X8S3|A0A1S2X8S3_DIACI 60S ribosomal protein L17 OS=Diaphorina citri OX=121845 GN=Rpl17 PE=3 SV=1	2	2	2	2	2	0	0	0	0	0	0	0
tr|A0A1S3CTQ6|A0A1S3CTQ6_DIACI uncharacterized protein LOC103504975 OS=Diaphorina citri OX=121845 GN=LOC103504975 PE=4 SV=1;tr|A0A1S3DRI4|A0A1S3DRI4_DIACI uncharacterized protein LOC103523069 OS=Diaphorina citri OX=121845 GN=LOC103523069 PE=4 SV=2	2	5	5	5	5	5	5	5	5	5	5	5
tr|A0A3Q0IKK7|A0A3Q0IKK7_DIACI Citrate synthase OS=Diaphorina citri OX=121845 GN=LOC103505691 PE=3 SV=1;tr|A0A1S3CUV0|A0A1S3CUV0_DIACI Citrate synthase OS=Diaphorina citri OX=121845 GN=LOC103505689 PE=3 SV=1	2	5	5	5	5	0	0	0	0	0	0	0
tr|A0A1S4E7W6|A0A1S4E7W6_DIACI protein stunted-like isoform X3 OS=Diaphorina citri OX=121845 GN=LOC103506238 PE=3 SV=1;tr|A0A1S3CVX0|A0A1S3CVX0_DIACI protein stunted-like isoform X1 OS=Diaphorina citri OX=121845 GN=LOC103506238 PE=3 SV=1	2	1	1	1	1	0	0	0	0	0	0	0
tr|A0A1S3CWP5|A0A1S3CWP5_DIACI venom acid phosphatase Acph-1-like OS=Diaphorina citri OX=121845 GN=LOC103506681 PE=4 SV=2;tr|A0A3Q0IZB1|A0A3Q0IZB1_DIACI lysosomal acid phosphatase-like OS=Diaphorina citri OX=121845 GN=LOC113468687 PE=4 SV=1	2	11	11	11	8	6	11	9	9	7	7	9
tr|A0A1S3CYU3|A0A1S3CYU3_DIACI L-dopachrome tautomerase yellow-f2-like OS=Diaphorina citri OX=121845 GN=LOC103507908 PE=3 SV=1;tr|A0A1S3CZ05|A0A1S3CZ05_DIACI L-dopachrome tautomerase yellow-f2-like OS=Diaphorina citri OX=121845 GN=LOC103507909 PE=3 SV=1	2	6	6	1	6	0	0	0	0	0	0	0
tr|A0A1S3CZA5|A0A1S3CZA5_DIACI Heat shock protein 83 OS=Diaphorina citri OX=121845 GN=LOC103508055 PE=3 SV=1	2	5	5	4	5	2	1	1	2	1	0	2
tr|A0A1S3D3Y6|A0A1S3D3Y6_DIACI Phosphoglycerate kinase OS=Diaphorina citri OX=121845 GN=LOC103510946 PE=3 SV=1;tr|A0A1S3D5F9|A0A1S3D5F9_DIACI Phosphoglycerate kinase OS=Diaphorina citri OX=121845 GN=LOC103510946 PE=3 SV=1	2	8	8	8	8	1	0	0	0	1	0	0
tr|A0A1S3D669|A0A1S3D669_DIACI mitochondrial-processing peptidase subunit beta OS=Diaphorina citri OX=121845 GN=LOC103512280 PE=4 SV=2	2	3	3	3	3	0	0	1	0	0	1	0
tr|A0A1S3D7J3|A0A1S3D7J3_DIACI Malate dehydrogenase OS=Diaphorina citri OX=121845 GN=LOC103513073 PE=3 SV=1;tr|A0A3Q0IXQ7|A0A3Q0IXQ7_DIACI malate dehydrogenase, mitochondrial-like OS=Diaphorina citri OX=121845 GN=LOC103509286 PE=3 SV=1	2	4	4	4	4	1	2	1	0	1	0	1
tr|A0A1S3D8W0|A0A1S3D8W0_DIACI Tubulin alpha chain OS=Diaphorina citri OX=121845 GN=LOC103513790 PE=3 SV=2;tr|A0A3Q0J2J8|A0A3Q0J2J8_DIACI Tubulin alpha chain OS=Diaphorina citri OX=121845 GN=LOC103513788 PE=3 SV=1	2	3	1	1	3	2	3	2	2	3	0	2
tr|A0A1S3D8X3|A0A1S3D8X3_DIACI LOW QUALITY PROTEIN: endoplasmic reticulum chaperone BiP-like OS=Diaphorina citri OX=121845 GN=LOC103513817 PE=3 SV=2	2	11	11	10	11	2	1	1	1	0	1	1
tr|A0A3Q0JMK1|A0A3Q0JMK1_DIACI protein 5NUC-like OS=Diaphorina citri OX=121845 GN=LOC113472490 PE=4 SV=1;tr|A0A1S3D990|A0A1S3D990_DIACI apyrase OS=Diaphorina citri OX=121845 GN=LOC103513970 PE=3 SV=2	2	2	2	2	2	0	0	0	0	2	0	1
tr|A0A1S3DBF4|A0A1S3DBF4_DIACI 3-ketoacyl-CoA thiolase, mitochondrial isoform X1 OS=Diaphorina citri OX=121845 GN=LOC103514425 PE=3 SV=1;tr|A0A1S3DA08|A0A1S3DA08_DIACI 3-ketoacyl-CoA thiolase, mitochondrial isoform X2 OS=Diaphorina citri OX=121845 GN=LOC10	2	2	2	2	2	0	0	0	0	0	0	0
tr|A0A3Q0IXE5|A0A3Q0IXE5_DIACI 26S proteasome regulatory subunit 4-like OS=Diaphorina citri OX=121845 GN=LOC113468296 PE=4 SV=1;tr|A0A1S3DAY5|A0A1S3DAY5_DIACI 26S proteasome regulatory subunit 4-like OS=Diaphorina citri OX=121845 GN=LOC103514125 PE=3 SV=1	2	1	1	1	0	1	0	0	0	0	0	0
tr|A0A1S3DD50|A0A1S3DD50_DIACI circumsporozoite protein-like OS=Diaphorina citri OX=121845 GN=LOC103516284 PE=4 SV=1	2	3	3	3	2	0	3	3	3	2	1	3
tr|Q0PXZ3|Q0PXZ3_DIACI 60S ribosomal protein L34 OS=Diaphorina citri OX=121845 GN=LOC103515547 PE=2 SV=1;tr|A0A1S3DDC4|A0A1S3DDC4_DIACI 60S ribosomal protein L34 OS=Diaphorina citri OX=121845 GN=LOC103515547 PE=3 SV=1	2	1	1	1	1	1	0	0	0	0	0	0
tr|A0A1S4EJR7|A0A1S4EJR7_DIACI elongation factor 1-gamma isoform X1 OS=Diaphorina citri OX=121845 GN=LOC103515599 PE=4 SV=1;tr|A0A1S3DDF0|A0A1S3DDF0_DIACI elongation factor 1-gamma isoform X2 OS=Diaphorina citri OX=121845 GN=LOC103515599 PE=4 SV=1	2	1	1	1	1	0	0	0	0	0	0	0
tr|A0A1S3DDR6|A0A1S3DDR6_DIACI 14-3-3 protein zeta-like OS=Diaphorina citri OX=121845 GN=LOC103516438 PE=3 SV=1;tr|A0A3Q0JCG6|A0A3Q0JCG6_DIACI LOW QUALITY PROTEIN: filamin-B-like OS=Diaphorina citri OX=121845 GN=LOC103516441 PE=3 SV=1	2	1	1	1	1	0	0	0	0	0	0	0
tr|A0A1S3DFF0|A0A1S3DFF0_DIACI ATPase inhibitor mai-2, mitochondrial-like isoform X2 OS=Diaphorina citri OX=121845 GN=LOC103517300 PE=3 SV=1;tr|A0A1S3DF84|A0A1S3DF84_DIACI ATPase inhibitor mai-2, mitochondrial-like isoform X1 OS=Diaphorina citri OX=121845	2	1	1	1	1	0	0	0	0	0	0	0
tr|A0A1S3DFR3|A0A1S3DFR3_DIACI Tubulin alpha chain OS=Diaphorina citri OX=121845 GN=LOC103517567 PE=3 SV=1	2	4	4	2	4	3	3	2	2	3	1	3
tr|A0A1S3DGV3|A0A1S3DGV3_DIACI uncharacterized protein LOC103518133 isoform X1 OS=Diaphorina citri OX=121845 GN=LOC103518133 PE=4 SV=1;tr|A0A3Q0J3W7|A0A3Q0J3W7_DIACI S-antigen protein-like OS=Diaphorina citri OX=121845 GN=LOC103514298 PE=4 SV=1	2	1	1	1	1	1	1	1	1	1	1	1
tr|A0A1S3DJM4|A0A1S3DJM4_DIACI peroxiredoxin-2-like isoform X2 OS=Diaphorina citri OX=121845 GN=LOC103519063 PE=4 SV=1;tr|A0A1S3DI41|A0A1S3DI41_DIACI peroxiredoxin-2-like isoform X1 OS=Diaphorina citri OX=121845 GN=LOC103519063 PE=4 SV=1	2	1	1	1	1	0	0	0	0	0	0	0
tr|A0A1S3DKK4|A0A1S3DKK4_DIACI thioredoxin reductase 1, mitochondrial-like OS=Diaphorina citri OX=121845 GN=LOC103520466 PE=4 SV=1;tr|A0A3Q0J2Z0|A0A3Q0J2Z0_DIACI thioredoxin reductase 1, mitochondrial-like OS=Diaphorina citri OX=121845 GN=LOC108252951 PE=4	2	1	1	1	1	0	0	0	0	0	0	0
tr|A0A1S3DLG9|A0A1S3DLG9_DIACI uncharacterized protein LOC103520623 isoform X2 OS=Diaphorina citri OX=121845 GN=LOC103520623 PE=4 SV=1;tr|A0A1S3DKW4|A0A1S3DKW4_DIACI uncharacterized protein LOC103520623 isoform X1 OS=Diaphorina citri OX=121845 GN=LOC103520	2	1	1	1	1	0	0	1	0	0	1	1
tr|A0A1S3DQ54|A0A1S3DQ54_DIACI Thioredoxin OS=Diaphorina citri OX=121845 GN=LOC103521994 PE=3 SV=1;tr|A0A1S3DNH4|A0A1S3DNH4_DIACI thioredoxin-2-like isoform X1 OS=Diaphorina citri OX=121845 GN=LOC103521994 PE=4 SV=1	2	1	1	1	1	0	0	0	0	0	0	1
tr|A0A1S4ET75|A0A1S4ET75_DIACI uncharacterized protein LOC103524802 isoform X2 OS=Diaphorina citri OX=121845 GN=LOC103524802 PE=3 SV=1;tr|A0A1S3DU72|A0A1S3DU72_DIACI uncharacterized protein LOC103524802 isoform X1 OS=Diaphorina citri OX=121845 GN=LOC103524	2	1	1	1	0	0	0	1	0	0	0	0
tr|A0A1S3DV15|A0A1S3DV15_DIACI uncharacterized protein LOC103524274 OS=Diaphorina citri OX=121845 GN=LOC103524274 PE=4 SV=1;tr|A0A3Q0JLA6|A0A3Q0JLA6_DIACI uncharacterized protein LOC103524261 OS=Diaphorina citri OX=121845 GN=LOC103524261 PE=4 SV=1	2	2	2	2	2	1	1	1	2	2	1	1
tr|A0A1S4E9B2|A0A1S4E9B2_DIACI ATP synthase subunit O, mitochondrial OS=Diaphorina citri OX=121845 GN=LOC103507387 PE=3 SV=1	2	3	3	3	3	0	0	0	0	0	0	0
tr|A0A1S4ECU0|A0A1S4ECU0_DIACI ATP synthase subunit gamma OS=Diaphorina citri OX=121845 GN=LOC103510009 PE=3 SV=1	2	6	6	6	6	0	1	0	0	1	0	0
tr|A0A1S4EDP9|A0A1S4EDP9_DIACI Heat shock protein 83 OS=Diaphorina citri OX=121845 GN=LOC103511108 PE=3 SV=1	2	3	3	3	3	1	1	1	1	0	1	1
tr|A0A1S4EHZ4|A0A1S4EHZ4_DIACI Glycerol-3-phosphate dehydrogenase [NAD(+)] OS=Diaphorina citri OX=121845 GN=LOC103514396 PE=3 SV=1	2	4	4	4	4	0	0	0	0	0	0	0
tr|A0A1S4EID0|A0A1S4EID0_DIACI 60S ribosomal protein L28 OS=Diaphorina citri OX=121845 GN=LOC103514921 PE=3 SV=1;tr|Q0PXV0|Q0PXV0_DIACI 60S ribosomal protein L28 OS=Diaphorina citri OX=121845 GN=LOC103514918 PE=2 SV=1	2	2	2	2	2	0	0	0	0	0	0	0
tr|A0A1S4EIZ7|A0A1S4EIZ7_DIACI uncharacterized protein LOC103515464 OS=Diaphorina citri OX=121845 GN=LOC103515464 PE=3 SV=1;tr|A0A3Q0J664|A0A3Q0J664_DIACI uncharacterized protein LOC103515471 OS=Diaphorina citri OX=121845 GN=LOC103515471 PE=3 SV=1	2	1	1	1	1	0	0	0	0	0	0	0
tr|A0A3Q0JDY6|A0A3Q0JDY6_DIACI spermine oxidase-like isoform X3 OS=Diaphorina citri OX=121845 GN=LOC103519269 PE=4 SV=1;tr|A0A1S4EN64|A0A1S4EN64_DIACI spermine oxidase-like isoform X1 OS=Diaphorina citri OX=121845 GN=LOC103519269 PE=4 SV=2	2	5	5	5	5	1	0	0	0	1	0	0
tr|A0A1S4ENT7|A0A1S4ENT7_DIACI sulfide:quinone oxidoreductase, mitochondrial isoform X3 OS=Diaphorina citri OX=121845 GN=LOC103519581 PE=4 SV=1;tr|A0A1S4ENG9|A0A1S4ENG9_DIACI sulfide:quinone oxidoreductase, mitochondrial isoform X1 OS=Diaphorina citri OX=1	2	1	1	1	1	1	1	1	1	1	1	1
tr|A0A1S4EP03|A0A1S4EP03_DIACI Oxoglutarate dehydrogenase (succinyl-transferring) OS=Diaphorina citri OX=121845 GN=LOC103520097 PE=3 SV=1;tr|A0A3Q0J1F0|A0A3Q0J1F0_DIACI Oxoglutarate dehydrogenase (succinyl-transferring) OS=Diaphorina citri OX=121845 GN=LOC	2	1	1	1	1	0	0	0	0	0	0	0
tr|A0A3Q0IIH8|A0A3Q0IIH8_DIACI heat shock 70 kDa protein cognate 2-like isoform X1 OS=Diaphorina citri OX=121845 GN=LOC103524945 PE=3 SV=1;tr|A0A3Q0INX3|A0A3Q0INX3_DIACI heat shock 70 kDa protein cognate 2-like isoform X2 OS=Diaphorina citri OX=121845 GN=L	2	2	1	1	2	2	1	2	2	2	2	1
tr|A0A3Q0IJT0|A0A3Q0IJT0_DIACI ATP citrate synthase OS=Diaphorina citri OX=121845 GN=LOC103505301 PE=3 SV=1	2	6	6	6	6	0	0	0	0	0	0	0
tr|A0A3Q0IQF4|A0A3Q0IQF4_DIACI uncharacterized protein LOC103505443 isoform X2 OS=Diaphorina citri OX=121845 GN=LOC103505443 PE=4 SV=1;tr|A0A3Q0IJW3|A0A3Q0IJW3_DIACI uncharacterized protein LOC103505443 isoform X1 OS=Diaphorina citri OX=121845 GN=LOC103505	2	1	1	1	1	1	0	0	1	1	1	1
tr|A0A3Q0ILP4|A0A3Q0ILP4_DIACI 40S ribosomal protein S26 OS=Diaphorina citri OX=121845 GN=LOC113466218 PE=3 SV=1;tr|A0A3Q0ILX1|A0A3Q0ILX1_DIACI 40S ribosomal protein S26 OS=Diaphorina citri OX=121845 GN=LOC103506336 PE=3 SV=1	2	1	1	1	1	0	0	0	0	0	0	0
tr|A0A3Q0INZ3|A0A3Q0INZ3_DIACI Acetyl-CoA carboxylase OS=Diaphorina citri OX=121845 GN=LOC103507248 PE=4 SV=1	2	8	8	8	8	0	0	0	0	0	0	0
tr|A0A3Q0ISK4|A0A3Q0ISK4_DIACI phenoloxidase 1-like OS=Diaphorina citri OX=121845 GN=LOC103506841 PE=4 SV=1;tr|A0A3Q0IMZ9|A0A3Q0IMZ9_DIACI phenoloxidase subunit 1-like OS=Diaphorina citri OX=121845 GN=LOC103506840 PE=4 SV=1	2	2	2	2	2	0	0	0	0	0	0	0
tr|A0A3Q0ITM9|A0A3Q0ITM9_DIACI NADH-ubiquinone oxidoreductase 75 kDa subunit, mitochondrial OS=Diaphorina citri OX=121845 GN=LOC103507325 PE=4 SV=1	2	5	5	5	5	0	0	0	0	0	0	0
tr|A0A3Q0IYG9|A0A3Q0IYG9_DIACI heat shock protein 60A OS=Diaphorina citri OX=121845 GN=LOC103509285 PE=3 SV=1;tr|A0A3Q0JJF4|A0A3Q0JJF4_DIACI heat shock protein 60A OS=Diaphorina citri OX=121845 GN=LOC103522691 PE=3 SV=1	2	6	6	6	6	0	0	0	0	0	0	0
tr|A0A3Q0IYI0|A0A3Q0IYI0_DIACI protein disulfide-isomerase A3-like OS=Diaphorina citri OX=121845 GN=LOC103509307 PE=4 SV=1;tr|A0A3Q0ITA2|A0A3Q0ITA2_DIACI protein disulfide-isomerase A3-like OS=Diaphorina citri OX=121845 GN=LOC103509306 PE=4 SV=1	2	2	2	2	2	0	0	0	0	0	0	0
tr|A0A3Q0IZI1|A0A3Q0IZI1_DIACI Aconitate hydratase, mitochondrial OS=Diaphorina citri OX=121845 GN=LOC103510188 PE=3 SV=1	2	8	8	8	8	0	0	0	0	0	0	0
tr|A0A3Q0IZQ4|A0A3Q0IZQ4_DIACI myosin heavy chain, muscle-like OS=Diaphorina citri OX=121845 GN=LOC103512418 PE=3 SV=1	2	8	8	8	8	0	0	0	0	0	0	0
tr|A0A3Q0J573|A0A3Q0J573_DIACI Ubiquitin carboxyl-terminal hydrolase OS=Diaphorina citri OX=121845 GN=LOC103512628 PE=3 SV=1;tr|A0A3Q0J064|A0A3Q0J064_DIACI Ubiquitin carboxyl-terminal hydrolase OS=Diaphorina citri OX=121845 GN=LOC103512628 PE=3 SV=1	2	1	1	1	1	0	0	0	0	0	0	0
tr|A0A3Q0J198|A0A3Q0J198_DIACI uncharacterized protein LOC103510669 OS=Diaphorina citri OX=121845 GN=LOC103510669 PE=4 SV=1;tr|A0A1S3DN47|A0A1S3DN47_DIACI uncharacterized protein LOC103521822 OS=Diaphorina citri OX=121845 GN=LOC103521822 PE=4 SV=1	2	2	2	2	2	0	0	0	1	1	0	1
tr|A0A3Q0J6F3|A0A3Q0J6F3_DIACI protein disulfide-isomerase-like isoform X1 OS=Diaphorina citri OX=121845 GN=LOC103513225 PE=3 SV=1;tr|A0A3Q0J1G5|A0A3Q0J1G5_DIACI protein disulfide-isomerase-like isoform X2 OS=Diaphorina citri OX=121845 GN=LOC103513225 PE=3	2	4	4	4	4	0	0	0	0	0	0	0
tr|A0A3Q0J1R7|A0A3Q0J1R7_DIACI kynurenine--oxoglutarate transaminase 3-like OS=Diaphorina citri OX=121845 GN=LOC103510911 PE=4 SV=1	2	3	3	3	3	0	0	0	0	0	0	0
tr|A0A3Q0J2Y8|A0A3Q0J2Y8_DIACI Delta-1-pyrroline-5-carboxylate synthase OS=Diaphorina citri OX=121845 GN=LOC103511889 PE=3 SV=1	2	11	11	9	10	0	0	1	0	0	0	0
tr|A0A3Q0J4E1|A0A3Q0J4E1_DIACI RNA helicase OS=Diaphorina citri OX=121845 GN=LOC103514654 PE=3 SV=1;tr|A0A1S3DQQ3|A0A1S3DQQ3_DIACI eukaryotic initiation factor 4A-I-like OS=Diaphorina citri OX=121845 GN=LOC103522271 PE=4 SV=2	2	2	2	2	2	2	1	0	0	1	0	0
tr|A0A3Q0J4K1|A0A3Q0J4K1_DIACI catalase-like OS=Diaphorina citri OX=121845 GN=LOC103512636 PE=4 SV=1	2	3	3	1	3	0	0	0	0	0	0	0
tr|A0A3Q0J564|A0A3Q0J564_DIACI 40S ribosomal protein S3a OS=Diaphorina citri OX=121845 GN=LOC103515015 PE=3 SV=1;tr|A0A3Q0JA89|A0A3Q0JA89_DIACI 40S ribosomal protein S3a OS=Diaphorina citri OX=121845 GN=LOC103515015 PE=3 SV=1	2	1	1	1	1	0	0	0	0	0	0	0
tr|A0A3Q0J5X5|A0A3Q0J5X5_DIACI V-type proton ATPase subunit a OS=Diaphorina citri OX=121845 GN=LOC103512999 PE=3 SV=1;tr|A0A1S3DRT1|A0A1S3DRT1_DIACI V-type proton ATPase subunit a OS=Diaphorina citri OX=121845 GN=LOC103523262 PE=3 SV=2	2	2	2	2	2	0	0	0	0	0	0	0
tr|A0A3Q0J726|A0A3Q0J726_DIACI zonadhesin-like OS=Diaphorina citri OX=121845 GN=LOC103515910 PE=4 SV=1;tr|A0A1S3DCG7|A0A1S3DCG7_DIACI uncharacterized protein LOC103515909 OS=Diaphorina citri OX=121845 GN=LOC103515909 PE=4 SV=1	2	6	6	6	5	4	6	4	6	3	3	5
tr|A0A3Q0JA69|A0A3Q0JA69_DIACI Pyruvate kinase OS=Diaphorina citri OX=121845 GN=LOC113470801 PE=3 SV=1;tr|A0A3Q0JE86|A0A3Q0JE86_DIACI Pyruvate kinase OS=Diaphorina citri OX=121845 GN=LOC103517401 PE=3 SV=1	2	2	2	2	2	0	0	0	0	0	0	0
tr|A0A3Q0JAF1|A0A3Q0JAF1_DIACI L-ascorbate oxidase OS=Diaphorina citri OX=121845 GN=LOC103515088 PE=3 SV=1	2	4	4	4	3	4	4	3	4	3	4	4
tr|A0A3Q0JEQ3|A0A3Q0JEQ3_DIACI IDP OS=Diaphorina citri OX=121845 GN=LOC103517970 PE=3 SV=1	2	6	6	5	6	0	0	0	0	0	0	0
tr|A0A3Q0JGS1|A0A3Q0JGS1_DIACI apolipophorins OS=Diaphorina citri OX=121845 GN=LOC103518760 PE=4 SV=1	2	6	5	5	6	0	5	4	4	4	4	5
tr|A0A3Q0JIG8|A0A3Q0JIG8_DIACI ATP synthase subunit alpha, mitochondrial-like OS=Diaphorina citri OX=121845 GN=LOC103521981 PE=3 SV=1;tr|A0A3Q0JHR0|A0A3Q0JHR0_DIACI ATP synthase subunit alpha, mitochondrial-like OS=Diaphorina citri OX=121845 GN=LOC11347135	2	2	2	2	2	0	0	0	1	0	0	1
tr|A0A3Q0JJ38|A0A3Q0JJ38_DIACI Beta-hexosaminidase OS=Diaphorina citri OX=121845 GN=LOC103519511 PE=3 SV=1;tr|A0A3Q0ILS6|A0A3Q0ILS6_DIACI Beta-N-acetylhexosaminidase OS=Diaphorina citri OX=121845 GN=LOC103506338 PE=3 SV=1	2	2	2	2	2	0	1	0	0	1	0	0
tr|A0A3Q0JLF7|A0A3Q0JLF7_DIACI Carbonic anhydrase OS=Diaphorina citri OX=121845 GN=LOC103524319 PE=3 SV=1;tr|A0A3Q0JQT6|A0A3Q0JQT6_DIACI Carbonic anhydrase OS=Diaphorina citri OX=121845 GN=LOC103524319 PE=3 SV=1	2	2	2	2	2	0	1	2	2	2	1	0
tr|A0A3Q0IQ42|A0A3Q0IQ42_DIACI ras-related protein Rab6-like OS=Diaphorina citri OX=121845 GN=LOC103505720 PE=4 SV=1;tr|A0A1S3D0W6|A0A1S3D0W6_DIACI ras-related protein Rab-39B-like OS=Diaphorina citri OX=121845 GN=LOC103509152 PE=4 SV=1;tr|A0A3Q0IKU3|A0A3Q	3	1	1	1	1	1	1	1	1	1	0	1
tr|A0A1S3D524|A0A1S3D524_DIACI putative per-hexamer repeat protein 5 isoform X3 OS=Diaphorina citri OX=121845 GN=LOC103510723 PE=4 SV=1;tr|A0A1S3D3K1|A0A1S3D3K1_DIACI jacalin-related lectin 34-like isoform X2 OS=Diaphorina citri OX=121845 GN=LOC103510723 P	3	1	1	1	1	1	1	1	1	1	1	1
tr|A0A1S3DHQ1|A0A1S3DHQ1_DIACI Nucleoside diphosphate kinase OS=Diaphorina citri OX=121845 GN=LOC103518886 PE=3 SV=1;tr|Q0PXX9|Q0PXX9_DIACI Nucleoside diphosphate kinase OS=Diaphorina citri OX=121845 GN=LOC103508027 PE=2 SV=1	3	3	3	3	3	0	0	0	0	0	0	0
tr|A0A1S3DJ13|A0A1S3DJ13_DIACI Histone H2B OS=Diaphorina citri OX=121845 GN=LOC103519436 PE=3 SV=2;tr|A0A1S3DJ53|A0A1S3DJ53_DIACI Histone H2B OS=Diaphorina citri OX=121845 GN=LOC103519655 PE=3 SV=1;tr|A0A1S3DIC0|A0A1S3DIC0_DIACI Histone H2B OS=Diaphorina c	3	1	1	1	1	0	0	0	0	1	1	0
tr|A0A1S3DKQ8|A0A1S3DKQ8_DIACI Protein arginine methyltransferase NDUFAF7 OS=Diaphorina citri OX=121845 GN=LOC103520542 PE=3 SV=2;tr|A0A3Q0J3C3|A0A3Q0J3C3_DIACI Protein arginine methyltransferase NDUFAF7 OS=Diaphorina citri OX=121845 GN=LOC103511760 PE=3 S	3	1	1	1	1	1	1	1	1	1	1	1
tr|A0A1S3DQV7|A0A1S3DQV7_DIACI cytochrome P450 2C23-like OS=Diaphorina citri OX=121845 GN=LOC103523100 PE=4 SV=1;tr|A0A1S4E6P1|A0A1S4E6P1_DIACI cytochrome P450 2C29-like OS=Diaphorina citri OX=121845 GN=LOC108251893 PE=4 SV=1;tr|A0A3Q0IPC6|A0A3Q0IPC6_DIACI	3	2	2	2	2	0	0	0	0	0	0	0
tr|A0A3Q0JKB5|A0A3Q0JKB5_DIACI fatty acid-binding protein, muscle isoform X5 OS=Diaphorina citri OX=121845 GN=LOC103523162 PE=3 SV=1;tr|Q0PXX4|Q0PXX4_DIACI Putative fatty acid binding protein OS=Diaphorina citri OX=121845 GN=LOC103523162 PE=2 SV=1;tr|A0A1S	3	1	1	1	1	0	0	0	0	0	0	0
tr|A0A1S4EAD2|A0A1S4EAD2_DIACI Ribose-phosphate diphosphokinase OS=Diaphorina citri OX=121845 GN=LOC103508076 PE=3 SV=1;tr|A0A1S4EAF1|A0A1S4EAF1_DIACI Ribose-phosphate diphosphokinase OS=Diaphorina citri OX=121845 GN=LOC103508076 PE=3 SV=1;tr|A0A3Q0IVA8|A0	3	1	1	1	1	0	0	0	0	0	0	0
tr|A0A1S4EG25|A0A1S4EG25_DIACI 60S ribosomal protein L18 OS=Diaphorina citri OX=121845 GN=LOC108252857 PE=3 SV=1;sp|Q0PXY6|RL18_DIACI 60S ribosomal protein L18 OS=Diaphorina citri OX=121845 GN=RpL18 PE=2 SV=1;tr|A0A1S4EG93|A0A1S4EG93_DIACI 60S ribosomal pr	3	1	1	1	1	0	0	0	0	0	0	0
tr|A0A1S4EPN2|A0A1S4EPN2_DIACI Voltage-dependent anion-selective channel protein 3 OS=Diaphorina citri OX=121845 GN=LOC103520845 PE=3 SV=1;tr|A0A3Q0JGT8|A0A3Q0JGT8_DIACI Voltage-dependent anion-selective channel protein 3 OS=Diaphorina citri OX=121845 GN=L	3	5	5	5	5	1	0	1	1	1	0	0
tr|A0A3Q0IW92|A0A3Q0IW92_DIACI heat shock protein 83-like OS=Diaphorina citri OX=121845 GN=LOC103510738 PE=3 SV=1;tr|A0A1S3DUA3|A0A1S3DUA3_DIACI heat shock protein HSP 90-alpha-like OS=Diaphorina citri OX=121845 GN=LOC103523954 PE=3 SV=1;tr|A0A1S3DSU3|A0A1	3	4	3	3	4	2	2	2	2	1	1	2
tr|A0A3Q0JGQ6|A0A3Q0JGQ6_DIACI 2-phospho-D-glycerate hydro-lyase OS=Diaphorina citri OX=121845 GN=LOC103518187 PE=3 SV=1	3	7	7	7	7	1	1	0	1	1	1	0
tr|Q0PXY0|Q0PXY0_DIACI 40S ribosomal protein S9 OS=Diaphorina citri OX=121845 GN=LOC103523541 PE=2 SV=1;tr|A0A3Q0JKT2|A0A3Q0JKT2_DIACI 40S ribosomal protein S9-like OS=Diaphorina citri OX=121845 GN=LOC103523864 PE=3 SV=1;tr|A0A3Q0J4Z3|A0A3Q0J4Z3_DIACI 40S	3	4	4	4	4	2	1	0	1	1	0	0
tr|A0A1S3DPW9|A0A1S3DPW9_DIACI neprilysin-2 OS=Diaphorina citri OX=121845 GN=LOC103522642 PE=3 SV=1;tr|A0A3Q0J8X4|A0A3Q0J8X4_DIACI neprilysin-2-like OS=Diaphorina citri OX=121845 GN=LOC103516773 PE=3 SV=1;tr|A0A3Q0JFC5|A0A3Q0JFC5_DIACI neprilysin-2-like OS	3	1	1	1	1	1	1	1	1	1	1	1
tr|A0A1S3D0K0|A0A1S3D0K0_DIACI Arginine kinase OS=Diaphorina citri OX=121845 GN=LOC103508767 PE=3 SV=1;tr|A0A3Q0IXB0|A0A3Q0IXB0_DIACI Arginine kinase OS=Diaphorina citri OX=121845 GN=LOC103508767 PE=3 SV=1;tr|A0A3Q0IX81|A0A3Q0IX81_DIACI Arginine kinase OS=	4	7	7	7	7	0	0	0	0	0	0	0
tr|A0A1S3DFH4|A0A1S3DFH4_DIACI Tubulin beta chain OS=Diaphorina citri OX=121845 GN=LOC103517423 PE=3 SV=1;tr|A0A3Q0IU71|A0A3Q0IU71_DIACI tubulin beta chain-like OS=Diaphorina citri OX=121845 GN=LOC103509741 PE=3 SV=1	4	4	4	2	4	1	0	0	0	2	0	0
tr|Q0PY00|Q0PY00_DIACI Putative mitochondrial cytochrome oxidase subunit VIa OS=Diaphorina citri OX=121845 GN=LOC103509942 PE=2 SV=1;tr|A0A3Q0IUI3|A0A3Q0IUI3_DIACI cytochrome c oxidase subunit 6A1, mitochondrial-like isoform X2 OS=Diaphorina citri OX=12184	4	2	2	1	1	0	0	0	0	0	0	0
tr|A0A3Q0IMQ9|A0A3Q0IMQ9_DIACI pyruvate carboxylase, mitochondrial isoform X1 OS=Diaphorina citri OX=121845 GN=LOC103506729 PE=4 SV=1;tr|A0A3Q0IMH8|A0A3Q0IMH8_DIACI pyruvate carboxylase, mitochondrial isoform X4 OS=Diaphorina citri OX=121845 GN=LOC10350672	4	12	12	12	12	1	0	0	0	1	0	1
tr|A0A3Q0IRD2|A0A3Q0IRD2_DIACI band 7 protein AGAP004871-like isoform X4 OS=Diaphorina citri OX=121845 GN=LOC113465310 PE=3 SV=1;tr|A0A3Q0IRB9|A0A3Q0IRB9_DIACI band 7 protein AGAP004871-like isoform X3 OS=Diaphorina citri OX=121845 GN=LOC113465310 PE=3 SV=	4	2	2	2	2	0	0	0	0	0	0	0
tr|A0A3Q0ISF0|A0A3Q0ISF0_DIACI uncharacterized protein LOC103506770 OS=Diaphorina citri OX=121845 GN=LOC103506770 PE=4 SV=1;tr|A0A3Q0JB07|A0A3Q0JB07_DIACI uncharacterized protein LOC108253232 OS=Diaphorina citri OX=121845 GN=LOC108253232 PE=4 SV=1;tr|A0A3Q	4	7	7	7	7	1	0	0	0	0	3	1
tr|A0A3Q0JH72|A0A3Q0JH72_DIACI Malic enzyme OS=Diaphorina citri OX=121845 GN=LOC103519110 PE=3 SV=1;tr|A0A3Q0JI94|A0A3Q0JI94_DIACI Malic enzyme OS=Diaphorina citri OX=121845 GN=LOC103519110 PE=3 SV=1;tr|A0A3Q0JD46|A0A3Q0JD46_DIACI Malic enzyme OS=Diaphorin	4	4	4	4	4	0	0	0	0	0	0	0
tr|A0A3Q0JEB0|A0A3Q0JEB0_DIACI peroxidase OS=Diaphorina citri OX=121845 GN=LOC103519578 PE=4 SV=1	4	7	7	7	6	5	6	7	6	7	7	4
tr|A0A3Q0JGS7|A0A3Q0JGS7_DIACI myosin heavy chain, muscle-like OS=Diaphorina citri OX=121845 GN=LOC103520899 PE=4 SV=1	4	6	6	6	5	1	0	0	0	0	0	0
tr|A0A3Q0JHZ4|A0A3Q0JHZ4_DIACI cathepsin B-like cysteine proteinase OS=Diaphorina citri OX=121845 GN=LOC113471629 PE=3 SV=1;tr|A0A1S4END9|A0A1S4END9_DIACI cathepsin B-like cysteine proteinase 6 OS=Diaphorina citri OX=121845 GN=LOC103519412 PE=3 SV=1	4	4	4	4	3	2	0	2	3	4	0	3
tr|A0A3Q0JKQ7|A0A3Q0JKQ7_DIACI Tubulin beta chain OS=Diaphorina citri OX=121845 GN=LOC103523737 PE=3 SV=1;tr|A0A1S3CVJ1|A0A1S3CVJ1_DIACI Tubulin beta chain OS=Diaphorina citri OX=121845 GN=LOC103506000 PE=3 SV=1;tr|A0A1S3CZL2|A0A1S3CZL2_DIACI Tubulin beta	4	3	1	1	3	2	1	0	0	3	0	0
tr|A0A1S3CVP9|A0A1S3CVP9_DIACI actin, muscle isoform X1 OS=Diaphorina citri OX=121845 GN=LOC103506086 PE=3 SV=1;tr|A0A3Q0ILA9|A0A3Q0ILA9_DIACI actin, clone 205 isoform X2 OS=Diaphorina citri OX=121845 GN=LOC103506086 PE=3 SV=1	5	11	11	7	11	4	5	5	5	4	5	3
tr|A0A1S3DSL4|A0A1S3DSL4_DIACI Histone H2A OS=Diaphorina citri OX=121845 GN=LOC103523987 PE=3 SV=1;tr|A0A1S3DIS4|A0A1S3DIS4_DIACI Histone H2A OS=Diaphorina citri OX=121845 GN=LOC103519432 PE=3 SV=1;tr|A0A1S3DA94|A0A1S3DA94_DIACI Histone H2A OS=Diaphorina c	5	2	2	2	2	2	2	2	2	2	2	1
tr|A0A1S4ERG4|A0A1S4ERG4_DIACI ATP-dependent RNA helicase DBP2-like OS=Diaphorina citri OX=121845 GN=LOC108254263 PE=4 SV=1;tr|A0A1S3DRA2|A0A1S3DRA2_DIACI RNA helicase OS=Diaphorina citri OX=121845 GN=LOC103522952 PE=3 SV=1;tr|A0A1S3DFQ0|A0A1S3DFQ0_DIACI p	5	1	1	1	1	1	0	0	0	1	0	0
tr|A0A1S3DLW1|A0A1S3DLW1_DIACI uncharacterized protein LOC103520858 OS=Diaphorina citri OX=121845 GN=LOC103520858 PE=3 SV=1;tr|A0A3Q0JKG1|A0A3Q0JKG1_DIACI uncharacterized protein LOC113473385 OS=Diaphorina citri OX=121845 GN=LOC113473385 PE=3 SV=1	5	93	93	14	83	70	82	92	85	87	62	78
tr|A0A3Q0ISQ4|A0A3Q0ISQ4_DIACI tropomyosin-1, isoforms 9A/A/B isoform X5 OS=Diaphorina citri OX=121845 GN=LOC103506877 PE=3 SV=1;tr|A0A3Q0IN50|A0A3Q0IN50_DIACI tropomyosin isoform X4 OS=Diaphorina citri OX=121845 GN=LOC103506877 PE=3 SV=1;tr|A0A3Q0IMY2|A0A	5	1	1	1	1	0	0	0	0	0	0	0
tr|A0A1S3DKM9|A0A1S3DKM9_DIACI Histone H4 OS=Diaphorina citri OX=121845 GN=LOC103519656 PE=3 SV=1;tr|A0A1S4ENC7|A0A1S4ENC7_DIACI Histone H4 OS=Diaphorina citri OX=121845 GN=LOC103519435 PE=3 SV=1;tr|A0A1S3DDY8|A0A1S3DDY8_DIACI Histone H4 OS=Diaphorina citr	8	6	6	6	6	5	5	5	5	6	4	3
tr|A0A1S3DR97|A0A1S3DR97_DIACI ubiquitin OS=Diaphorina citri OX=121845 GN=LOC103522510 PE=4 SV=1;tr|A0A3Q0J167|A0A3Q0J167_DIACI polyubiquitin-like OS=Diaphorina citri OX=121845 GN=LOC103510638 PE=4 SV=1;tr|A0A3Q0J4G8|A0A3Q0J4G8_DIACI polyubiquitin-B isofor	9	3	3	3	3	2	3	3	3	3	0	0

## Sheet: Putative effector proteins 
Protein	Protein ID (NCBI)			Healthy ACPs				CLas infected ACPs
		Number of proteins	Peptides	Test 1	Test 2	Test 3	Test 4	Test 1	Test 2	Test 3	Test 4
Ferritin	LOC103514874	1	2	2	0	0	0	0	0	0	0
uncharacterized protein LOC103506162	LOC103506162	1	1	1	0	1	1	1	1	1	0
uncharacterized protein LOC103506617	LOC103506617	1	6	4	4	6	6	6	6	5	6
uncharacterized protein LOC103506671	LOC103506671	1	3	3	1	3	3	3	3	2	1
putative defense protein Hdd11	LOC103508820	1	3	3	0	0	0	0	0	0	0
ervatamin-C-like	LOC103515421	1	2	2	0	0	0	2	2	0	1
uncharacterized protein LOC103515675	LOC103515675	1	2	2	0	1	1	1	0	1	1
Ferritin	LOC103521554	1	1	1	0	0	0	0	0	0	0
uncharacterized protein LOC103520974	LOC103520974	1	8	8	0	0	0	0	0	0	0
uncharacterized protein LOC103509257	LOC103509257	1	1	1	0	1	1	0	1	1	0
laccase-4-like	LOC103509195	1	8	8	6	7	8	7	8	7	7
laccase-24-like	LOC103511883	1	1	1	0	1	1	1	0	0	1
Ferritin	LOC103514870	1	1	1	0	0	0	0	0	0	0
uncharacterized protein LOC103522509	LOC103522509	1	4	4	0	0	0	0	0	0	0
chitinase-like protein EN03	LOC103523836	1	2	2	0	0	1	0	0	0	0
protein 5NUC-like	LOC113472490	2	2	2	0	0	0	0	2	0	1
spermine oxidase-like isoform X3	LOC103519269	2	5	5	1	0	0	0	1	0	0
uncharacterized protein LOC103505443 isoform X2	LOC103505443	2	1	1	1	0	0	1	1	1	1
Carbonic anhydrase	LOC103524319	2	2	2	0	1	2	2	2	1	0
