# Supplementary material for: Identification and functional analysis of putative effector proteins from Diaphorina citri and ‘Candidatus Liberibacter asiaticus’
Source: Front Plant Sci. 2025 Nov 27;16:1656652. doi: 10.3389/fpls.2025.1656652 (PMC12695838; doi:10.3389/fpls.2025.1656652)
Supplement: Supplementary file 5 [file Table4.xlsx]

## Sheet: Raw data
										Murraya _ control					Murraya _ D. citri				Murraya _ D.citri_CLas		Bergera control					Bergera_D. citri					Bergera _ D.citri _ CLas					Valencia _ control			Valencia_D.citri					Valencia_D.citri_CLas (1dpi)				Murraya _ control_ 6 dpi
Protein IDs	Majority protein IDs	Peptide counts (all)	Peptide counts (razor+unique)	Peptide counts (unique)	Fasta headers	Number of proteins	Peptides	Razor + unique peptides	Unique peptides	Peptides 20230317_TTP_P_SILS81_SILS0011084_RA1_1_27745	Peptides 20230317_TTP_P_SILS81_SILS0011085_RA2_1_27746	Peptides 20230317_TTP_P_SILS81_SILS0011086_RA3_1_27747	Peptides 20230317_TTP_P_SILS81_SILS0011087_RA4_1_27748	Peptides 20230317_TTP_P_SILS81_SILS0011088_RA5_1_27749	Peptides 20230317_TTP_P_SILS81_SILS0011089_RA6_1_27750	Peptides 20230317_TTP_P_SILS81_SILS0011090_RA7_1_27751	Peptides 20230317_TTP_P_SILS81_SILS0011091_RA8_1_27752	Peptides 20230317_TTP_P_SILS81_SILS0011092_RB1_1_27753	Peptides 20230317_TTP_P_SILS81_SILS0011093_RB2_1_27754	Peptides 20230317_TTP_P_SILS81_SILS0011094_RB3_1_27755	Peptides 20230317_TTP_P_SILS81_SILS0011095_RB4_1_27756	Peptides 20230317_TTP_P_SILS81_SILS0011096_RB5_1_27757	Peptides 20230317_TTP_P_SILS81_SILS0011097_RB6_1_27758	Peptides 20230317_TTP_P_SILS81_SILS0011098_RB7_1_27759	Peptides 20230317_TTP_P_SILS81_SILS0011099_RB8_1_27760	Peptides 20230317_TTP_P_SILS81_SILS0011100_RC1_1_27761	Peptides 20230317_TTP_P_SILS81_SILS0011101_RC2_1_27762	Peptides 20230317_TTP_P_SILS81_SILS0011102_RC3_1_27763	Peptides 20230317_TTP_P_SILS81_SILS0011103_RC4_1_27764	Peptides 20230317_TTP_P_SILS81_SILS0011104_RC5_1_27765	Peptides 20230317_TTP_P_SILS81_SILS0011105_RC6_1_27766	Peptides 20230317_TTP_P_SILS81_SILS0011106_RC7_1_27767	Peptides 20230317_TTP_P_SILS81_SILS0011107_RC8_1_27768	Peptides 20230317_TTP_P_SILS81_SILS0011108_RD1_1_27770	Peptides 20230317_TTP_P_SILS81_SILS0011109_RD2_1_27771	Peptides 20230317_TTP_P_SILS81_SILS0011110_RD3_1_27772	Peptides 20230317_TTP_P_SILS81_SILS0011111_RD4_1_27773	Peptides 20230317_TTP_P_SILS81_SILS0011112_RD5_1_27774	Peptides 20230317_TTP_P_SILS81_SILS0011113_RD6_1_27775	Peptides 20230317_TTP_P_SILS81_SILS0011114_RD7_1_27776	Peptides 20230317_TTP_P_SILS81_SILS0011115_RD8_1_27777	Peptides 20230317_TTP_P_SILS81_SILS0011116_RE1_1_27778	Peptides 20230317_TTP_P_SILS81_SILS0011117_RE2_1_27779	Peptides 20230317_TTP_P_SILS81_SILS0011118_RE3_1_27780	Peptides 20230317_TTP_P_SILS81_SILS0011119_RE4_1_27781	Peptides 20230317_TTP_P_SILS81_SILS0011120_RE5_1_27782	Peptides 20230317_TTP_P_SILS81_SILS0011121_RE6_1_27783	Peptides 20230317_TTP_P_SILS81_SILS0011122_RE7_1_27784	Peptides 20230317_TTP_P_SILS81_SILS0011123_RE8_1_27785
A0A067CYP9	A0A067CYP9	5	5	5	tr|A0A067CYP9|A0A067CYP9_CITSI Uncharacterized protein (Fragment) OS=Citrus sinensis OX=2711 GN=CISIN_1g045313mg PE=3 SV=1	1	5	5	5	0	0	0	0	0	1	0	0	0	0	1	0	0	0	0	0	0	0	0	0	0	0	0	0	0	0	1	2	0	2	1	0	2	0	1	0	2	0	0	0
A0A067CYV5;A0A067CZG4	A0A067CYV5;A0A067CZG4	1;1	1;1	1;1	tr|A0A067CYV5|A0A067CYV5_CITSI Uncharacterized protein OS=Citrus sinensis OX=2711 GN=CISIN_1g023714mg PE=3 SV=1;tr|A0A067CZG4|A0A067CZG4_CITSI Uncharacterized protein OS=Citrus sinensis OX=2711 GN=CISIN_1g023714mg PE=3 SV=1	2	1	1	1	0	0	0	0	0	0	0	0	0	0	0	0	0	0	0	0	0	0	0	0	0	0	0	0	0	0	0	0	0	0	0	0	0	0	0	0	0	0	0	0
A0A067CYW4	A0A067CYW4	6	6	2	tr|A0A067CYW4|A0A067CYW4_CITSI Uncharacterized protein OS=Citrus sinensis OX=2711 GN=CISIN_1g032049mg PE=3 SV=1	1	6	6	2	0	0	1	0	0	1	1	0	0	0	1	0	0	0	0	0	0	0	0	0	0	0	0	0	0	0	1	1	0	2	1	0	2	0	2	0	3	0	0	0
A0A067CZ13	A0A067CZ13	7	7	7	tr|A0A067CZ13|A0A067CZ13_CITSI Glutamine amidotransferase type-1 domain-containing protein (Fragment) OS=Citrus sinensis OX=2711 GN=CISIN_1g039151mg PE=4 SV=1	1	7	7	7	0	0	0	1	0	0	0	0	1	0	1	0	0	0	0	0	0	0	0	0	0	0	0	0	0	0	0	1	0	0	0	0	1	0	1	0	0	0	0	0
A0A067GX37;A0A067FU34;A0A067CZ98	A0A067GX37;A0A067FU34;A0A067CZ98	1;1;1	1;1;1	1;1;1	tr|A0A067GX37|A0A067GX37_CITSI Dirigent protein OS=Citrus sinensis OX=2711 GN=CISIN_1g047858mg PE=3 SV=1;tr|A0A067FU34|A0A067FU34_CITSI Dirigent protein OS=Citrus sinensis OX=2711 GN=CISIN_1g043227mg PE=3 SV=1;tr|A0A067CZ98|A0A067CZ98_CITSI Dirigent protei	3	1	1	1	0	0	0	0	0	0	0	0	0	0	0	0	0	0	0	0	0	0	0	0	0	0	0	0	0	0	0	0	0	0	0	0	0	0	0	0	0	0	0	0
A0A067CZF3;A0A067D0T2	A0A067CZF3;A0A067D0T2	2;1	2;1	2;1	tr|A0A067CZF3|A0A067CZF3_CITSI Germin-like protein OS=Citrus sinensis OX=2711 GN=CISIN_1g027381mg PE=3 SV=1;tr|A0A067D0T2|A0A067D0T2_CITSI Germin-like protein OS=Citrus sinensis OX=2711 GN=CISIN_1g048097mg PE=3 SV=1	2	2	2	2	0	0	0	0	0	0	0	0	0	0	0	0	0	0	0	0	0	0	0	0	0	0	0	0	0	0	0	0	0	0	0	0	0	0	0	0	0	0	0	0
A0A067H021;A0A067CZJ4	A0A067H021;A0A067CZJ4	1;1	1;1	1;1	tr|A0A067H021|A0A067H021_CITSI Abhydrolase_3 domain-containing protein (Fragment) OS=Citrus sinensis OX=2711 GN=CISIN_1g036685mg PE=4 SV=1;tr|A0A067CZJ4|A0A067CZJ4_CITSI Abhydrolase_3 domain-containing protein (Fragment) OS=Citrus sinensis OX=2711 GN=CISIN	2	1	1	1	0	0	0	0	0	0	0	0	0	0	0	0	0	0	0	0	0	0	0	0	0	0	0	0	0	0	0	1	0	0	1	0	1	0	1	0	1	0	0	0
A0A067CZL7	A0A067CZL7	2	2	2	tr|A0A067CZL7|A0A067CZL7_CITSI Uncharacterized protein OS=Citrus sinensis OX=2711 GN=CISIN_1g034296mg PE=4 SV=1	1	2	2	2	0	0	0	0	0	0	0	0	0	0	0	0	0	0	0	0	0	0	0	0	0	0	0	0	0	0	0	0	0	0	0	0	0	0	0	0	0	0	0	0
A0A067DVA7;A0A067CZM5	A0A067DVA7;A0A067CZM5	2;2	2;2	2;2	tr|A0A067DVA7|A0A067DVA7_CITSI Sod_Fe_N domain-containing protein (Fragment) OS=Citrus sinensis OX=2711 GN=CISIN_1g0325512mg PE=4 SV=1;tr|A0A067CZM5|A0A067CZM5_CITSI Sod_Fe_N domain-containing protein (Fragment) OS=Citrus sinensis OX=2711 GN=CISIN_1g036366	2	2	2	2	0	0	0	1	0	0	1	0	1	0	0	0	0	0	0	0	0	0	0	0	0	0	0	0	0	0	0	1	0	1	1	1	1	0	1	0	1	0	1	1
A0A067CZM9;A0A067EM16	A0A067CZM9	12;2	7;1	7;1	tr|A0A067CZM9|A0A067CZM9_CITSI Meth_synt_2 domain-containing protein OS=Citrus sinensis OX=2711 GN=CISIN_1g024250mg PE=4 SV=1	2	12	7	7	4	2	5	10	4	6	6	4	5	4	7	1	1	1	1	1	0	1	1	0	1	1	1	1	4	1	4	7	4	8	7	5	6	4	5	2	7	3	3	6
A0A067CZQ0	A0A067CZQ0	1	1	1	tr|A0A067CZQ0|A0A067CZQ0_CITSI Uncharacterized protein OS=Citrus sinensis OX=2711 GN=CISIN_1g027682mg PE=4 SV=1	1	1	1	1	0	0	0	0	0	0	0	0	0	0	0	0	0	0	0	0	0	0	0	0	0	0	0	0	0	0	0	0	0	0	0	0	0	0	0	0	0	0	0	0
A0A067CZQ9;A0A067CZ63	A0A067CZQ9;A0A067CZ63	3;2	2;2	2;2	tr|A0A067CZQ9|A0A067CZQ9_CITSI Pectinesterase OS=Citrus sinensis OX=2711 GN=CISIN_1g029714mg PE=4 SV=1;tr|A0A067CZ63|A0A067CZ63_CITSI Pectinesterase OS=Citrus sinensis OX=2711 GN=CISIN_1g029714mg PE=4 SV=1	2	3	2	2	0	0	0	0	0	0	0	0	0	0	0	0	0	0	0	0	0	0	0	0	0	0	0	0	1	0	1	0	0	1	1	1	1	0	1	0	1	0	0	0
A0A067CZS3;A0A067D131;A0A067DGS7	A0A067CZS3;A0A067D131;A0A067DGS7	1;1;1	1;1;1	1;1;1	tr|A0A067CZS3|A0A067CZS3_CITSI Uncharacterized protein (Fragment) OS=Citrus sinensis OX=2711 GN=CISIN_1g042875mg PE=4 SV=1;tr|A0A067D131|A0A067D131_CITSI Uncharacterized protein (Fragment) OS=Citrus sinensis OX=2711 GN=CISIN_1g046284mg PE=4 SV=1;tr|A0A067D	3	1	1	1	0	0	0	0	0	0	0	0	0	0	0	0	0	0	0	0	0	0	0	0	0	0	0	0	0	0	0	0	0	0	0	0	0	0	0	0	0	0	0	0
A0A067CZT2	A0A067CZT2	1	1	1	tr|A0A067CZT2|A0A067CZT2_CITSI TauD domain-containing protein OS=Citrus sinensis OX=2711 GN=CISIN_1g020626mg PE=4 SV=1	1	1	1	1	0	0	0	0	0	0	0	0	0	0	0	0	0	0	0	0	0	0	0	0	0	0	0	0	0	0	0	0	0	0	0	0	0	0	0	0	0	0	0	0
A0A067CZV7	A0A067CZV7	7	7	5	tr|A0A067CZV7|A0A067CZV7_CITSI Allene-oxide cyclase OS=Citrus sinensis OX=2711 GN=CISIN_1g025525mg PE=3 SV=1	1	7	7	5	3	2	1	4	1	3	3	1	3	2	3	0	0	0	0	0	0	0	0	0	0	0	0	0	0	0	0	3	1	3	3	2	3	2	2	0	2	0	1	2
A0A067D033	A0A067D033	4	4	3	tr|A0A067D033|A0A067D033_CITSI 40S ribosomal protein S8 (Fragment) OS=Citrus sinensis OX=2711 GN=CISIN_1g044642mg PE=3 SV=1	1	4	4	3	0	0	0	2	0	0	0	0	0	0	0	0	0	0	0	0	0	0	0	0	0	0	0	0	1	0	1	1	0	2	1	0	0	0	1	0	2	0	0	0
A0A067D051	A0A067D051	2	2	2	tr|A0A067D051|A0A067D051_CITSI Methyltransf_2 domain-containing protein OS=Citrus sinensis OX=2711 GN=CISIN_1g042267mg PE=3 SV=1	1	2	2	2	0	0	1	0	0	0	1	0	0	0	0	0	0	0	0	0	0	0	0	0	0	0	0	0	0	0	0	1	1	2	2	1	2	1	2	0	2	1	0	0
A0A067D0E5	A0A067D0E5	12	12	7	tr|A0A067D0E5|A0A067D0E5_CITSI NmrA domain-containing protein (Fragment) OS=Citrus sinensis OX=2711 GN=CISIN_1g045943mg PE=4 SV=1	1	12	12	7	4	2	4	5	4	4	4	1	5	4	5	0	0	0	0	0	0	0	0	0	0	0	0	0	2	0	2	8	5	9	10	5	9	4	8	0	8	3	3	4
A0A067DBU7;A0A067D0J9;A0A067DBU3	A0A067DBU7;A0A067D0J9;A0A067DBU3	3;3;3	3;3;3	2;2;2	tr|A0A067DBU7|A0A067DBU7_CITSI FMN hydroxy acid dehydrogenase domain-containing protein OS=Citrus sinensis OX=2711 GN=CISIN_1g024846mg PE=3 SV=1;tr|A0A067D0J9|A0A067D0J9_CITSI FMN hydroxy acid dehydrogenase domain-containing protein OS=Citrus sinensis OX=2	3	3	3	2	0	0	0	0	0	0	0	0	0	0	0	0	0	0	0	0	0	0	0	0	0	0	0	0	0	0	0	0	0	0	0	0	0	0	0	0	0	0	0	0
A0A067DD06;A0A067DBW8;A0A067D4R5;A0A067D0M0;A0A067D156;A0A067D0N5	A0A067DD06;A0A067DBW8;A0A067D4R5;A0A067D0M0;A0A067D156;A0A067D0N5	1;1;1;1;1;1	1;1;1;1;1;1	1;1;1;1;1;1	tr|A0A067DD06|A0A067DD06_CITSI Peptidase_M16_M domain-containing protein OS=Citrus sinensis OX=2711 GN=CISIN_1g026322mg PE=4 SV=1;tr|A0A067DBW8|A0A067DBW8_CITSI Peptidase_M16_M domain-containing protein OS=Citrus sinensis OX=2711 GN=CISIN_1g026322mg PE=4 S	6	1	1	1	0	0	0	1	0	1	1	0	0	0	1	0	0	0	0	0	0	0	0	0	0	0	0	0	0	0	0	1	0	0	0	0	1	0	0	0	0	0	0	0
A0A067D0P8;A0A067DRP2	A0A067D0P8	8;1	8;1	8;1	tr|A0A067D0P8|A0A067D0P8_CITSI Uncharacterized protein OS=Citrus sinensis OX=2711 GN=CISIN_1g036971mg PE=3 SV=1	2	8	8	8	0	0	0	1	0	0	0	0	0	0	0	0	0	0	0	0	0	0	0	0	0	0	0	0	0	1	1	7	1	7	7	4	7	3	6	2	6	3	0	0
A0A067D0Q7	A0A067D0Q7	1	1	1	tr|A0A067D0Q7|A0A067D0Q7_CITSI Peptidase_M16_M domain-containing protein OS=Citrus sinensis OX=2711 GN=CISIN_1g034548mg PE=4 SV=1	1	1	1	1	1	0	1	1	0	0	1	0	1	0	1	0	0	0	0	0	0	0	0	0	0	0	0	0	0	0	0	1	0	1	1	0	1	0	0	0	0	0	0	0
A0A067D0R2;A0A067D1B1;A0A067DC08	A0A067D0R2;A0A067D1B1;A0A067DC08	3;3;2	1;1;0	1;1;0	tr|A0A067D0R2|A0A067D0R2_CITSI SHMT domain-containing protein OS=Citrus sinensis OX=2711 GN=CISIN_1g032233mg PE=4 SV=1;tr|A0A067D1B1|A0A067D1B1_CITSI SHMT domain-containing protein OS=Citrus sinensis OX=2711 GN=CISIN_1g032233mg PE=4 SV=1;tr|A0A067DC08|A0A0	3	3	1	1	0	0	1	2	0	1	1	0	2	0	1	0	0	0	0	0	0	0	0	0	0	0	0	0	0	0	0	0	0	0	1	0	1	1	0	0	0	0	1	0
A0A067D0X0;A0A067EA58;A0A067EB17	A0A067D0X0;A0A067EA58;A0A067EB17	3;2;2	3;2;2	2;1;1	tr|A0A067D0X0|A0A067D0X0_CITSI Peroxidase (Fragment) OS=Citrus sinensis OX=2711 GN=CISIN_1g044740mg PE=3 SV=1;tr|A0A067EA58|A0A067EA58_CITSI Peroxidase (Fragment) OS=Citrus sinensis OX=2711 GN=CISIN_1g0200842mg PE=3 SV=1;tr|A0A067EB17|A0A067EB17_CITSI Pero	3	3	3	2	0	0	0	0	0	0	0	0	0	0	0	0	0	0	0	0	0	0	0	0	0	0	0	0	0	0	0	0	0	0	0	0	0	0	0	0	0	0	0	0
A0A067D0Z5	A0A067D0Z5	8	8	1	tr|A0A067D0Z5|A0A067D0Z5_CITSI Uncharacterized protein (Fragment) OS=Citrus sinensis OX=2711 GN=CISIN_1g045250mg PE=4 SV=1	1	8	8	1	0	0	0	1	0	0	0	0	0	0	0	0	0	0	0	0	0	0	0	0	0	0	0	0	0	0	0	1	0	2	3	0	2	0	1	0	2	0	0	0
A0A067D5B0;A0A067D164;A0A067D1Q6;A0A067FAY2	A0A067D5B0;A0A067D164;A0A067D1Q6;A0A067FAY2	1;1;1;1	1;1;1;1	1;1;1;1	tr|A0A067D5B0|A0A067D5B0_CITSI NTF2 domain-containing protein OS=Citrus sinensis OX=2711 GN=CISIN_1g021044mg PE=4 SV=1;tr|A0A067D164|A0A067D164_CITSI Uncharacterized protein OS=Citrus sinensis OX=2711 GN=CISIN_1g021044mg PE=4 SV=1;tr|A0A067D1Q6|A0A067D1Q6_	4	1	1	1	1	0	1	1	0	1	1	1	1	1	1	0	0	0	0	0	0	0	0	0	0	0	0	0	0	0	0	1	0	1	1	1	1	0	1	0	1	0	1	1
A0A067D1Q8	A0A067D1Q8	4	1	1	tr|A0A067D1Q8|A0A067D1Q8_CITSI Uncharacterized protein OS=Citrus sinensis OX=2711 GN=CISIN_1g023602mg PE=4 SV=1	1	4	1	1	0	0	0	0	0	0	0	0	0	0	0	0	0	0	0	0	0	0	0	0	0	0	0	0	0	0	0	0	0	0	0	0	0	0	0	0	0	0	0	0
A0A067DCH2;A0A067DDL9;A0A067D5B9;A0A067D1R8;A0A067D1R6	A0A067DCH2;A0A067DDL9;A0A067D5B9;A0A067D1R8;A0A067D1R6	1;1;1;1;1	1;1;1;1;1	1;1;1;1;1	tr|A0A067DCH2|A0A067DCH2_CITSI Uncharacterized protein OS=Citrus sinensis OX=2711 GN=CISIN_1g017568mg PE=4 SV=1;tr|A0A067DDL9|A0A067DDL9_CITSI Uncharacterized protein OS=Citrus sinensis OX=2711 GN=CISIN_1g017568mg PE=4 SV=1;tr|A0A067D5B9|A0A067D5B9_CITSI U	5	1	1	1	0	0	0	0	0	0	0	0	0	0	0	0	0	0	0	0	0	0	0	0	0	0	0	0	0	0	0	0	0	0	0	0	0	0	0	0	0	0	0	0
A0A067D1T7;A0A067D1A3	A0A067D1T7;A0A067D1A3	9;8	9;8	9;8	tr|A0A067D1T7|A0A067D1T7_CITSI Uncharacterized protein OS=Citrus sinensis OX=2711 GN=CISIN_1g027629mg PE=4 SV=1;tr|A0A067D1A3|A0A067D1A3_CITSI Uncharacterized protein OS=Citrus sinensis OX=2711 GN=CISIN_1g027629mg PE=4 SV=1	2	9	9	9	2	0	5	5	1	1	5	0	2	0	6	0	0	0	0	0	0	0	0	0	0	0	0	0	1	0	3	7	3	8	6	4	8	0	5	0	7	2	0	7
A0A067D1X4;A0A067DUU3;A0A067D615;A0A067DVC8	A0A067D1X4;A0A067DUU3;A0A067D615;A0A067DVC8	3;3;3;3	3;3;3;3	3;3;3;3	tr|A0A067D1X4|A0A067D1X4_CITSI Aspartate--tRNA ligase OS=Citrus sinensis OX=2711 GN=CISIN_1g013856mg PE=3 SV=1;tr|A0A067DUU3|A0A067DUU3_CITSI Aspartyl-tRNA synthetase OS=Citrus sinensis OX=2711 GN=CISIN_1g008808mg PE=3 SV=1;tr|A0A067D615|A0A067D615_CITSI A	4	3	3	3	0	0	0	1	0	0	0	0	0	0	0	0	0	0	0	0	0	0	0	0	0	0	0	0	0	0	0	0	0	0	0	0	0	0	0	0	0	0	0	0
A0A067D211	A0A067D211	3	3	3	tr|A0A067D211|A0A067D211_CITSI Uncharacterized protein OS=Citrus sinensis OX=2711 GN=CISIN_1g039995mg PE=3 SV=1	1	3	3	3	0	0	0	1	0	0	0	1	0	0	1	0	0	0	0	0	0	0	0	0	0	0	0	0	0	0	1	2	0	1	2	0	2	0	0	0	2	0	0	0
A0A067D268;A0A067D255;A0A067D1N3;A0A067DCZ0;A0A067D5T2;A0A067D274;A0A067D1M1;A0A067DE17	A0A067D268;A0A067D255;A0A067D1N3;A0A067DCZ0;A0A067D5T2;A0A067D274;A0A067D1M1;A0A067DE17	16;16;15;11;10;8;8;8	10;10;9;7;7;6;6;6	9;9;8;7;7;6;6;6	tr|A0A067D268|A0A067D268_CITSI Gp_dh_N domain-containing protein OS=Citrus sinensis OX=2711 GN=CISIN_1g024629mg PE=3 SV=1;tr|A0A067D255|A0A067D255_CITSI Gp_dh_N domain-containing protein OS=Citrus sinensis OX=2711 GN=CISIN_1g024565mg PE=3 SV=1;tr|A0A067D1N	8	16	10	9	7	2	8	11	5	10	9	2	7	5	10	1	1	0	0	0	1	1	0	0	0	0	1	0	1	1	3	10	3	11	10	7	9	2	8	2	9	2	5	11
A0A067G5W2;A0A067H652;A0A067H310;A0A067FPJ2;A0A067ELU9;A0A067H3F9;A0A067D2D7;A0A067FKY2;A0A067HEK0;A0A067G9T6;A0A067FL31;A0A067F9Y3;A0A067EM47	A0A067G5W2;A0A067H652;A0A067H310;A0A067FPJ2;A0A067ELU9;A0A067H3F9;A0A067D2D7;A0A067FKY2;A0A067HEK0;A0A067G9T6;A0A067FL31;A0A067F9Y3;A0A067EM47	1;1;1;1;1;1;1;1;1;1;1;1;1	1;1;1;1;1;1;1;1;1;1;1;1;1	1;1;1;1;1;1;1;1;1;1;1;1;1	tr|A0A067G5W2|A0A067G5W2_CITSI UBC core domain-containing protein (Fragment) OS=Citrus sinensis OX=2711 GN=CISIN_1g045947mg PE=3 SV=1;tr|A0A067H652|A0A067H652_CITSI UBC core domain-containing protein OS=Citrus sinensis OX=2711 GN=CISIN_1g032055mg PE=3 SV=1	13	1	1	1	1	0	1	1	0	0	0	0	0	1	1	0	0	0	0	0	0	0	0	0	0	0	0	0	1	0	1	1	1	1	1	0	1	1	1	0	1	1	0	0
A0A067D2G0;A0A067DDA1;A0A067D989;A0A067DD96;A0A067DH07	A0A067D2G0;A0A067DDA1;A0A067D989;A0A067DD96;A0A067DH07	2;2;2;2;1	2;2;2;2;1	2;2;2;2;1	tr|A0A067D2G0|A0A067D2G0_CITSI HMA domain-containing protein OS=Citrus sinensis OX=2711 GN=CISIN_1g034633mg PE=4 SV=1;tr|A0A067DDA1|A0A067DDA1_CITSI HMA domain-containing protein OS=Citrus sinensis OX=2711 GN=CISIN_1g034633mg PE=4 SV=1;tr|A0A067D989|A0A067	5	2	2	2	0	0	0	0	0	0	0	0	0	0	0	0	0	0	0	0	0	0	0	0	0	0	0	0	0	0	0	0	0	0	0	0	0	0	0	0	0	0	0	0
A0A067D2G9;A0A067E193	A0A067D2G9;A0A067E193	2;1	2;1	2;1	tr|A0A067D2G9|A0A067D2G9_CITSI Uncharacterized protein (Fragment) OS=Citrus sinensis OX=2711 GN=CISIN_1g038462mg PE=3 SV=1;tr|A0A067E193|A0A067E193_CITSI Uncharacterized protein (Fragment) OS=Citrus sinensis OX=2711 GN=CISIN_1g036880mg PE=3 SV=1	2	2	2	2	0	0	1	1	0	1	1	1	1	1	1	0	0	0	0	0	0	0	0	0	0	0	0	0	0	0	0	0	0	0	0	0	0	0	0	0	0	0	1	1
A0A067D2K4	A0A067D2K4	10	1	1	tr|A0A067D2K4|A0A067D2K4_CITSI Glucan endo-1,3-beta-D-glucosidase OS=Citrus sinensis OX=2711 GN=CISIN_1g039652mg PE=3 SV=1	1	10	1	1	0	0	0	1	0	0	0	0	1	0	0	0	0	0	0	0	0	0	0	0	0	0	0	0	1	0	0	6	2	6	3	1	5	0	3	1	6	0	1	0
A0A067D2U6;A0A067D3B1;A0A067DE33;A0A067GU56;A0A067DF69	A0A067D2U6;A0A067D3B1;A0A067DE33;A0A067GU56;A0A067DF69	1;1;1;1;1	1;1;1;1;1	1;1;1;1;1	tr|A0A067D2U6|A0A067D2U6_CITSI Carrier domain-containing protein OS=Citrus sinensis OX=2711 GN=CISIN_1g032464mg PE=4 SV=1;tr|A0A067D3B1|A0A067D3B1_CITSI Uncharacterized protein OS=Citrus sinensis OX=2711 GN=CISIN_1g032464mg PE=4 SV=1;tr|A0A067DE33|A0A067DE	5	1	1	1	1	0	0	1	0	1	1	1	1	0	1	0	0	0	0	0	0	0	0	0	0	0	0	0	0	0	1	0	0	1	0	0	0	0	0	0	0	0	1	1
A0A067D2V4	A0A067D2V4	2	2	2	tr|A0A067D2V4|A0A067D2V4_CITSI Carboxypeptidase (Fragment) OS=Citrus sinensis OX=2711 GN=CISIN_1g038976mg PE=3 SV=1	1	2	2	2	0	0	0	1	0	0	0	0	0	0	0	0	0	0	0	0	0	0	0	0	0	0	0	0	0	0	0	0	0	0	0	0	0	0	0	0	0	0	0	0
A0A067D328	A0A067D328	5	5	5	tr|A0A067D328|A0A067D328_CITSI Uncharacterized protein OS=Citrus sinensis OX=2711 GN=CISIN_1g028703mg PE=4 SV=1	1	5	5	5	0	0	1	3	0	0	2	0	0	0	1	0	0	0	0	0	0	0	0	0	0	0	0	0	0	0	0	2	0	2	1	0	1	0	0	0	1	0	0	3
A0A067DFI1;A0A067D348;A0A067D775	A0A067DFI1;A0A067D348;A0A067D775	5;5;5	1;1;1	1;1;1	tr|A0A067DFI1|A0A067DFI1_CITSI DJ-1_PfpI domain-containing protein OS=Citrus sinensis OX=2711 GN=CISIN_1g027708mg PE=3 SV=1;tr|A0A067D348|A0A067D348_CITSI DJ-1_PfpI domain-containing protein OS=Citrus sinensis OX=2711 GN=CISIN_1g027708mg PE=3 SV=1;tr|A0A06	3	5	1	1	0	1	0	2	0	1	1	1	1	0	0	0	0	0	0	0	0	0	0	0	0	0	0	0	0	0	0	0	0	1	1	1	1	0	0	0	0	0	0	1
A0A067DBL7;A0A067D3E6;A0A067CZX7;A0A067DAM5	A0A067DBL7;A0A067D3E6;A0A067CZX7;A0A067DAM5	3;3;2;2	3;3;2;2	3;3;2;2	tr|A0A067DBL7|A0A067DBL7_CITSI CBM20 domain-containing protein OS=Citrus sinensis OX=2711 GN=CISIN_1g012471mg PE=4 SV=1;tr|A0A067D3E6|A0A067D3E6_CITSI CBM20 domain-containing protein OS=Citrus sinensis OX=2711 GN=CISIN_1g012471mg PE=4 SV=1;tr|A0A067CZX7|A0	4	3	3	3	0	0	0	0	0	0	0	0	0	0	0	0	0	0	0	0	0	0	0	0	0	0	0	0	0	0	0	0	0	0	0	0	0	0	0	0	0	0	0	0
A0A067D3J7	A0A067D3J7	7	3	0	tr|A0A067D3J7|A0A067D3J7_CITSI Alpha-L-AF_C domain-containing protein OS=Citrus sinensis OX=2711 GN=CISIN_1g027057mg PE=4 SV=1	1	7	3	0	0	0	0	1	0	0	0	0	0	0	0	0	0	0	0	0	0	0	0	0	0	0	0	0	0	0	0	2	0	2	1	1	2	0	1	0	2	0	0	0
A0A067D3K5	A0A067D3K5	8	2	0	tr|A0A067D3K5|A0A067D3K5_CITSI Alpha-L-AF_C domain-containing protein OS=Citrus sinensis OX=2711 GN=CISIN_1g026638mg PE=4 SV=1	1	8	2	0	0	0	0	1	0	0	0	0	0	0	0	0	0	0	0	0	0	0	0	0	0	0	0	0	1	0	1	2	0	3	1	1	3	0	1	0	3	0	0	0
A0A067D3M6;A0A067DEE9;A0A067DFI7;A0A067D779	A0A067D3M6;A0A067DEE9;A0A067DFI7;A0A067D779	10;10;9;6	2;2;2;2	2;2;2;2	tr|A0A067D3M6|A0A067D3M6_CITSI Uncharacterized protein OS=Citrus sinensis OX=2711 GN=CISIN_1g027418mg PE=4 SV=1;tr|A0A067DEE9|A0A067DEE9_CITSI Proteasome subunit beta OS=Citrus sinensis OX=2711 GN=CISIN_1g027418mg PE=3 SV=1;tr|A0A067DFI7|A0A067DFI7_CITSI P	4	10	2	2	2	0	2	7	2	1	3	1	3	2	3	0	0	0	0	0	0	0	0	0	0	0	0	0	0	0	0	3	0	3	4	3	4	0	3	0	3	0	1	3
A0A067D467;A0A067D3Q0;A0A067DEZ6;A0A067DHF7;A0A067G7G8;A0A067D3N5;A0A067D2J5;A0A067DEG3;A0A067DFK2;A0A067D366;A0A067D792;A0A067DVU2;A0A067GJN2;A0A067DIB1;A0A067EB95;A0A067E178;A0A067DNB9;A0A067DEF7	A0A067D467;A0A067D3Q0;A0A067DEZ6;A0A067DHF7;A0A067G7G8;A0A067D3N5;A0A067D2J5;A0A067DEG3;A0A067DFK2;A0A067D366;A0A067D792;A0A067DVU2;A0A067GJN2;A0A067DIB1;A0A067EB95;A0A067E178;A0A067DNB9;A0A067DEF7	2;2;1;1;1;1;1;1;1;1;1;1;1;1;1;1;1;1	2;2;1;1;1;1;1;1;1;1;1;1;1;1;1;1;1;1	2;2;1;1;1;1;1;1;1;1;1;1;1;1;1;1;1;1	tr|A0A067D467|A0A067D467_CITSI Uncharacterized protein OS=Citrus sinensis OX=2711 GN=CISIN_1g008238mg PE=4 SV=1;tr|A0A067D3Q0|A0A067D3Q0_CITSI Uncharacterized protein OS=Citrus sinensis OX=2711 GN=CISIN_1g008238mg PE=4 SV=1;tr|A0A067DEZ6|A0A067DEZ6_CITSI G	18	2	2	2	0	0	0	0	0	0	0	0	0	0	0	0	0	0	0	0	0	0	0	0	0	0	0	0	0	0	0	0	0	0	0	0	0	0	0	0	0	0	0	0
A0A067D3Y4	A0A067D3Y4	2	2	2	tr|A0A067D3Y4|A0A067D3Y4_CITSI Uncharacterized protein (Fragment) OS=Citrus sinensis OX=2711 GN=CISIN_1g045361mg PE=3 SV=1	1	2	2	2	2	0	0	2	0	0	1	0	2	1	2	0	0	0	0	0	0	0	0	0	0	0	0	0	0	0	0	1	0	0	0	0	0	0	1	0	1	0	1	1
A0A067D420	A0A067D420	3	3	3	tr|A0A067D420|A0A067D420_CITSI Glyco_hydro_18 domain-containing protein (Fragment) OS=Citrus sinensis OX=2711 GN=CISIN_1g044801mg PE=3 SV=1	1	3	3	3	1	0	0	1	0	0	1	0	0	0	0	0	0	0	0	0	0	0	0	0	0	0	0	0	0	0	0	2	1	2	0	0	1	1	2	0	1	0	1	0
A0A067D442	A0A067D442	5	5	1	tr|A0A067D442|A0A067D442_CITSI Cupin_2 domain-containing protein OS=Citrus sinensis OX=2711 GN=CISIN_1g021698mg PE=4 SV=1	1	5	5	1	1	0	1	3	0	0	0	0	0	1	2	0	0	0	0	0	0	0	0	0	0	0	0	0	1	0	0	0	0	0	2	0	0	0	0	0	1	0	0	1
A0A067D455	A0A067D455	1	1	1	tr|A0A067D455|A0A067D455_CITSI Uncharacterized protein OS=Citrus sinensis OX=2711 GN=CISIN_1g045968mg PE=4 SV=1	1	1	1	1	0	0	0	0	0	0	0	0	0	0	0	0	0	0	0	0	0	0	0	0	0	0	0	0	0	0	0	0	0	0	0	0	0	0	0	0	0	0	0	0
A0A067D491;A0A067D4Q6	A0A067D491;A0A067D4Q6	2;2	2;2	2;2	tr|A0A067D491|A0A067D491_CITSI Peptide-methionine (R)-S-oxide reductase OS=Citrus sinensis OX=2711 GN=CISIN_1g028408mg PE=3 SV=1;tr|A0A067D4Q6|A0A067D4Q6_CITSI Peptide-methionine (R)-S-oxide reductase OS=Citrus sinensis OX=2711 GN=CISIN_1g028408mg PE=3 SV=	2	2	2	2	0	0	0	0	0	0	0	0	0	0	0	0	0	0	0	0	0	0	0	0	0	0	0	0	0	0	0	0	0	0	0	0	0	0	0	0	0	0	0	0
A0A067D4P9;A0A067DLH1	A0A067D4P9	9;3	9;3	8;3	tr|A0A067D4P9|A0A067D4P9_CITSI Homoserine dehydrogenase (Fragment) OS=Citrus sinensis OX=2711 GN=CISIN_1g035486mg PE=3 SV=1	2	9	9	8	3	0	4	6	0	3	2	0	2	0	2	0	0	0	0	0	0	0	0	0	0	0	0	0	0	0	0	2	0	0	1	0	2	0	1	0	0	0	0	3
A0A067D4R2	A0A067D4R2	6	6	6	tr|A0A067D4R2|A0A067D4R2_CITSI Pectinesterase (Fragment) OS=Citrus sinensis OX=2711 GN=CISIN_1g044734mg PE=4 SV=1	1	6	6	6	0	0	0	0	0	0	0	0	0	0	0	0	0	0	0	0	0	0	0	0	0	0	0	0	0	0	0	1	0	2	1	0	2	0	1	0	2	0	0	0
A0A067D4R9	A0A067D4R9	10	10	10	tr|A0A067D4R9|A0A067D4R9_CITSI Glyco_hydro_18 domain-containing protein OS=Citrus sinensis OX=2711 GN=CISIN_1g021511mg PE=3 SV=1	1	10	10	10	0	0	0	0	0	2	0	0	0	0	1	0	0	0	0	0	0	0	0	0	0	0	0	0	0	0	0	3	3	5	3	2	3	2	3	0	4	2	0	1
A0A067D4S4	A0A067D4S4	8	1	1	tr|A0A067D4S4|A0A067D4S4_CITSI Uncharacterized protein (Fragment) OS=Citrus sinensis OX=2711 GN=CISIN_1g048614mg PE=4 SV=1	1	8	1	1	0	0	0	1	0	0	0	0	0	0	0	0	0	0	0	0	0	0	0	0	0	0	0	0	0	0	0	1	0	2	3	0	2	0	1	0	2	0	0	0
A0A067D4U7	A0A067D4U7	6	6	1	tr|A0A067D4U7|A0A067D4U7_CITSI WD_REPEATS_REGION domain-containing protein (Fragment) OS=Citrus sinensis OX=2711 GN=CISIN_1g039044mg PE=4 SV=1	1	6	6	1	2	0	0	3	0	1	2	0	4	2	4	0	0	0	0	0	0	0	0	0	0	0	0	0	0	0	0	2	0	3	1	1	2	0	1	0	0	0	1	1
A0A067DFR0;A0A067D4X5;A0A067DGT9	A0A067DFR0;A0A067D4X5;A0A067DGT9	1;1;1	1;1;1	1;1;1	tr|A0A067DFR0|A0A067DFR0_CITSI Uncharacterized protein OS=Citrus sinensis OX=2711 GN=CISIN_1g027592mg PE=4 SV=1;tr|A0A067D4X5|A0A067D4X5_CITSI Uncharacterized protein OS=Citrus sinensis OX=2711 GN=CISIN_1g027592mg PE=4 SV=1;tr|A0A067DGT9|A0A067DGT9_CITSI U	3	1	1	1	0	0	0	0	0	0	0	0	0	0	0	0	0	0	0	0	0	0	0	0	0	0	0	0	0	0	0	0	0	0	0	0	0	0	0	0	0	0	0	0
A0A067D5D3	A0A067D5D3	13	8	8	tr|A0A067D5D3|A0A067D5D3_CITSI Phenylalanine ammonia-lyase OS=Citrus sinensis OX=2711 GN=CISIN_1g016039mg PE=3 SV=1	1	13	8	8	3	1	2	2	1	2	3	1	3	2	3	0	0	0	0	0	0	1	0	0	0	0	0	0	0	0	2	5	2	5	4	2	5	2	5	0	5	2	1	1
A0A067D5F4;A0A067D1V2;A0A067DDQ3;A0A067DCL3	A0A067D5F4;A0A067D1V2;A0A067DDQ3;A0A067DCL3	5;4;4;4	5;4;4;4	5;4;4;4	tr|A0A067D5F4|A0A067D5F4_CITSI Uncharacterized protein OS=Citrus sinensis OX=2711 GN=CISIN_1g025042mg PE=4 SV=1;tr|A0A067D1V2|A0A067D1V2_CITSI Uncharacterized protein OS=Citrus sinensis OX=2711 GN=CISIN_1g025042mg PE=4 SV=1;tr|A0A067DDQ3|A0A067DDQ3_CITSI U	4	5	5	5	0	0	0	0	0	0	0	0	0	0	0	0	0	0	0	0	0	0	0	0	0	0	0	0	0	0	0	1	0	1	1	0	0	0	0	0	0	0	0	0
A0A067DGW3;A0A067DI09;A0A067D5J9;A0A067D9L4	A0A067DGW3;A0A067DI09;A0A067D5J9;A0A067D9L4	1;1;1;1	1;1;1;1	1;1;1;1	tr|A0A067DGW3|A0A067DGW3_CITSI Thioredoxin domain-containing protein OS=Citrus sinensis OX=2711 GN=CISIN_1g022923mg PE=4 SV=1;tr|A0A067DI09|A0A067DI09_CITSI Thioredoxin domain-containing protein OS=Citrus sinensis OX=2711 GN=CISIN_1g022923mg PE=4 SV=1;tr|A	4	1	1	1	1	1	1	1	0	1	1	1	1	1	1	0	0	0	0	0	0	0	0	0	0	0	0	0	0	0	0	0	0	1	0	0	1	0	0	0	0	0	0	1
A0A067D5L2;A0A067DB03;A0A067D9E8	A0A067D5L2;A0A067DB03;A0A067D9E8	2;1;1	2;1;1	1;0;1	tr|A0A067D5L2|A0A067D5L2_CITSI Methyltransf_2 domain-containing protein OS=Citrus sinensis OX=2711 GN=CISIN_1g043063mg PE=3 SV=1;tr|A0A067DB03|A0A067DB03_CITSI Methyltransf_2 domain-containing protein (Fragment) OS=Citrus sinensis OX=2711 GN=CISIN_1g044941	3	2	2	1	0	0	0	0	0	0	0	0	0	0	0	0	0	0	0	0	0	0	0	0	0	0	0	0	0	0	0	1	0	1	2	1	1	0	0	1	1	0	0	0
A0A067D9P0;A0A067DI32;A0A067D9N6;A0A067D5M7;A0A067D5M4;A0A067D644;A0A067D647;A0A067DGY8;A0A067G476	A0A067D9P0;A0A067DI32;A0A067D9N6;A0A067D5M7;A0A067D5M4;A0A067D644;A0A067D647;A0A067DGY8;A0A067G476	2;2;2;2;2;2;1;1;1	2;2;2;2;2;2;1;1;1	2;2;2;2;2;2;1;1;1	tr|A0A067D9P0|A0A067D9P0_CITSI Uncharacterized protein OS=Citrus sinensis OX=2711 GN=CISIN_1g008206mg PE=4 SV=1;tr|A0A067DI32|A0A067DI32_CITSI Uncharacterized protein OS=Citrus sinensis OX=2711 GN=CISIN_1g008206mg PE=4 SV=1;tr|A0A067D9N6|A0A067D9N6_CITSI U	9	2	2	2	0	0	0	0	0	0	0	0	0	0	0	0	0	0	0	0	0	0	0	0	0	0	0	0	0	0	1	0	0	0	0	0	0	0	0	0	0	0	0	0
A0A067D5R9	A0A067D5R9	1	1	1	tr|A0A067D5R9|A0A067D5R9_CITSI Uncharacterized protein (Fragment) OS=Citrus sinensis OX=2711 GN=CISIN_1g046242mg PE=4 SV=1	1	1	1	1	0	0	0	1	0	0	0	0	0	0	0	0	0	0	0	0	0	0	0	0	0	0	0	0	0	0	0	0	0	0	0	0	0	0	0	0	0	0	0	0
A0A067D657;A0A067EMS4;A0A067EDJ0	A0A067D657;A0A067EMS4;A0A067EDJ0	1;1;1	1;1;1	1;1;1	tr|A0A067D657|A0A067D657_CITSI Gal_mutarotas_2 domain-containing protein (Fragment) OS=Citrus sinensis OX=2711 GN=CISIN_1g0149241mg PE=4 SV=1;tr|A0A067EMS4|A0A067EMS4_CITSI Gal_mutarotas_2 domain-containing protein (Fragment) OS=Citrus sinensis OX=2711 GN=	3	1	1	1	0	0	0	0	0	0	0	0	0	0	0	0	0	0	0	0	0	0	0	0	0	0	0	0	0	0	0	0	0	1	1	0	1	0	0	0	1	0	0	0
A0A067GRI2;A0A067D659	A0A067GRI2;A0A067D659	4;4	4;4	4;4	tr|A0A067GRI2|A0A067GRI2_CITSI PB1 domain-containing protein (Fragment) OS=Citrus sinensis OX=2711 GN=CISIN_1g048210mg PE=4 SV=1;tr|A0A067D659|A0A067D659_CITSI PB1 domain-containing protein (Fragment) OS=Citrus sinensis OX=2711 GN=CISIN_1g046262mg PE=4 SV=	2	4	4	4	0	0	0	0	0	0	0	0	0	0	0	0	0	0	0	0	0	0	0	0	0	0	0	0	0	0	0	0	0	1	0	0	0	0	0	0	1	0	0	0
A0A067D663;A0A067D6M3;A0A067DA88	A0A067D663;A0A067D6M3;A0A067DA88	8;8;6	8;8;6	8;8;6	tr|A0A067D663|A0A067D663_CITSI Uncharacterized protein OS=Citrus sinensis OX=2711 GN=CISIN_1g020265mg PE=4 SV=1;tr|A0A067D6M3|A0A067D6M3_CITSI Uncharacterized protein OS=Citrus sinensis OX=2711 GN=CISIN_1g020265mg PE=4 SV=1;tr|A0A067DA88|A0A067DA88_CITSI U	3	8	8	8	0	0	0	1	0	0	0	0	0	0	0	0	0	0	0	0	0	0	0	0	0	0	0	0	0	0	0	0	0	0	0	0	0	0	0	0	0	0	0	0
A0A067D666	A0A067D666	3	3	3	tr|A0A067D666|A0A067D666_CITSI Uncharacterized protein OS=Citrus sinensis OX=2711 GN=CISIN_1g031873mg PE=3 SV=1	1	3	3	3	1	0	0	1	0	0	0	0	0	0	0	0	0	0	0	0	0	0	0	0	0	0	0	0	0	0	0	1	0	1	2	1	2	0	1	0	2	0	0	0
A0A067D674;A0A067EN78;A0A067EMD9;A0A067FP39;A0A067FP67	A0A067D674;A0A067EN78;A0A067EMD9;A0A067FP39;A0A067FP67	2;1;1;1;1	2;1;1;1;1	2;1;1;1;1	tr|A0A067D674|A0A067D674_CITSI Uncharacterized protein OS=Citrus sinensis OX=2711 GN=CISIN_1g024551mg PE=4 SV=1;tr|A0A067EN78|A0A067EN78_CITSI Uncharacterized protein (Fragment) OS=Citrus sinensis OX=2711 GN=CISIN_1g0332992mg PE=4 SV=1;tr|A0A067EMD9|A0A067	5	2	2	2	0	0	0	2	0	0	0	0	0	0	1	0	0	0	0	0	0	0	0	0	0	0	0	0	0	0	0	0	0	0	0	0	0	0	0	0	0	0	0	2
A0A067DHM8;A0A067D6Q4;A0A067D693;A0A067DIS3;A0A067DAC6;A0A067DHN2;A0A067D6Q7;A0A067DIR8	A0A067DHM8;A0A067D6Q4;A0A067D693;A0A067DIS3;A0A067DAC6;A0A067DHN2;A0A067D6Q7;A0A067DIR8	5;5;5;4;4;3;3;3	5;5;5;4;4;3;3;3	5;5;5;4;4;3;3;3	tr|A0A067DHM8|A0A067DHM8_CITSI Uncharacterized protein OS=Citrus sinensis OX=2711 GN=CISIN_1g018227mg PE=3 SV=1;tr|A0A067D6Q4|A0A067D6Q4_CITSI Uncharacterized protein OS=Citrus sinensis OX=2711 GN=CISIN_1g018227mg PE=3 SV=1;tr|A0A067D693|A0A067D693_CITSI U	8	5	5	5	0	0	0	0	0	0	1	0	0	0	0	0	0	0	0	0	0	0	0	0	0	0	0	0	0	0	0	3	0	1	1	0	0	0	1	0	1	0	0	0
A0A067D6B0;A0A067DN85;A0A067ED43;A0A067E185	A0A067D6B0;A0A067DN85	6;4;1;1	5;3;1;1	0;0;0;0	tr|A0A067D6B0|A0A067D6B0_CITSI BBE domain-containing protein (Fragment) OS=Citrus sinensis OX=2711 GN=CISIN_1g037020mg PE=4 SV=1;tr|A0A067DN85|A0A067DN85_CITSI FAD-binding PCMH-type domain-containing protein OS=Citrus sinensis OX=2711 GN=CISIN_1g009342mg P	4	6	5	0	1	1	0	2	0	1	1	0	1	1	1	0	0	0	0	0	0	0	0	0	0	0	0	0	1	0	0	1	1	1	1	1	1	1	1	0	1	0	0	0
A0A067DHF5;A0A067D6J4;A0A067DIJ2;A0A067DA46;A0A067DIJ6;A0A067DHG0;A0A067D626;A0A067DA51;A0A067DA56;A0A067D6J9;A0A067DWZ0	A0A067DHF5;A0A067D6J4;A0A067DIJ2;A0A067DA46;A0A067DIJ6;A0A067DHG0;A0A067D626;A0A067DA51;A0A067DA56;A0A067D6J9	7;7;7;7;6;6;6;6;4;4;1	6;6;6;6;6;6;6;6;3;4;1	4;4;4;4;4;4;4;4;2;3;1	tr|A0A067DHF5|A0A067DHF5_CITSI Phospholipase D OS=Citrus sinensis OX=2711 GN=CISIN_1g002960mg PE=3 SV=1;tr|A0A067D6J4|A0A067D6J4_CITSI Phospholipase D OS=Citrus sinensis OX=2711 GN=CISIN_1g002960mg PE=3 SV=1;tr|A0A067DIJ2|A0A067DIJ2_CITSI Phospholipase D O	11	7	6	4	0	0	0	1	0	0	0	0	0	0	0	0	0	0	0	0	0	0	0	0	0	0	0	0	0	0	0	0	0	0	0	0	0	0	0	0	0	0	0	1
A0A067EPC1;A0A067D719	A0A067EPC1;A0A067D719	1;1	1;1	1;1	tr|A0A067EPC1|A0A067EPC1_CITSI Putative aquaporin TIP21 OS=Citrus sinensis OX=2711 GN=TIP2 PE=2 SV=1;tr|A0A067D719|A0A067D719_CITSI Uncharacterized protein OS=Citrus sinensis OX=2711 GN=CISIN_1g025817mg PE=3 SV=1	2	1	1	1	0	0	0	0	0	0	0	0	0	0	0	0	0	0	0	0	0	0	0	0	0	0	0	0	0	0	1	1	0	0	1	0	1	0	0	0	0	0	0	0
A0A067D771;A0A067DFH4	A0A067D771;A0A067DFH4	4;3	4;3	4;3	tr|A0A067D771|A0A067D771_CITSI Uncharacterized protein OS=Citrus sinensis OX=2711 GN=CISIN_1g024671mg PE=3 SV=1;tr|A0A067DFH4|A0A067DFH4_CITSI Uncharacterized protein OS=Citrus sinensis OX=2711 GN=CISIN_1g024671mg PE=3 SV=1	2	4	4	4	0	0	0	0	0	0	0	0	0	0	1	0	0	0	0	0	0	0	0	0	0	0	0	0	0	0	0	0	0	1	1	0	1	0	1	0	1	0	0	1
A0A067D7H7	A0A067D7H7	8	7	6	tr|A0A067D7H7|A0A067D7H7_CITSI Peptidyl-prolyl cis-trans isomerase OS=Citrus sinensis OX=2711 GN=CISIN_1g030245mg PE=3 SV=1	1	8	7	6	5	2	5	7	4	6	4	4	5	3	7	1	0	0	0	1	1	0	0	0	1	0	0	1	1	2	3	6	6	8	8	7	7	6	7	2	8	5	6	6
A0A067D8G1	A0A067D8G1	8	4	3	tr|A0A067D8G1|A0A067D8G1_CITSI S-adenosylmethionine synthase OS=Citrus sinensis OX=2711 GN=CISIN_1g044516mg PE=3 SV=1	1	8	4	3	1	0	1	5	0	2	3	0	1	0	3	0	0	0	0	0	0	0	0	0	0	0	0	0	1	0	0	1	0	0	0	0	0	0	0	0	2	0	0	0
A0A067DCI5;A0A067D8G2	A0A067DCI5;A0A067D8G2	5;5	5;5	5;5	tr|A0A067DCI5|A0A067DCI5_CITSI Uncharacterized protein OS=Citrus sinensis OX=2711 GN=CISIN_1g011590mg PE=3 SV=1;tr|A0A067D8G2|A0A067D8G2_CITSI Uncharacterized protein OS=Citrus sinensis OX=2711 GN=CISIN_1g011590mg PE=3 SV=1	2	5	5	5	0	0	0	0	0	0	0	0	0	0	0	0	0	0	0	0	0	0	0	0	0	0	0	0	0	0	0	1	0	1	1	0	1	0	0	0	0	0	0	0
A0A067D8J0;A0A067EHV6;A0A067GDS8;A0A067GIS2	A0A067D8J0	5;1;1;1	4;1;0;0	3;1;0;0	tr|A0A067D8J0|A0A067D8J0_CITSI Methyltransf_2 domain-containing protein OS=Citrus sinensis OX=2711 GN=CISIN_1g023384mg PE=3 SV=1	4	5	4	3	1	0	1	1	0	0	1	0	1	1	1	0	0	0	0	0	0	0	0	0	0	0	0	0	0	0	0	1	1	1	1	0	1	0	1	0	1	1	1	1
A0A067D908;A0A067DJV7;A0A067DCM4;A0A067D8J2;A0A067DL14;A0A067DA77;A0A067D652;A0A067DH75;A0A067ENK5;A0A067D6L3;A0A067DIL5	A0A067D908;A0A067DJV7;A0A067DCM4;A0A067D8J2	6;6;6;6;2;1;1;1;1;1;1	6;6;6;6;2;1;1;1;1;1;1	6;6;6;6;2;1;1;1;1;1;1	tr|A0A067D908|A0A067D908_CITSI Uncharacterized protein OS=Citrus sinensis OX=2711 GN=CISIN_1g020492mg PE=3 SV=1;tr|A0A067DJV7|A0A067DJV7_CITSI Uncharacterized protein OS=Citrus sinensis OX=2711 GN=CISIN_1g020492mg PE=3 SV=1;tr|A0A067DCM4|A0A067DCM4_CITSI U	11	6	6	6	0	0	0	0	0	0	0	0	0	0	0	0	0	0	0	0	0	0	0	0	0	0	0	0	0	0	0	0	0	0	0	1	0	0	0	0	0	0	0	0
A0A067D965;A0A067D8Q5	A0A067D965;A0A067D8Q5	2;2	2;2	2;2	tr|A0A067D965|A0A067D965_CITSI Uncharacterized protein OS=Citrus sinensis OX=2711 GN=CISIN_1g027251mg PE=3 SV=1;tr|A0A067D8Q5|A0A067D8Q5_CITSI Uncharacterized protein OS=Citrus sinensis OX=2711 GN=CISIN_1g027251mg PE=3 SV=1	2	2	2	2	0	0	0	0	0	0	0	0	0	0	0	0	0	0	0	0	0	0	0	0	0	0	0	0	0	0	0	0	0	0	0	0	0	0	0	0	0	0	0	0
A0A067D8T7;A0A067DMG8;A0A067EGY4;A0A067DG51	A0A067D8T7;A0A067DMG8;A0A067EGY4;A0A067DG51	2;2;1;1	1;1;1;1	1;1;1;1	tr|A0A067D8T7|A0A067D8T7_CITSI Methyltransf_2 domain-containing protein OS=Citrus sinensis OX=2711 GN=CISIN_1g041308mg PE=3 SV=1;tr|A0A067DMG8|A0A067DMG8_CITSI Methyltransf_2 domain-containing protein OS=Citrus sinensis OX=2711 GN=CISIN_1g025363mg PE=3 SV=	4	2	1	1	0	0	0	1	0	0	0	0	0	0	0	0	0	0	0	0	0	0	0	0	0	0	0	0	0	0	0	0	0	0	2	0	0	0	0	0	0	0	0	0
A0A067D963	A0A067D963	2	1	1	tr|A0A067D963|A0A067D963_CITSI Uncharacterized protein (Fragment) OS=Citrus sinensis OX=2711 GN=CISIN_1g043457mg PE=4 SV=1	1	2	1	1	0	0	0	0	0	0	0	0	0	0	0	0	1	0	0	0	0	1	0	0	1	0	0	0	1	0	0	1	0	0	0	1	0	0	0	0	0	0	0	0
A0A067D964	A0A067D964	5	5	5	tr|A0A067D964|A0A067D964_CITSI Uncharacterized protein OS=Citrus sinensis OX=2711 GN=CISIN_1g013841mg PE=3 SV=1	1	5	5	5	0	2	0	1	0	1	0	0	0	0	1	0	0	0	0	0	0	0	0	0	0	0	0	0	0	0	0	1	0	2	1	0	2	0	1	0	1	0	0	1
A0A067D977;A0A067DHM1	A0A067D977	5;2	5;2	5;2	tr|A0A067D977|A0A067D977_CITSI Uncharacterized protein OS=Citrus sinensis OX=2711 GN=CISIN_1g033564mg PE=4 SV=1	2	5	5	5	0	1	1	2	0	1	3	0	3	1	1	0	0	0	0	0	0	0	0	0	0	0	0	0	0	0	0	1	0	2	2	0	1	0	0	0	0	0	0	2
A0A067D9E5;A0A067E6I9	A0A067D9E5;A0A067E6I9	7;6	4;4	4;4	tr|A0A067D9E5|A0A067D9E5_CITSI Aldo_ket_red domain-containing protein OS=Citrus sinensis OX=2711 GN=CISIN_1g044053mg PE=4 SV=1;tr|A0A067E6I9|A0A067E6I9_CITSI Aldo_ket_red domain-containing protein OS=Citrus sinensis OX=2711 GN=CISIN_1g035739mg PE=4 SV=1	2	7	4	4	2	0	2	5	0	3	2	2	2	0	5	0	0	0	0	0	0	0	0	0	0	0	0	0	0	0	0	1	0	1	1	0	1	0	0	0	0	0	1	4
A0A067D9Q2	A0A067D9Q2	6	4	3	tr|A0A067D9Q2|A0A067D9Q2_CITSI Uncharacterized protein OS=Citrus sinensis OX=2711 GN=CISIN_1g018405mg PE=3 SV=1	1	6	4	3	0	0	0	0	0	0	0	0	0	0	0	0	0	0	0	0	0	0	0	0	0	0	0	0	0	0	0	0	0	1	1	1	1	0	0	0	1	0	0	0
A0A067H9R0;A0A067D9U1;A0A067F660	A0A067H9R0;A0A067D9U1;A0A067F660	5;5;3	5;5;3	5;5;3	tr|A0A067H9R0|A0A067H9R0_CITSI SERPIN domain-containing protein (Fragment) OS=Citrus sinensis OX=2711 GN=CISIN_1g0163111mg PE=3 SV=1;tr|A0A067D9U1|A0A067D9U1_CITSI SERPIN domain-containing protein OS=Citrus sinensis OX=2711 GN=CISIN_1g032061mg PE=3 SV=1;tr	3	5	5	5	1	0	1	1	0	1	0	0	0	1	2	0	0	0	0	0	0	0	0	0	0	0	0	0	0	0	0	1	0	0	1	0	2	0	0	0	0	0	0	0
A0A067D9W9	A0A067D9W9	7	7	5	tr|A0A067D9W9|A0A067D9W9_CITSI Uncharacterized protein OS=Citrus sinensis OX=2711 GN=CISIN_1g024350mg PE=3 SV=1	1	7	7	5	0	0	0	1	0	0	0	0	0	0	0	0	0	0	0	0	0	0	0	0	0	0	0	0	0	0	0	1	0	1	1	0	1	0	0	0	0	0	0	0
A0A067DMR6;A0A067DA80;A0A067DLL2;A0A067DAN1	A0A067DMR6;A0A067DA80;A0A067DLL2;A0A067DAN1	2;2;2;2	2;2;2;2	2;2;2;2	tr|A0A067DMR6|A0A067DMR6_CITSI SET domain-containing protein OS=Citrus sinensis OX=2711 GN=CISIN_1g000067mg PE=4 SV=1;tr|A0A067DA80|A0A067DA80_CITSI SET domain-containing protein OS=Citrus sinensis OX=2711 GN=CISIN_1g000067mg PE=4 SV=1;tr|A0A067DLL2|A0A067	4	2	2	2	0	0	0	0	0	0	0	0	0	0	0	0	0	0	0	0	0	0	0	0	0	0	0	0	0	0	0	0	0	0	0	0	0	0	0	0	0	0	0	0
A0A067DAE2;A0A067DLB0;A0A067DMF7	A0A067DAE2;A0A067DLB0;A0A067DMF7	2;2;2	2;2;2	2;2;2	tr|A0A067DAE2|A0A067DAE2_CITSI Uncharacterized protein OS=Citrus sinensis OX=2711 GN=CISIN_1g024368mg PE=3 SV=1;tr|A0A067DLB0|A0A067DLB0_CITSI Uncharacterized protein OS=Citrus sinensis OX=2711 GN=CISIN_1g024368mg PE=3 SV=1;tr|A0A067DMF7|A0A067DMF7_CITSI U	3	2	2	2	0	0	0	0	0	0	1	0	0	0	0	0	0	0	0	0	0	0	0	0	0	0	0	0	0	0	0	1	0	2	1	0	1	0	1	0	1	0	0	1
A0A067DAE8	A0A067DAE8	9	9	6	tr|A0A067DAE8|A0A067DAE8_CITSI Peptidase A1 domain-containing protein (Fragment) OS=Citrus sinensis OX=2711 GN=CISIN_1g037784mg PE=4 SV=1	1	9	9	6	0	0	0	2	0	0	1	0	1	0	1	0	0	0	0	0	0	0	0	0	0	0	0	0	0	0	1	1	0	1	0	0	0	0	0	0	1	0	1	1
A0A067DAS6	A0A067DAS6	5	1	1	tr|A0A067DAS6|A0A067DAS6_CITSI Peroxidase (Fragment) OS=Citrus sinensis OX=2711 GN=CISIN_1g045752mg PE=3 SV=1	1	5	1	1	0	0	0	1	0	2	2	2	3	1	3	0	0	0	0	0	0	0	0	0	0	0	0	0	0	1	0	0	0	1	0	0	0	0	0	0	1	0	0	3
A0A067DAS8	A0A067DAS8	1	1	1	tr|A0A067DAS8|A0A067DAS8_CITSI Uncharacterized protein (Fragment) OS=Citrus sinensis OX=2711 GN=CISIN_1g045898mg PE=4 SV=1	1	1	1	1	0	0	0	1	0	0	0	0	1	0	1	0	0	0	0	0	0	0	0	0	0	0	0	0	0	0	0	0	0	0	0	0	0	0	0	0	0	0	0	0
A0A067FK56;A0A067DZ94;A0A067DQV1;A0A067DB13;A0A067FWC3;A0A067GBR5;A0A067GBR0;A0A067H0V7;A0A1S3DD44;A0A067GC31;A0A3Q0IZW7;A0A067H0G9;A0A067ETU5;A0A067HCI4;A0A067ET71	A0A067FK56;A0A067DZ94;A0A067DQV1;A0A067DB13;A0A067FWC3;A0A067GBR5;A0A067GBR0;A0A067H0V7;A0A1S3DD44;A0A067GC31;A0A3Q0IZW7;A0A067H0G9;A0A067ETU5;A0A067HCI4;A0A067ET71	2;2;2;2;2;1;1;1;1;1;1;1;1;1;1	1;1;1;1;1;1;0;0;0;1;0;0;0;0;0	1;1;1;1;1;1;0;0;0;1;0;0;0;0;0	tr|A0A067FK56|A0A067FK56_CITSI Uncharacterized protein OS=Citrus sinensis OX=2711 GN=CISIN_1g027908mg PE=4 SV=1;tr|A0A067DZ94|A0A067DZ94_CITSI Uncharacterized protein OS=Citrus sinensis OX=2711 GN=CISIN_1g027985mg PE=4 SV=1;tr|A0A067DQV1|A0A067DQV1_CITSI U	15	2	1	1	0	0	0	1	0	1	1	0	0	0	1	0	0	0	0	0	0	0	0	0	0	0	0	0	0	0	1	1	0	0	1	0	1	0	1	0	0	0	0	1
A0A067DB71	A0A067DB71	5	1	1	tr|A0A067DB71|A0A067DB71_CITSI WD_REPEATS_REGION domain-containing protein (Fragment) OS=Citrus sinensis OX=2711 GN=CISIN_1g045566mg PE=4 SV=1	1	5	1	1	2	0	0	2	0	1	2	0	2	2	2	0	0	0	0	0	0	0	0	0	0	0	0	0	0	0	0	1	0	1	1	1	1	0	1	0	0	0	1	0
A0A067DB87	A0A067DB87	9	2	2	tr|A0A067DB87|A0A067DB87_CITSI Peroxidase (Fragment) OS=Citrus sinensis OX=2711 GN=CISIN_1g047796mg PE=3 SV=1	1	9	2	2	5	3	4	5	4	4	5	4	5	4	5	0	0	0	0	0	0	0	0	0	1	0	0	0	1	0	2	6	5	7	6	5	6	5	5	1	7	3	4	4
A0A067DBA9	A0A067DBA9	1	1	1	tr|A0A067DBA9|A0A067DBA9_CITSI Uncharacterized protein (Fragment) OS=Citrus sinensis OX=2711 GN=CISIN_1g0481032mg PE=3 SV=1	1	1	1	1	0	0	0	1	0	0	0	0	0	0	0	0	0	0	0	0	0	0	0	0	0	0	0	0	0	0	0	0	0	0	0	0	0	0	0	0	0	0	0	0
A0A067DNU4;A0A067DBB2;A0A067DMN4;A0A067DFE2;A0A067DBT1;A0A067DBT5;A0A067DMN9	A0A067DNU4;A0A067DBB2;A0A067DMN4;A0A067DFE2;A0A067DBT1;A0A067DBT5;A0A067DMN9	10;10;10;10;10;9;9	10;10;10;10;10;9;9	10;10;10;10;10;9;9	tr|A0A067DNU4|A0A067DNU4_CITSI Peptidylprolyl isomerase OS=Citrus sinensis OX=2711 GN=CISIN_1g008113mg PE=4 SV=1;tr|A0A067DBB2|A0A067DBB2_CITSI Peptidylprolyl isomerase OS=Citrus sinensis OX=2711 GN=CISIN_1g008113mg PE=4 SV=1;tr|A0A067DMN4|A0A067DMN4_CITSI	7	10	10	10	1	0	1	4	0	1	0	0	0	0	2	0	0	0	0	0	0	0	0	0	0	0	0	0	0	0	1	1	0	2	3	2	3	1	1	0	2	0	0	1
A0A067DBE5	A0A067DBE5	1	1	1	tr|A0A067DBE5|A0A067DBE5_CITSI Uncharacterized protein (Fragment) OS=Citrus sinensis OX=2711 GN=CISIN_1g046809mg PE=4 SV=1	1	1	1	1	0	0	0	0	0	0	0	0	0	0	0	0	0	0	0	0	0	0	0	0	0	0	0	0	0	0	0	0	0	0	0	0	0	0	0	0	0	0	0	0
A0A067DNZ9;A0A067DBY8;A0A067DBG9	A0A067DNZ9;A0A067DBY8;A0A067DBG9	1;1;1	1;1;1	1;1;1	tr|A0A067DNZ9|A0A067DNZ9_CITSI V-ATPase_H_C domain-containing protein OS=Citrus sinensis OX=2711 GN=CISIN_1g034106mg PE=4 SV=1;tr|A0A067DBY8|A0A067DBY8_CITSI V-ATPase_H_C domain-containing protein OS=Citrus sinensis OX=2711 GN=CISIN_1g034103mg PE=4 SV=1;tr	3	1	1	1	0	0	0	1	0	0	0	0	0	0	0	0	0	0	0	0	0	0	0	0	0	0	0	0	0	0	1	0	0	0	0	0	0	0	0	0	0	0	0	0
A0A067DBK5	A0A067DBK5	2	1	1	tr|A0A067DBK5|A0A067DBK5_CITSI NmrA domain-containing protein (Fragment) OS=Citrus sinensis OX=2711 GN=CISIN_1g039623mg PE=4 SV=1	1	2	1	1	1	1	1	1	0	0	1	0	1	0	1	0	0	0	0	0	0	0	0	0	0	0	0	0	0	0	0	1	1	1	2	1	1	1	1	0	1	0	1	1
A0A067DBQ4	A0A067DBQ4	6	5	5	tr|A0A067DBQ4|A0A067DBQ4_CITSI Uncharacterized protein OS=Citrus sinensis OX=2711 GN=CISIN_1g027335mg PE=4 SV=1	1	6	5	5	1	1	2	2	2	1	2	0	1	2	1	0	0	0	0	0	0	0	0	0	0	0	0	0	0	0	0	3	4	4	4	5	4	3	4	3	5	2	2	1
A0A067FXP2;A0A067DBR7	A0A067FXP2;A0A067DBR7	4;4	1;1	1;1	tr|A0A067FXP2|A0A067FXP2_CITSI Uncharacterized protein (Fragment) OS=Citrus sinensis OX=2711 GN=CISIN_1g045358mg PE=4 SV=1;tr|A0A067DBR7|A0A067DBR7_CITSI Uncharacterized protein (Fragment) OS=Citrus sinensis OX=2711 GN=CISIN_1g044843mg PE=4 SV=1	2	4	1	1	0	0	0	2	0	0	2	0	0	0	2	0	0	0	0	0	0	0	0	0	0	0	0	0	0	0	0	0	0	0	0	0	1	0	0	0	0	0	0	0
A0A067DBS8;A0A067DW38	A0A067DBS8;A0A067DW38	3;3	3;3	3;3	tr|A0A067DBS8|A0A067DBS8_CITSI Uncharacterized protein (Fragment) OS=Citrus sinensis OX=2711 GN=CISIN_1g0437941mg PE=4 SV=1;tr|A0A067DW38|A0A067DW38_CITSI Glyco_hydro_19_cat domain-containing protein (Fragment) OS=Citrus sinensis OX=2711 GN=CISIN_1g0269281	2	3	3	3	0	0	1	0	0	0	0	0	0	0	0	0	0	0	0	0	0	0	0	0	0	0	0	0	0	0	2	0	2	2	0	0	0	0	0	0	1	0	0	0
A0A067DPC5;A0A067DN76;A0A067DFX9;A0A067DBT3;A0A067DN81;A0A067DC92;A0A067DFY4;A0A067DPC9	A0A067DPC5;A0A067DN76;A0A067DFX9;A0A067DBT3;A0A067DN81;A0A067DC92;A0A067DFY4;A0A067DPC9	8;8;8;8;7;7;7;5	8;8;8;8;7;7;7;5	8;8;8;8;7;7;7;5	tr|A0A067DPC5|A0A067DPC5_CITSI M20_dimer domain-containing protein OS=Citrus sinensis OX=2711 GN=CISIN_1g022579mg PE=4 SV=1;tr|A0A067DN76|A0A067DN76_CITSI M20_dimer domain-containing protein OS=Citrus sinensis OX=2711 GN=CISIN_1g022579mg PE=4 SV=1;tr|A0A06	8	8	8	8	1	1	1	2	1	2	2	1	1	1	2	0	0	0	0	0	0	0	0	0	0	0	0	0	0	0	0	3	2	4	4	2	4	2	3	0	3	2	0	1
A0A067DBY3	A0A067DBY3	1	1	1	tr|A0A067DBY3|A0A067DBY3_CITSI PGG domain-containing protein (Fragment) OS=Citrus sinensis OX=2711 GN=CISIN_1g039657mg PE=4 SV=1	1	1	1	1	1	0	1	1	0	0	0	0	0	0	0	0	0	0	0	0	0	0	0	0	0	0	0	0	0	0	0	0	0	1	0	0	0	0	1	0	0	0	0	0
A0A067DC18;A0A067D7N3	A0A067DC18	6;1	6;1	6;1	tr|A0A067DC18|A0A067DC18_CITSI SCP domain-containing protein (Fragment) OS=Citrus sinensis OX=2711 GN=CISIN_1g043403mg PE=4 SV=1	2	6	6	6	1	0	1	0	0	0	0	0	0	0	0	0	0	0	0	0	0	0	0	0	0	0	0	0	0	0	0	0	1	1	2	1	2	2	2	0	1	0	1	0
A0A067DC25	A0A067DC25	4	4	4	tr|A0A067DC25|A0A067DC25_CITSI Amidase domain-containing protein OS=Citrus sinensis OX=2711 GN=CISIN_1g022256mg PE=4 SV=1	1	4	4	4	0	0	0	0	0	0	0	0	0	0	0	0	0	0	0	0	0	0	0	0	0	0	0	0	0	0	0	1	0	1	0	0	1	0	0	0	0	0	0	0
A0A067DC38;A0A067DPP2	A0A067DC38;A0A067DPP2	4;2	4;2	4;2	tr|A0A067DC38|A0A067DC38_CITSI Cytochrome b5 heme-binding domain-containing protein OS=Citrus sinensis OX=2711 GN=CISIN_1g032745mg PE=3 SV=1;tr|A0A067DPP2|A0A067DPP2_CITSI Cytochrome b5 heme-binding domain-containing protein OS=Citrus sinensis OX=2711 GN=C	2	4	4	4	1	0	1	2	0	1	1	0	2	0	1	0	0	0	0	0	0	0	0	0	0	0	0	0	0	0	0	1	1	1	1	1	2	0	2	0	1	0	0	0
A0A067DC44;A0A067DFS3;A0A067DBN3;A0A067DN25;A0A067DFS7;A0A067DN30;A0A067DP76;A0A067DBN8	A0A067DC44;A0A067DFS3;A0A067DBN3;A0A067DN25;A0A067DFS7;A0A067DN30;A0A067DP76	16;16;15;15;11;11;9;7	16;16;15;15;11;11;9;7	13;13;13;12;9;9;6;6	tr|A0A067DC44|A0A067DC44_CITSI Pectin acetylesterase OS=Citrus sinensis OX=2711 GN=CISIN_1g013734mg PE=3 SV=1;tr|A0A067DFS3|A0A067DFS3_CITSI Pectin acetylesterase OS=Citrus sinensis OX=2711 GN=CISIN_1g013734mg PE=3 SV=1;tr|A0A067DBN3|A0A067DBN3_CITSI Pecti	8	16	16	13	0	1	0	0	0	0	0	0	0	0	0	0	0	0	0	0	0	1	0	0	3	0	0	0	4	1	2	2	1	3	2	1	1	0	2	0	3	0	0	1
A0A067DC52	A0A067DC52	1	1	1	tr|A0A067DC52|A0A067DC52_CITSI 7,8-dihydroneopterin aldolase OS=Citrus sinensis OX=2711 GN=CISIN_1g032783mg PE=3 SV=1	1	1	1	1	0	0	0	1	0	0	0	0	0	0	0	0	0	0	0	0	0	0	0	0	0	0	0	0	0	0	0	0	0	0	0	0	0	0	0	0	0	0	0	0
A0A067DC59;A0A067DCL7;A0A067DGC2;A0A067DPR9;A0A067DNL3	A0A067DC59;A0A067DCL7;A0A067DGC2;A0A067DPR9;A0A067DNL3	14;14;12;9;7	14;14;12;9;7	14;14;12;9;7	tr|A0A067DC59|A0A067DC59_CITSI 3-isopropylmalate dehydratase OS=Citrus sinensis OX=2711 GN=CISIN_1g010403mg PE=4 SV=1;tr|A0A067DCL7|A0A067DCL7_CITSI 3-isopropylmalate dehydratase OS=Citrus sinensis OX=2711 GN=CISIN_1g010403mg PE=4 SV=1;tr|A0A067DGC2|A0A067	5	14	14	14	1	0	1	6	0	1	2	0	1	1	3	0	0	0	0	0	0	0	0	0	0	0	0	0	0	0	0	5	2	5	5	2	7	1	5	0	5	1	0	2
A0A067DC63	A0A067DC63	2	2	2	tr|A0A067DC63|A0A067DC63_CITSI fn3_6 domain-containing protein OS=Citrus sinensis OX=2711 GN=CISIN_1g030998mg PE=4 SV=1	1	2	2	2	0	0	0	1	0	0	0	0	0	0	1	0	0	0	0	0	0	0	0	0	0	0	0	0	0	0	0	1	0	1	0	1	1	0	0	0	0	0	0	0
A0A067DC96	A0A067DC96	4	4	4	tr|A0A067DC96|A0A067DC96_CITSI Peptidase A1 domain-containing protein OS=Citrus sinensis OX=2711 GN=CISIN_1g011566mg PE=3 SV=1	1	4	4	4	0	0	1	0	0	0	1	0	0	0	0	0	0	0	0	0	0	0	0	0	0	0	0	0	0	0	0	0	0	0	1	0	2	0	0	0	0	0	0	1
A0A067DC97;A0A067GM96;A0A067GMK5	A0A067DC97;A0A067GM96;A0A067GMK5	2;1;1	2;1;1	2;1;1	tr|A0A067DC97|A0A067DC97_CITSI UDP-glucose 4-epimerase OS=Citrus sinensis OX=2711 GN=CISIN_1g040584mg PE=3 SV=1;tr|A0A067GM96|A0A067GM96_CITSI Epimerase domain-containing protein OS=Citrus sinensis OX=2711 GN=CISIN_1g026752mg PE=4 SV=1;tr|A0A067GMK5|A0A067	3	2	2	2	0	0	0	1	0	0	0	0	0	0	0	0	0	0	0	0	0	0	0	0	0	0	0	0	0	0	0	0	0	1	2	0	2	0	0	0	0	0	0	1
A0A067DCJ1;A0A067DNW6;A0A067DGN7;A0A067DQ39	A0A067DCJ1;A0A067DNW6;A0A067DGN7;A0A067DQ39	1;1;1;1	1;1;1;1	1;1;1;1	tr|A0A067DCJ1|A0A067DCJ1_CITSI Arf-GAP domain-containing protein OS=Citrus sinensis OX=2711 GN=CISIN_1g015634mg PE=4 SV=1;tr|A0A067DNW6|A0A067DNW6_CITSI Arf-GAP domain-containing protein OS=Citrus sinensis OX=2711 GN=CISIN_1g015634mg PE=4 SV=1;tr|A0A067DGN	4	1	1	1	0	0	0	0	0	0	0	0	0	0	1	0	0	0	0	0	0	0	0	0	0	0	0	0	0	0	0	0	0	1	1	0	0	0	0	0	0	0	0	0
A0A067DCQ8	A0A067DCQ8	1	1	1	tr|A0A067DCQ8|A0A067DCQ8_CITSI Pectin acetylesterase OS=Citrus sinensis OX=2711 GN=CISIN_1g034206mg PE=3 SV=1	1	1	1	1	0	0	0	0	0	0	0	0	0	0	0	0	0	0	0	0	0	0	0	0	0	0	0	0	0	0	0	0	0	0	0	0	0	0	0	0	0	0	0	0
A0A067DCX8	A0A067DCX8	2	2	2	tr|A0A067DCX8|A0A067DCX8_CITSI Uncharacterized protein OS=Citrus sinensis OX=2711 GN=CISIN_1g032953mg PE=4 SV=1	1	2	2	2	0	0	0	0	0	0	0	0	0	0	0	0	0	0	0	0	0	0	0	0	0	0	0	0	0	0	0	0	0	0	0	0	0	0	0	0	0	0	0	0
A0A067DCY3	A0A067DCY3	2	2	2	tr|A0A067DCY3|A0A067DCY3_CITSI AA_kinase domain-containing protein OS=Citrus sinensis OX=2711 GN=CISIN_1g018330mg PE=3 SV=1	1	2	2	2	0	0	0	2	0	0	0	0	0	0	0	0	0	0	0	0	0	0	0	0	0	0	0	0	0	0	0	0	0	0	0	0	0	0	0	0	0	0	0	0
A0A067DD38	A0A067DD38	6	5	5	tr|A0A067DD38|A0A067DD38_CITSI Uncharacterized protein OS=Citrus sinensis OX=2711 GN=CISIN_1g032726mg PE=4 SV=1	1	6	5	5	0	0	0	1	0	0	0	0	0	0	0	0	0	0	0	0	0	0	0	0	0	0	0	0	0	0	0	2	0	2	2	2	4	0	1	0	0	1	0	0
A0A067DD43	A0A067DD43	7	4	3	tr|A0A067DD43|A0A067DD43_CITSI NmrA domain-containing protein (Fragment) OS=Citrus sinensis OX=2711 GN=CISIN_1g0404312mg PE=4 SV=1	1	7	4	3	1	0	0	3	1	1	1	2	3	0	2	0	0	0	0	0	0	0	0	0	0	0	1	0	1	0	1	3	3	5	4	3	3	2	3	0	5	0	1	2
A0A067DD56	A0A067DD56	2	2	2	tr|A0A067DD56|A0A067DD56_CITSI Uncharacterized protein (Fragment) OS=Citrus sinensis OX=2711 GN=CISIN_1g0453072mg PE=4 SV=1	1	2	2	2	0	0	0	0	0	0	0	0	0	0	0	0	0	0	0	0	0	0	0	0	0	0	0	0	0	0	0	0	0	0	0	0	0	0	0	0	0	0	0	0
A0A067DD58	A0A067DD58	2	1	1	tr|A0A067DD58|A0A067DD58_CITSI Dimerisation domain-containing protein (Fragment) OS=Citrus sinensis OX=2711 GN=CISIN_1g0470001mg PE=3 SV=1	1	2	1	1	0	0	0	1	0	0	0	0	0	0	0	0	0	0	0	0	0	0	0	0	0	0	0	0	0	0	0	2	0	2	2	0	2	0	0	0	1	0	0	0
A0A067DD81	A0A067DD81	4	4	4	tr|A0A067DD81|A0A067DD81_CITSI CS domain-containing protein (Fragment) OS=Citrus sinensis OX=2711 GN=CISIN_1g046801mg PE=4 SV=1	1	4	4	4	0	0	0	0	0	0	0	0	0	0	0	0	0	0	0	0	0	0	0	0	0	0	0	0	0	0	0	0	0	0	0	0	0	0	0	0	0	0	0	0
A0A067DD85;A0A067DAP2	A0A067DD85	7;3	7;3	7;3	tr|A0A067DD85|A0A067DD85_CITSI Phospholipase A1 OS=Citrus sinensis OX=2711 GN=CISIN_1g046292mg PE=3 SV=1	2	7	7	7	0	0	0	1	0	0	0	0	0	0	1	0	0	0	0	0	0	0	0	0	0	0	0	0	0	0	0	0	0	0	0	0	0	0	0	0	0	0	0	0
A0A067DDA2	A0A067DDA2	1	1	1	tr|A0A067DDA2|A0A067DDA2_CITSI Putative aquaporin TIP13 OS=Citrus sinensis OX=2711 GN=TIP1 PE=2 SV=1	1	1	1	1	0	0	0	0	0	0	0	0	0	0	0	0	0	0	0	0	0	0	0	0	0	0	0	0	0	0	0	0	0	0	0	0	0	0	0	0	0	0	0	0
A0A067DLT3;A0A067DDD1	A0A067DLT3;A0A067DDD1	2;2	2;2	2;2	tr|A0A067DLT3|A0A067DLT3_CITSI Uncharacterized protein OS=Citrus sinensis OX=2711 GN=CISIN_1g012242mg PE=3 SV=1;tr|A0A067DDD1|A0A067DDD1_CITSI Uncharacterized protein OS=Citrus sinensis OX=2711 GN=CISIN_1g012242mg PE=3 SV=1	2	2	2	2	0	0	0	0	0	0	0	0	0	0	0	0	0	0	0	0	0	0	0	0	0	0	0	0	0	0	0	0	0	0	0	0	0	0	0	0	0	0	0	0
A0A067DQH5;A0A067DPA3;A0A067DDD7	A0A067DQH5;A0A067DPA3;A0A067DDD7	4;4;4	4;4;4	4;4;4	tr|A0A067DQH5|A0A067DQH5_CITSI Uncharacterized protein OS=Citrus sinensis OX=2711 GN=CISIN_1g027122mg PE=4 SV=1;tr|A0A067DPA3|A0A067DPA3_CITSI Uncharacterized protein OS=Citrus sinensis OX=2711 GN=CISIN_1g027122mg PE=4 SV=1;tr|A0A067DDD7|A0A067DDD7_CITSI U	3	4	4	4	0	0	0	0	0	0	0	0	0	0	0	0	0	0	0	0	0	0	0	0	0	0	0	0	0	0	0	1	0	1	1	0	1	0	0	0	0	0	0	0
A0A067DDE0;A0A067DG65;A0A067DCI9;A0A067D8A3	A0A067DDE0	12;3;3;2	8;2;2;1	7;2;2;1	tr|A0A067DDE0|A0A067DDE0_CITSI Glucan endo-1,3-beta-D-glucosidase (Fragment) OS=Citrus sinensis OX=2711 GN=CISIN_1g0197552mg PE=3 SV=1	4	12	8	7	0	0	0	0	0	0	0	0	0	0	0	0	0	0	0	1	0	0	0	0	0	0	0	0	0	0	0	4	1	5	1	0	0	0	1	0	3	0	0	0
A0A067DDG9;A0A3Q0JJK2	A0A067DDG9;A0A3Q0JJK2	2;1	2;1	2;1	tr|A0A067DDG9|A0A067DDG9_CITSI Probable 6-phosphogluconolactonase (Fragment) OS=Citrus sinensis OX=2711 GN=CISIN_1g048634mg PE=3 SV=1;tr|A0A3Q0JJK2|A0A3Q0JJK2_DIACI 6-phosphogluconolactonase OS=Diaphorina citri OX=121845 GN=LOC103522863 PE=3 SV=1	2	2	2	2	2	2	2	2	2	2	2	2	2	2	2	0	0	0	0	0	0	0	0	0	0	0	0	0	1	0	2	2	2	2	2	2	2	2	1	0	2	1	2	2
A0A067DR59;A0A067DHQ7;A0A067DPY4;A0A067DDK0;A0A3Q0IKU3;A0A067EZA2;A0A3Q0IQ42;A0A1S3D0W6	A0A067DR59;A0A067DHQ7;A0A067DPY4;A0A067DDK0	9;9;9;9;4;4;3;1	9;9;9;9;4;4;3;1	2;2;2;2;0;0;0;0	tr|A0A067DR59|A0A067DR59_CITSI Uncharacterized protein OS=Citrus sinensis OX=2711 GN=CISIN_1g028507mg PE=4 SV=1;tr|A0A067DHQ7|A0A067DHQ7_CITSI Uncharacterized protein OS=Citrus sinensis OX=2711 GN=CISIN_1g028507mg PE=4 SV=1;tr|A0A067DPY4|A0A067DPY4_CITSI U	8	9	9	2	1	0	2	3	0	1	1	0	0	2	1	0	0	0	0	0	0	0	0	0	0	0	0	0	2	0	3	1	0	1	2	1	2	0	2	0	2	1	0	0
A0A067DDL8	A0A067DDL8	2	2	2	tr|A0A067DDL8|A0A067DDL8_CITSI Uncharacterized protein (Fragment) OS=Citrus sinensis OX=2711 GN=CISIN_1g0343182mg PE=4 SV=1	1	2	2	2	0	0	0	1	0	1	0	0	0	0	0	0	0	0	0	0	0	1	0	0	0	0	0	0	0	1	0	1	1	2	1	1	2	1	1	1	2	1	1	1
A0A067DDM7	A0A067DDM7	1	1	1	tr|A0A067DDM7|A0A067DDM7_CITSI Abhydrolase_3 domain-containing protein OS=Citrus sinensis OX=2711 GN=CISIN_1g021927mg PE=4 SV=1	1	1	1	1	0	0	0	1	0	0	1	0	1	0	1	0	0	0	0	0	0	0	0	0	0	0	0	0	0	0	0	0	0	1	1	0	1	0	0	0	1	0	1	1
A0A067DDN4	A0A067DDN4	1	1	1	tr|A0A067DDN4|A0A067DDN4_CITSI Uncharacterized protein OS=Citrus sinensis OX=2711 GN=CISIN_1g028375mg PE=4 SV=1	1	1	1	1	0	0	0	0	0	0	0	0	0	0	0	0	0	0	0	0	0	0	0	0	0	0	0	0	0	0	0	0	0	0	0	1	0	0	0	0	0	0	0	0
A0A067DDQ2	A0A067DDQ2	2	1	1	tr|A0A067DDQ2|A0A067DDQ2_CITSI Oxidored_FMN domain-containing protein OS=Citrus sinensis OX=2711 GN=CISIN_1g017733mg PE=3 SV=1	1	2	1	1	1	0	1	1	0	1	0	1	1	1	1	0	0	0	0	0	0	0	0	0	0	0	0	0	0	0	0	0	0	1	0	0	1	0	0	0	0	0	0	1
A0A067DDU2	A0A067DDU2	5	4	4	tr|A0A067DDU2|A0A067DDU2_CITSI Uncharacterized protein (Fragment) OS=Citrus sinensis OX=2711 GN=CISIN_1g0110572mg PE=4 SV=1	1	5	4	4	0	0	0	0	0	0	0	0	0	0	0	0	0	0	0	0	0	0	0	0	0	0	0	0	1	0	0	0	0	0	0	0	1	0	0	0	0	0	0	0
A0A067DDW2;A0A067DF12	A0A067DDW2;A0A067DF12	1;1	1;1	1;1	tr|A0A067DDW2|A0A067DDW2_CITSI GOLD domain-containing protein OS=Citrus sinensis OX=2711 GN=CISIN_1g030723mg PE=4 SV=1;tr|A0A067DF12|A0A067DF12_CITSI GOLD domain-containing protein OS=Citrus sinensis OX=2711 GN=CISIN_1g030723mg PE=4 SV=1	2	1	1	1	0	0	0	0	0	0	0	0	0	0	0	0	0	0	0	0	0	0	0	0	0	0	0	0	0	0	0	0	0	0	0	0	0	0	0	0	0	0	0	0
A0A067DDX7;A0A067DSM2	A0A067DDX7;A0A067DSM2	3;2	3;2	3;2	tr|A0A067DDX7|A0A067DDX7_CITSI Uncharacterized protein (Fragment) OS=Citrus sinensis OX=2711 GN=CISIN_1g044690mg PE=3 SV=1;tr|A0A067DSM2|A0A067DSM2_CITSI Uncharacterized protein (Fragment) OS=Citrus sinensis OX=2711 GN=CISIN_1g0171852mg PE=3 SV=1	2	3	3	3	0	0	0	0	0	0	0	0	0	0	0	0	0	0	0	0	0	0	0	0	0	0	0	0	0	0	0	0	0	1	0	0	0	0	0	0	1	0	0	0
A0A067DDZ5	A0A067DDZ5	3	3	3	tr|A0A067DDZ5|A0A067DDZ5_CITSI Acylphosphatase OS=Citrus sinensis OX=2711 GN=CISIN_1g030606mg PE=3 SV=1	1	3	3	3	0	0	0	0	0	0	0	0	0	0	1	0	0	0	0	0	0	0	0	0	0	0	0	0	0	0	0	1	0	1	1	0	0	0	0	0	0	0	0	0
A0A067DE11;A0A067FI29;A0A067F9N5;A0A067F638	A0A067DE11;A0A067FI29;A0A067F9N5;A0A067F638	2;1;1;1	2;1;1;1	2;1;1;1	tr|A0A067DE11|A0A067DE11_CITSI Uncharacterized protein OS=Citrus sinensis OX=2711 GN=CISIN_1g019916mg PE=4 SV=1;tr|A0A067FI29|A0A067FI29_CITSI Uncharacterized protein OS=Citrus sinensis OX=2711 GN=CISIN_1g008767mg PE=4 SV=1;tr|A0A067F9N5|A0A067F9N5_CITSI U	4	2	2	2	0	0	0	0	0	0	0	0	0	0	0	0	0	0	0	0	0	0	0	0	0	0	0	0	0	0	0	1	0	1	1	0	1	0	1	0	1	0	0	0
A0A067DI47;A0A067DE21	A0A067DI47;A0A067DE21	5;5	5;5	5;5	tr|A0A067DI47|A0A067DI47_CITSI Methionyl-tRNA synthetase OS=Citrus sinensis OX=2711 GN=CISIN_1g003601mg PE=3 SV=1;tr|A0A067DE21|A0A067DE21_CITSI Methionyl-tRNA synthetase OS=Citrus sinensis OX=2711 GN=CISIN_1g003601mg PE=3 SV=1	2	5	5	5	0	0	1	1	0	0	0	0	0	0	1	0	0	0	0	0	0	0	0	0	0	0	0	0	0	0	0	1	0	2	2	0	2	0	2	0	3	0	0	1
A0A067DE31;A0A067FX15;A0A067FNN3	A0A067DE31;A0A067FX15;A0A067FNN3	12;7;7	12;7;7	12;7;7	tr|A0A067DE31|A0A067DE31_CITSI Oxoglutarate dehydrogenase (succinyl-transferring) OS=Citrus sinensis OX=2711 GN=CISIN_1g002323mg PE=3 SV=1;tr|A0A067FX15|A0A067FX15_CITSI Oxoglutarate dehydrogenase (succinyl-transferring) OS=Citrus sinensis OX=2711 GN=CISIN	3	12	12	12	0	0	0	0	0	0	0	0	0	0	0	0	0	0	0	0	0	0	0	0	0	0	0	0	0	0	0	0	0	0	0	0	0	0	0	0	0	0	0	0
A0A067DE55;A0A067DY55;A0A067DD26	A0A067DE55;A0A067DY55	4;4;1	1;1;1	1;1;1	tr|A0A067DE55|A0A067DE55_CITSI Xyloglucan endotransglucosylase/hydrolase OS=Citrus sinensis OX=2711 GN=CISIN_1g023204mg PE=3 SV=1;tr|A0A067DY55|A0A067DY55_CITSI Xyloglucan endotransglucosylase/hydrolase OS=Citrus sinensis OX=2711 GN=CISIN_1g023581mg PE=3 S	3	4	1	1	0	0	1	3	0	1	2	1	1	0	2	0	0	0	0	0	0	0	0	0	0	0	0	0	0	0	1	2	0	2	2	1	2	0	2	0	2	0	1	2
A0A067DE56;A0A067DMJ1;A0A067DLE7	A0A067DE56;A0A067DMJ1	3;2;1	3;2;1	3;2;1	tr|A0A067DE56|A0A067DE56_CITSI Uncharacterized protein (Fragment) OS=Citrus sinensis OX=2711 GN=CISIN_1g0203062mg PE=4 SV=1;tr|A0A067DMJ1|A0A067DMJ1_CITSI Uncharacterized protein (Fragment) OS=Citrus sinensis OX=2711 GN=CISIN_1g0203062mg PE=4 SV=1	3	3	3	3	0	0	0	1	0	1	1	0	2	0	3	0	0	0	0	0	0	0	0	0	0	0	0	0	0	0	0	0	0	0	0	0	0	0	0	0	0	0	0	1
A0A067DE71	A0A067DE71	2	2	2	tr|A0A067DE71|A0A067DE71_CITSI Isoleucyl-tRNA synthetase OS=Citrus sinensis OX=2711 GN=CISIN_1g000999mg PE=3 SV=1	1	2	2	2	0	0	0	0	0	0	0	0	0	0	0	0	0	0	0	0	0	0	0	0	0	0	0	0	0	0	0	0	0	0	0	0	0	0	0	0	0	0	0	0
A0A067DE85;A0A067E4T0;A0A067DEM9	A0A067DE85	10;2;2	10;2;2	7;0;1	tr|A0A067DE85|A0A067DE85_CITSI PKS_ER domain-containing protein OS=Citrus sinensis OX=2711 GN=CISIN_1g019332mg PE=4 SV=1	3	10	10	7	3	0	4	9	0	2	4	0	4	1	7	0	0	0	0	0	0	0	0	0	0	0	0	0	0	0	0	2	0	2	2	0	1	0	1	0	3	0	2	5
A0A067DE88	A0A067DE88	3	3	3	tr|A0A067DE88|A0A067DE88_CITSI Uncharacterized protein (Fragment) OS=Citrus sinensis OX=2711 GN=CISIN_1g048382mg PE=4 SV=1	1	3	3	3	1	0	1	0	1	1	1	1	1	1	1	0	0	0	0	0	0	0	0	0	0	0	0	0	0	0	0	0	0	1	0	0	1	1	1	0	1	0	0	1
A0A067DE95;A0A067DFC3;A0A067GBR2	A0A067DE95;A0A067DFC3	13;13;1	10;10;0	10;10;0	tr|A0A067DE95|A0A067DE95_CITSI PKS_ER domain-containing protein OS=Citrus sinensis OX=2711 GN=CISIN_1g018404mg PE=4 SV=1;tr|A0A067DFC3|A0A067DFC3_CITSI Uncharacterized protein OS=Citrus sinensis OX=2711 GN=CISIN_1g018404mg PE=4 SV=1	3	13	10	10	1	0	1	2	0	2	1	1	1	1	3	0	0	0	0	0	0	0	0	0	0	0	0	0	1	0	2	7	2	8	7	3	8	2	7	0	10	0	1	2
A0A067DE96	A0A067DE96	6	6	6	tr|A0A067DE96|A0A067DE96_CITSI Uncharacterized protein (Fragment) OS=Citrus sinensis OX=2711 GN=CISIN_1g0260372mg PE=4 SV=1	1	6	6	6	0	1	0	1	0	0	0	1	1	0	0	0	0	0	0	0	0	0	0	0	0	0	0	0	0	0	0	0	0	0	0	0	0	0	0	0	0	0	0	0
A0A067DEQ1;A0A067DID6;A0A067DEB3	A0A067DEQ1;A0A067DID6;A0A067DEB3	2;2;2	2;2;2	2;2;2	tr|A0A067DEQ1|A0A067DEQ1_CITSI Pyruvate carboxyltransferase domain-containing protein (Fragment) OS=Citrus sinensis OX=2711 GN=CISIN_1g0069692mg PE=3 SV=1;tr|A0A067DID6|A0A067DID6_CITSI Pyruvate carboxyltransferase domain-containing protein OS=Citrus sinen	3	2	2	2	0	0	0	0	0	0	0	0	0	0	0	0	0	0	0	0	0	0	0	0	0	0	0	0	0	0	0	0	0	0	0	0	0	0	0	0	0	0	0	0
A0A067DEC7	A0A067DEC7	8	8	1	tr|A0A067DEC7|A0A067DEC7_CITSI Non-reducing end alpha-L-arabinofuranosidase OS=Citrus sinensis OX=2711 GN=CISIN_1g026638mg PE=3 SV=1	1	8	8	1	0	0	0	1	0	0	0	0	0	0	0	0	0	0	0	0	0	0	0	0	0	0	0	0	1	0	1	2	0	3	1	1	3	0	1	0	3	0	0	0
A0A067DEE6	A0A067DEE6	13	3	3	tr|A0A067DEE6|A0A067DEE6_CITSI Uncharacterized protein OS=Citrus sinensis OX=2711 GN=CISIN_1g005807mg PE=3 SV=1	1	13	3	3	3	0	4	6	3	4	4	3	6	2	6	0	0	0	0	0	0	1	0	0	0	0	0	0	0	0	3	6	0	6	4	3	5	2	6	0	6	0	3	5
A0A067DEI6;A0A067DMX1	A0A067DEI6;A0A067DMX1	4;3	4;3	4;3	tr|A0A067DEI6|A0A067DEI6_CITSI 6,7-dimethyl-8-ribityllumazine synthase OS=Citrus sinensis OX=2711 GN=CISIN_1g027801mg PE=3 SV=1;tr|A0A067DMX1|A0A067DMX1_CITSI 6,7-dimethyl-8-ribityllumazine synthase OS=Citrus sinensis OX=2711 GN=CISIN_1g027801mg PE=3 SV=1	2	4	4	4	0	1	0	2	0	0	0	0	1	0	2	0	0	0	0	0	0	0	0	0	0	0	0	0	0	0	0	1	0	2	0	0	1	0	0	0	0	0	0	1
A0A067DEJ3;A0A067DQD6	A0A067DEJ3;A0A067DQD6	2;2	2;2	2;2	tr|A0A067DEJ3|A0A067DEJ3_CITSI Uncharacterized protein OS=Citrus sinensis OX=2711 GN=CISIN_1g027786mg PE=4 SV=1;tr|A0A067DQD6|A0A067DQD6_CITSI Uncharacterized protein OS=Citrus sinensis OX=2711 GN=CISIN_1g027786mg PE=4 SV=1	2	2	2	2	0	0	0	0	0	0	0	0	0	0	0	0	0	0	0	0	0	0	0	0	0	0	0	0	0	0	0	0	0	0	0	0	0	0	0	0	0	0	0	0
A0A067DEQ7;A0A067DFU7;A0A067DJB0	A0A067DEQ7;A0A067DFU7;A0A067DJB0	8;8;4	8;8;4	8;8;4	tr|A0A067DEQ7|A0A067DEQ7_CITSI Superoxide dismutase OS=Citrus sinensis OX=2711 GN=CISIN_1g032513mg PE=3 SV=1;tr|A0A067DFU7|A0A067DFU7_CITSI Superoxide dismutase OS=Citrus sinensis OX=2711 GN=CISIN_1g032513mg PE=3 SV=1;tr|A0A067DJB0|A0A067DJB0_CITSI Sod_Fe_	3	8	8	8	2	2	2	3	2	1	2	1	1	2	1	0	0	0	0	0	0	0	0	0	0	0	0	0	0	0	0	1	1	2	1	1	2	0	2	0	1	0	0	1
A0A067DFV7;A0A067DER7;A0A067FAK7;A0A067F307;A0A067EZD7;A0A067D3X9;A0A067FBC8	A0A067DFV7;A0A067DER7;A0A067FAK7;A0A067F307;A0A067EZD7;A0A067D3X9;A0A067FBC8	4;4;4;4;4;3;3	4;4;4;4;4;3;3	4;4;4;4;4;3;3	tr|A0A067DFV7|A0A067DFV7_CITSI ADH_zinc_N domain-containing protein OS=Citrus sinensis OX=2711 GN=CISIN_1g027664mg PE=4 SV=1;tr|A0A067DER7|A0A067DER7_CITSI ADH_zinc_N domain-containing protein OS=Citrus sinensis OX=2711 GN=CISIN_1g027664mg PE=4 SV=1;tr|A0A	7	4	4	4	0	0	0	0	0	0	0	0	0	0	0	0	0	0	0	0	0	0	0	0	0	0	0	0	0	0	0	2	0	2	1	0	1	0	1	0	0	0	0	0
A0A067DRX1;A0A067DIH2;A0A067DET1;A0A067DED9	A0A067DRX1;A0A067DIH2;A0A067DET1	9;9;9;3	9;9;9;3	9;9;9;3	tr|A0A067DRX1|A0A067DRX1_CITSI 4-diphosphocytidyl-2C-methyl-D-erythritol synthase OS=Citrus sinensis OX=2711 GN=CISIN_1g022657mg PE=3 SV=1;tr|A0A067DIH2|A0A067DIH2_CITSI 4-diphosphocytidyl-2C-methyl-D-erythritol synthase OS=Citrus sinensis OX=2711 GN=CISIN	4	9	9	9	2	1	2	4	1	3	2	2	3	0	3	0	0	0	0	0	0	0	0	0	0	0	0	0	0	0	0	3	3	4	5	3	4	3	3	0	5	1	2	4
A0A067DEV3	A0A067DEV3	1	1	1	tr|A0A067DEV3|A0A067DEV3_CITSI Uncharacterized protein OS=Citrus sinensis OX=2711 GN=CISIN_1g031629mg PE=4 SV=1	1	1	1	1	0	0	0	0	0	0	0	0	0	0	0	0	0	0	0	0	0	0	0	0	0	0	0	0	0	0	0	0	0	0	0	0	0	0	0	0	0	0	0	0
A0A067DEV5	A0A067DEV5	3	3	3	tr|A0A067DEV5|A0A067DEV5_CITSI Uncharacterized protein OS=Citrus sinensis OX=2711 GN=CISIN_1g041416mg PE=3 SV=1	1	3	3	3	0	1	1	0	0	0	1	0	0	0	0	0	0	0	0	0	0	0	0	0	0	0	0	0	0	0	0	1	0	0	2	1	2	0	1	0	3	0	0	1
A0A067DF17	A0A067DF17	5	3	3	tr|A0A067DF17|A0A067DF17_CITSI Fructose-bisphosphate aldolase OS=Citrus sinensis OX=2711 GN=CISIN_1g016748mg PE=3 SV=1	1	5	3	3	2	1	2	2	1	2	2	1	1	1	2	0	0	0	0	0	0	1	0	0	0	0	1	0	1	1	1	2	1	1	2	1	2	1	1	1	1	1	1	2
A0A067DF31	A0A067DF31	11	11	11	tr|A0A067DF31|A0A067DF31_CITSI PALP domain-containing protein OS=Citrus sinensis OX=2711 GN=CISIN_1g021570mg PE=4 SV=1	1	11	11	11	1	0	0	6	1	2	3	0	2	1	4	0	0	0	0	0	0	0	0	0	0	0	0	0	0	0	0	6	0	3	6	2	3	0	0	0	4	0	0	3
A0A067DF80;A0A067DBL8;A0A067DB30	A0A067DF80;A0A067DBL8	3;2;1	3;2;1	3;2;1	tr|A0A067DF80|A0A067DF80_CITSI Uncharacterized protein (Fragment) OS=Citrus sinensis OX=2711 GN=CISIN_1g0166121mg PE=3 SV=1;tr|A0A067DBL8|A0A067DBL8_CITSI Uncharacterized protein (Fragment) OS=Citrus sinensis OX=2711 GN=CISIN_1g0166121mg PE=3 SV=1	3	3	3	3	0	0	0	1	0	0	0	0	0	0	1	0	0	0	0	0	0	0	0	0	0	0	0	0	0	0	0	0	0	0	0	0	0	0	0	0	0	0	0	0
A0A067DF90	A0A067DF90	1	1	1	tr|A0A067DF90|A0A067DF90_CITSI Uncharacterized protein OS=Citrus sinensis OX=2711 GN=CISIN_1g045216mg PE=4 SV=1	1	1	1	1	1	0	0	1	0	0	1	0	1	0	1	0	0	0	0	0	0	0	0	0	1	0	0	0	1	0	0	1	0	1	0	0	0	0	0	0	1	0	0	0
A0A067DFB0	A0A067DFB0	4	2	2	tr|A0A067DFB0|A0A067DFB0_CITSI Terpene_synth_C domain-containing protein OS=Citrus sinensis OX=2711 GN=CISIN_1g025080mg PE=4 SV=1	1	4	2	2	0	0	0	1	0	0	0	0	0	0	0	0	0	0	0	0	0	0	0	0	0	0	0	0	0	0	0	2	0	0	1	0	0	0	1	0	1	0	0	0
A0A067DFB1	A0A067DFB1	1	1	1	tr|A0A067DFB1|A0A067DFB1_CITSI Uncharacterized protein (Fragment) OS=Citrus sinensis OX=2711 GN=CISIN_1g041613mg PE=4 SV=1	1	1	1	1	0	0	0	0	0	0	0	0	0	0	0	0	0	0	0	0	0	0	0	0	0	0	0	0	0	0	0	0	0	0	0	0	0	0	0	0	0	0	0	0
A0A067DFE7	A0A067DFE7	3	3	3	tr|A0A067DFE7|A0A067DFE7_CITSI Peptidylprolyl isomerase OS=Citrus sinensis OX=2711 GN=CISIN_1g031781mg PE=4 SV=1	1	3	3	3	1	1	0	2	1	1	1	0	1	0	2	0	0	0	0	0	0	0	0	0	0	0	0	0	0	0	1	1	0	1	1	0	0	0	0	0	0	0	0	2
A0A067DFI0;A0A067DGM5	A0A067DFI0;A0A067DGM5	1;1	1;1	1;1	tr|A0A067DFI0|A0A067DFI0_CITSI Uncharacterized protein OS=Citrus sinensis OX=2711 GN=CISIN_1g032719mg PE=4 SV=1;tr|A0A067DGM5|A0A067DGM5_CITSI Uncharacterized protein OS=Citrus sinensis OX=2711 GN=CISIN_1g032719mg PE=4 SV=1	2	1	1	1	0	0	0	0	0	0	0	0	0	0	0	0	0	0	0	0	0	0	0	0	0	0	0	0	0	0	0	0	0	0	0	0	0	0	0	0	0	0	0	0
A0A067DFM2;A0A067DWN5	A0A067DFM2;A0A067DWN5	6;5	6;5	6;5	tr|A0A067DFM2|A0A067DFM2_CITSI Uncharacterized protein (Fragment) OS=Citrus sinensis OX=2711 GN=CISIN_1g045491mg PE=3 SV=1;tr|A0A067DWN5|A0A067DWN5_CITSI Uncharacterized protein (Fragment) OS=Citrus sinensis OX=2711 GN=CISIN_1g040060mg PE=3 SV=1	2	6	6	6	0	0	0	0	0	0	0	0	1	0	0	0	0	0	0	0	0	0	0	0	0	0	0	0	0	0	2	1	0	1	2	0	2	0	2	0	1	0	0	0
A0A067DFM3	A0A067DFM3	3	3	3	tr|A0A067DFM3|A0A067DFM3_CITSI Uncharacterized protein OS=Citrus sinensis OX=2711 GN=CISIN_1g042783mg PE=4 SV=1	1	3	3	3	0	0	1	1	0	0	0	0	1	0	0	0	0	0	0	0	0	0	0	0	0	0	0	0	0	0	0	0	0	0	0	0	0	0	0	0	0	0	0	0
A0A067DFN1	A0A067DFN1	6	2	1	tr|A0A067DFN1|A0A067DFN1_CITSI BBE domain-containing protein (Fragment) OS=Citrus sinensis OX=2711 GN=CISIN_1g0480471mg PE=4 SV=1	1	6	2	1	1	1	0	3	0	1	1	0	1	1	2	0	0	0	0	0	0	0	0	0	0	0	0	0	1	0	0	1	1	1	1	1	1	1	1	0	1	0	0	1
A0A067DFX2	A0A067DFX2	5	5	5	tr|A0A067DFX2|A0A067DFX2_CITSI Glyco_hydro_19_cat domain-containing protein OS=Citrus sinensis OX=2711 GN=CISIN_1g030642mg PE=4 SV=1	1	5	5	5	1	1	1	1	1	1	1	1	1	1	1	0	0	0	0	0	0	0	0	0	0	0	0	0	0	0	0	1	0	2	0	1	1	0	1	0	1	0	1	1
A0A067DFZ0	A0A067DFZ0	5	5	5	tr|A0A067DFZ0|A0A067DFZ0_CITSI Uncharacterized protein OS=Citrus sinensis OX=2711 GN=CISIN_1g021826mg PE=3 SV=1	1	5	5	5	0	0	0	0	0	0	0	0	0	0	0	0	0	0	0	0	0	0	0	0	0	0	0	0	0	0	0	0	0	0	0	0	0	0	0	0	0	0	0	0
A0A067DFZ9;A0A067DJ11	A0A067DFZ9	4;1	4;1	4;1	tr|A0A067DFZ9|A0A067DFZ9_CITSI Abhydrolase_3 domain-containing protein OS=Citrus sinensis OX=2711 GN=CISIN_1g021920mg PE=4 SV=1	2	4	4	4	0	0	0	0	0	0	0	0	0	0	0	0	0	0	0	0	0	0	0	0	0	0	0	0	0	0	0	2	0	2	2	1	2	1	1	0	1	1	0	0
A0A067DG17;A0A067FVZ7	A0A067DG17	5;1	2;0	2;0	tr|A0A067DG17|A0A067DG17_CITSI Peptidase A1 domain-containing protein OS=Citrus sinensis OX=2711 GN=CISIN_1g011746mg PE=3 SV=1	2	5	2	2	1	0	0	2	1	1	1	1	2	3	2	0	0	0	0	0	0	0	0	0	0	0	0	0	0	0	1	0	0	0	0	0	0	0	0	0	0	0	1	1
A0A067DG44	A0A067DG44	2	2	2	tr|A0A067DG44|A0A067DG44_CITSI Malectin_like domain-containing protein (Fragment) OS=Citrus sinensis OX=2711 GN=CISIN_1g044454mg PE=4 SV=1	1	2	2	2	0	0	0	0	0	0	0	0	0	0	0	0	0	0	0	0	0	0	0	0	0	0	0	0	0	0	0	0	0	0	0	0	0	0	0	0	0	0	0	0
A0A067DG86;A0A067HHI4;A0A067DDR7;A0A067HH92	A0A067DG86;A0A067HHI4	3;2;1;1	2;1;0;0	2;1;0;0	tr|A0A067DG86|A0A067DG86_CITSI Histone H2A OS=Citrus sinensis OX=2711 GN=CISIN_1g032772mg PE=3 SV=1;tr|A0A067HHI4|A0A067HHI4_CITSI Histone H2A OS=Citrus sinensis OX=2711 GN=CISIN_1g032523mg PE=3 SV=1	4	3	2	2	1	1	1	1	1	1	1	1	1	1	1	1	1	1	1	1	1	1	1	1	1	1	0	1	1	1	1	1	1	1	1	1	1	1	1	1	1	1	1	1
A0A067DGC3;A0A067DGN1	A0A067DGC3;A0A067DGN1	1;1	1;1	1;1	tr|A0A067DGC3|A0A067DGC3_CITSI Nfu_N domain-containing protein OS=Citrus sinensis OX=2711 GN=CISIN_1g023823mg PE=3 SV=1;tr|A0A067DGN1|A0A067DGN1_CITSI Nfu_N domain-containing protein OS=Citrus sinensis OX=2711 GN=CISIN_1g023823mg PE=3 SV=1	2	1	1	1	0	0	0	1	0	0	0	0	0	0	0	0	0	0	0	0	0	0	0	0	0	0	0	0	0	0	0	0	0	0	0	0	0	0	0	0	0	0	0	0
A0A067DGD4	A0A067DGD4	2	2	2	tr|A0A067DGD4|A0A067DGD4_CITSI Uncharacterized protein OS=Citrus sinensis OX=2711 GN=CISIN_1g024960mg PE=4 SV=1	1	2	2	2	0	0	0	0	0	0	0	0	0	0	0	0	0	0	0	0	0	0	0	0	0	0	0	0	0	0	0	0	0	0	0	0	0	0	0	0	0	0	0	0
A0A067DGF8	A0A067DGF8	5	5	5	tr|A0A067DGF8|A0A067DGF8_CITSI Glycine hydroxymethyltransferase (Fragment) OS=Citrus sinensis OX=2711 GN=CISIN_1g0121042mg PE=3 SV=1	1	5	5	5	4	0	3	5	2	4	5	0	4	2	5	0	0	0	0	0	0	0	0	0	0	0	0	0	0	0	0	1	1	2	4	1	1	0	2	0	3	0	0	2
A0A067DGL2;A0A067E4N7	A0A067DGL2;A0A067E4N7	2;1	2;1	2;1	tr|A0A067DGL2|A0A067DGL2_CITSI OTCace domain-containing protein (Fragment) OS=Citrus sinensis OX=2711 GN=CISIN_1g0268412mg PE=3 SV=1;tr|A0A067E4N7|A0A067E4N7_CITSI OTCace domain-containing protein (Fragment) OS=Citrus sinensis OX=2711 GN=CISIN_1g0268611mg	2	2	2	2	0	0	0	1	0	0	1	0	1	0	1	0	0	0	0	0	0	0	0	0	0	0	0	0	0	0	0	0	0	0	0	0	0	0	0	0	0	0	0	0
A0A067DGL8;A0A067DGB0;A0A067D9E4	A0A067DGL8;A0A067DGB0	11;6;1	6;4;0	1;1;0	tr|A0A067DGL8|A0A067DGL8_CITSI NmrA domain-containing protein OS=Citrus sinensis OX=2711 GN=CISIN_1g021596mg PE=4 SV=1;tr|A0A067DGB0|A0A067DGB0_CITSI NmrA domain-containing protein OS=Citrus sinensis OX=2711 GN=CISIN_1g021596mg PE=4 SV=1	3	11	6	1	5	5	5	6	3	6	5	2	6	5	6	0	0	0	0	0	0	0	0	0	1	0	0	0	2	0	2	8	4	8	8	6	9	4	8	0	8	2	5	5
A0A067DSP4;A0A067DKH2;A0A067DGQ2;A0A067DSN9	A0A067DSP4;A0A067DKH2;A0A067DGQ2;A0A067DSN9	1;1;1;1	1;1;1;1	1;1;1;1	tr|A0A067DSP4|A0A067DSP4_CITSI Uncharacterized protein OS=Citrus sinensis OX=2711 GN=CISIN_1g008442mg PE=4 SV=1;tr|A0A067DKH2|A0A067DKH2_CITSI RRM domain-containing protein OS=Citrus sinensis OX=2711 GN=CISIN_1g008442mg PE=4 SV=1;tr|A0A067DGQ2|A0A067DGQ2_C	4	1	1	1	0	0	0	0	0	0	0	0	0	0	0	0	0	0	0	0	0	0	0	0	0	0	0	0	0	0	0	0	0	0	0	0	0	0	0	0	0	0	0	0
A0A067DGV7	A0A067DGV7	3	3	3	tr|A0A067DGV7|A0A067DGV7_CITSI Uncharacterized protein (Fragment) OS=Citrus sinensis OX=2711 GN=CISIN_1g048377mg PE=3 SV=1	1	3	3	3	0	0	0	0	0	0	0	0	0	0	0	0	0	0	0	0	0	0	0	0	0	0	0	0	0	0	0	0	0	0	0	0	0	0	0	0	0	0	0	0
A0A067DGV8	A0A067DGV8	1	1	1	tr|A0A067DGV8|A0A067DGV8_CITSI Chlorophyllase OS=Citrus sinensis OX=2711 GN=CISIN_1g020188mg PE=3 SV=1	1	1	1	1	0	0	0	0	0	0	0	0	0	0	0	0	0	0	0	0	0	0	0	0	0	0	0	0	0	0	0	0	0	0	0	0	0	0	0	0	0	0	0	0
A0A067DT60;A0A067DHA3;A0A067DGW1	A0A067DT60;A0A067DHA3;A0A067DGW1	1;1;1	1;1;1	1;1;1	tr|A0A067DT60|A0A067DT60_CITSI NAC-A/B domain-containing protein OS=Citrus sinensis OX=2711 GN=CISIN_1g028148mg PE=4 SV=1;tr|A0A067DHA3|A0A067DHA3_CITSI NAC-A/B domain-containing protein OS=Citrus sinensis OX=2711 GN=CISIN_1g028148mg PE=4 SV=1;tr|A0A067DGW	3	1	1	1	0	0	0	1	0	1	0	0	1	0	1	0	0	0	0	0	0	0	0	0	0	0	0	0	0	0	0	0	0	0	1	0	0	0	0	0	1	0	0	1
A0A067DGZ1;A0A067DL06;A0A067DHC7;A0A067DUG6;A0A067DL04;A0A067DHC5;A0A067DT86	A0A067DGZ1;A0A067DL06;A0A067DHC7;A0A067DUG6;A0A067DL04;A0A067DHC5;A0A067DT86	4;4;4;4;4;4;4	4;4;4;4;4;4;4	4;4;4;4;4;4;4	tr|A0A067DGZ1|A0A067DGZ1_CITSI 3-hydroxyacyl-CoA dehydrogenase OS=Citrus sinensis OX=2711 GN=CISIN_1g004726mg PE=3 SV=1;tr|A0A067DL06|A0A067DL06_CITSI Uncharacterized protein OS=Citrus sinensis OX=2711 GN=CISIN_1g004726mg PE=4 SV=1;tr|A0A067DHC7|A0A067DHC7	7	4	4	4	0	0	0	1	0	2	0	0	0	0	0	0	0	0	0	0	0	0	0	0	0	0	0	0	0	0	0	0	0	0	0	0	1	0	0	0	0	0	0	0
A0A067DH70;A0A067DP47;A0A067EGQ6;A0A067DMQ0;A0A067E4N9;A0A067DCD6;A0A067DM14	A0A067DH70;A0A067DP47;A0A067EGQ6;A0A067DMQ0;A0A067E4N9;A0A067DCD6;A0A067DM14	2;1;1;1;1;1;1	2;1;1;1;1;1;1	2;1;1;1;1;1;1	tr|A0A067DH70|A0A067DH70_CITSI Uncharacterized protein OS=Citrus sinensis OX=2711 GN=CISIN_1g009872mg PE=3 SV=1;tr|A0A067DP47|A0A067DP47_CITSI Uncharacterized protein (Fragment) OS=Citrus sinensis OX=2711 GN=CISIN_1g039984mg PE=3 SV=1;tr|A0A067EGQ6|A0A067E	7	2	2	2	0	0	0	0	0	0	0	0	0	0	1	0	0	0	0	0	0	0	0	0	0	0	0	0	0	0	0	0	0	1	0	0	0	0	1	0	0	0	0	0
A0A067DHB7	A0A067DHB7	1	1	1	tr|A0A067DHB7|A0A067DHB7_CITSI PMR5N domain-containing protein (Fragment) OS=Citrus sinensis OX=2711 GN=CISIN_1g037968mg PE=4 SV=1	1	1	1	1	0	0	0	0	0	0	0	0	0	0	0	0	0	0	0	0	0	0	0	0	0	0	0	0	0	0	0	0	0	0	0	0	0	0	0	0	0	0	0	0
A0A067DHC4;A0A067FWM5	A0A067DHC4;A0A067FWM5	1;1	1;1	1;1	tr|A0A067DHC4|A0A067DHC4_CITSI Uncharacterized protein OS=Citrus sinensis OX=2711 GN=CISIN_1g039014mg PE=3 SV=1;tr|A0A067FWM5|A0A067FWM5_CITSI Uncharacterized protein OS=Citrus sinensis OX=2711 GN=CISIN_1g032415mg PE=3 SV=1	2	1	1	1	0	0	0	0	0	0	0	0	0	0	0	0	0	0	0	0	0	0	0	0	0	0	0	0	0	0	0	0	0	0	0	0	0	0	0	0	0	0	0	0
A0A067DHC8	A0A067DHC8	4	4	4	tr|A0A067DHC8|A0A067DHC8_CITSI Folate gamma-glutamyl hydrolase (Fragment) OS=Citrus sinensis OX=2711 GN=CISIN_1g039121mg PE=3 SV=1	1	4	4	4	1	1	1	3	1	2	2	0	1	0	2	0	0	0	0	0	0	0	0	0	0	0	0	0	0	0	0	4	0	4	4	2	4	1	4	0	4	0	1	2
A0A067DTR0;A0A067DUZ5;A0A067DLG7;A0A067DHF8	A0A067DTR0;A0A067DUZ5;A0A067DLG7;A0A067DHF8	5;5;5;5	5;5;5;5	5;5;5;5	tr|A0A067DTR0|A0A067DTR0_CITSI Aspartokinase OS=Citrus sinensis OX=2711 GN=CISIN_1g020132mg PE=3 SV=1;tr|A0A067DUZ5|A0A067DUZ5_CITSI Aspartokinase OS=Citrus sinensis OX=2711 GN=CISIN_1g020132mg PE=3 SV=1;tr|A0A067DLG7|A0A067DLG7_CITSI Aspartokinase OS=Citr	4	5	5	5	1	0	1	1	0	1	1	0	1	0	2	0	0	0	0	0	0	0	0	0	0	0	0	0	0	0	0	2	0	1	1	1	2	0	0	0	0	0	0	0
A0A067DHH7	A0A067DHH7	9	9	9	tr|A0A067DHH7|A0A067DHH7_CITSI Leucyl-tRNA synthetase (Fragment) OS=Citrus sinensis OX=2711 GN=CISIN_1g039882mg PE=3 SV=1	1	9	9	9	0	0	0	3	0	0	0	0	1	0	0	0	0	0	0	0	0	0	0	0	0	0	0	0	0	0	0	3	0	0	4	0	2	0	1	0	0	0	1	1
A0A067DHK1;A0A067DHW3;A0A067DV35;A0A067DV31;A0A067DTV3;A0A067DLL0	A0A067DHK1;A0A067DHW3;A0A067DV35;A0A067DV31;A0A067DTV3;A0A067DLL0	1;1;1;1;1;1	1;1;1;1;1;1	1;1;1;1;1;1	tr|A0A067DHK1|A0A067DHK1_CITSI Uncharacterized protein OS=Citrus sinensis OX=2711 GN=CISIN_1g014395mg PE=4 SV=1;tr|A0A067DHW3|A0A067DHW3_CITSI ADH_N domain-containing protein OS=Citrus sinensis OX=2711 GN=CISIN_1g014395mg PE=4 SV=1;tr|A0A067DV35|A0A067DV35	6	1	1	1	0	0	0	0	0	0	0	0	0	0	0	0	0	0	0	0	0	0	0	0	0	0	0	0	0	0	0	0	0	0	0	0	0	0	0	0	0	0	0	0
A0A067DHN0	A0A067DHN0	6	1	1	tr|A0A067DHN0|A0A067DHN0_CITSI Aldo_ket_red domain-containing protein (Fragment) OS=Citrus sinensis OX=2711 GN=CISIN_1g048467mg PE=4 SV=1	1	6	1	1	0	1	0	2	0	1	2	1	1	0	2	0	0	0	0	0	0	0	0	0	0	0	0	0	0	0	1	2	0	2	2	2	2	1	2	0	2	0	0	1
A0A067DHQ2;A0A067DFE1	A0A067DHQ2	8;2	8;2	6;1	tr|A0A067DHQ2|A0A067DHQ2_CITSI Uncharacterized protein OS=Citrus sinensis OX=2711 GN=CISIN_1g019063mg PE=3 SV=1	2	8	8	6	0	0	0	0	0	0	0	0	0	0	0	0	0	0	0	0	0	0	0	0	0	0	1	0	1	0	1	0	0	0	0	0	0	0	0	0	0	0	0	0
A0A067DHR8;A0A067DV83	A0A067DHR8	3;1	2;1	2;1	tr|A0A067DHR8|A0A067DHR8_CITSI Uncharacterized protein OS=Citrus sinensis OX=2711 GN=CISIN_1g018681mg PE=3 SV=1	2	3	2	2	0	0	0	1	0	0	0	0	0	0	0	0	0	0	0	0	0	0	0	0	0	0	0	0	0	0	0	1	0	1	1	0	1	0	0	0	0	0	0	0
A0A067DHW8	A0A067DHW8	1	1	1	tr|A0A067DHW8|A0A067DHW8_CITSI Methyltransf_2 domain-containing protein (Fragment) OS=Citrus sinensis OX=2711 GN=CISIN_1g042653mg PE=3 SV=1	1	1	1	1	0	0	0	0	0	0	0	0	0	0	1	0	0	0	0	0	0	0	0	0	0	0	0	0	0	0	0	1	0	1	1	0	1	0	1	0	1	0	0	0
A0A067DHY5	A0A067DHY5	4	4	4	tr|A0A067DHY5|A0A067DHY5_CITSI Uncharacterized protein (Fragment) OS=Citrus sinensis OX=2711 GN=CISIN_1g0037001mg PE=4 SV=1	1	4	4	4	1	0	1	2	0	1	1	1	1	0	3	0	0	0	0	0	0	0	0	0	0	0	0	0	0	0	0	2	0	2	3	1	3	0	1	0	2	0	0	3
A0A067DI11	A0A067DI11	16	14	14	tr|A0A067DI11|A0A067DI11_CITSI Glutamate decarboxylase (Fragment) OS=Citrus sinensis OX=2711 GN=CISIN_1g0110571mg PE=3 SV=1	1	16	14	14	0	0	0	2	0	1	0	0	0	0	3	0	0	0	0	0	0	0	0	0	0	0	0	0	0	0	0	5	0	5	3	0	5	0	2	0	1	0	0	2
A0A067DI64;A0A067DCX3;A0A067FNE4;A0A067D4F6;A0A067FJU2;A0A067EVW7;A0A067FWQ7;A0A1S3DPT0;A0A1S4EDH4;A0A1S3DSA6	A0A067DI64	26;10;6;5;3;2;2;1;1;1	25;9;5;5;3;2;2;1;1;1	11;2;3;0;0;0;0;0;0;0	tr|A0A067DI64|A0A067DI64_CITSI Uncharacterized protein OS=Citrus sinensis OX=2711 GN=CISIN_1g006381mg PE=3 SV=1	10	26	25	11	11	6	6	16	7	9	12	7	12	5	13	1	0	0	0	1	0	1	0	0	0	0	0	1	3	0	3	13	5	15	13	7	15	4	9	1	9	2	8	11
A0A067DI65	A0A067DI65	1	1	1	tr|A0A067DI65|A0A067DI65_CITSI Amine oxidase OS=Citrus sinensis OX=2711 GN=CISIN_1g046592mg PE=3 SV=1	1	1	1	1	0	0	0	0	0	0	0	0	0	0	0	0	0	0	0	0	0	0	0	0	0	0	0	0	0	0	0	0	0	0	0	0	0	0	0	0	0	0	0	0
A0A067DU93;A0A067DI89;A0A067DVH1;A0A067DLZ9;A0A067DHX3	A0A067DU93;A0A067DI89;A0A067DVH1;A0A067DLZ9;A0A067DHX3	2;2;2;2;1	2;2;2;2;1	2;2;2;2;1	tr|A0A067DU93|A0A067DU93_CITSI Chorismate synthase OS=Citrus sinensis OX=2711 GN=CISIN_1g013280mg PE=3 SV=1;tr|A0A067DI89|A0A067DI89_CITSI Chorismate synthase OS=Citrus sinensis OX=2711 GN=CISIN_1g013280mg PE=3 SV=1;tr|A0A067DVH1|A0A067DVH1_CITSI Chorismat	5	2	2	2	0	0	0	0	0	0	0	0	0	0	0	0	0	0	0	0	0	0	0	0	0	0	0	0	0	0	0	0	0	0	0	0	0	0	0	0	0	0	0	0
A0A067DI97;A0A067DEM4;A0A067DRP7;A0A067DQH8;A0A067DIA2;A0A067DRQ2;A0A067DE83;A0A067DQI2	A0A067DI97;A0A067DEM4;A0A067DRP7;A0A067DQH8;A0A067DIA2;A0A067DRQ2;A0A067DE83;A0A067DQI2	26;25;24;24;22;21;19;18	26;25;24;24;22;21;19;18	26;25;24;24;22;21;19;18	tr|A0A067DI97|A0A067DI97_CITSI Peptidase_S9 domain-containing protein OS=Citrus sinensis OX=2711 GN=CISIN_1g004456mg PE=4 SV=1;tr|A0A067DEM4|A0A067DEM4_CITSI Peptidase_S9 domain-containing protein OS=Citrus sinensis OX=2711 GN=CISIN_1g004456mg PE=4 SV=1;tr	8	26	26	26	1	1	1	4	1	1	3	1	2	1	3	0	0	0	0	0	0	0	0	0	1	0	0	0	0	1	0	10	2	9	14	5	13	2	8	0	10	2	1	3
A0A067DIA7;A0A067DFL9	A0A067DIA7	11;5	6;2	6;2	tr|A0A067DIA7|A0A067DIA7_CITSI Uncharacterized protein OS=Citrus sinensis OX=2711 GN=CISIN_1g037444mg PE=4 SV=1	2	11	6	6	0	0	0	5	0	1	0	0	0	0	2	0	0	0	0	0	0	0	0	0	0	0	0	0	0	0	1	4	1	5	7	3	7	2	5	0	5	0	0	1
A0A067DIG0;A0A067DMG0;A0A067DVY3	A0A067DIG0;A0A067DMG0;A0A067DVY3	14;12;8	12;10;7	12;10;7	tr|A0A067DIG0|A0A067DIG0_CITSI Uncharacterized protein OS=Citrus sinensis OX=2711 GN=CISIN_1g014592mg PE=4 SV=1;tr|A0A067DMG0|A0A067DMG0_CITSI Uncharacterized protein OS=Citrus sinensis OX=2711 GN=CISIN_1g014592mg PE=3 SV=1;tr|A0A067DVY3|A0A067DVY3_CITSI U	3	14	12	12	2	0	3	5	0	5	5	1	3	1	4	0	0	0	0	0	0	0	0	0	0	0	0	0	0	0	1	6	1	4	5	3	6	0	4	1	4	1	1	3
A0A067DIG5;A0A067DMG4;A0A067DPN7	A0A067DIG5	7;1;1	7;1;1	6;1;1	tr|A0A067DIG5|A0A067DIG5_CITSI Oxidored_FMN domain-containing protein OS=Citrus sinensis OX=2711 GN=CISIN_1g015862mg PE=3 SV=1	3	7	7	6	0	0	0	2	0	0	0	0	0	0	0	0	0	0	0	0	0	0	0	0	0	0	0	0	0	0	1	0	0	0	0	0	0	0	1	0	1	0	0	0
A0A067DIK0;A0A067DEH3	A0A067DIK0;A0A067DEH3	2;1	2;1	2;1	tr|A0A067DIK0|A0A067DIK0_CITSI Prohibitin OS=Citrus sinensis OX=2711 GN=CISIN_1g023231mg PE=3 SV=1;tr|A0A067DEH3|A0A067DEH3_CITSI Prohibitin OS=Citrus sinensis OX=2711 GN=CISIN_1g023231mg PE=3 SV=1	2	2	2	2	0	0	0	0	0	0	1	0	1	0	0	0	0	0	0	0	0	0	0	0	0	0	0	0	1	0	2	1	0	0	1	0	1	0	1	0	0	0	0	0
A0A067DW31;A0A067DIL4;A0A067DUY1;A0A067DJ00;A0A067DMM2;A0A067DBZ0;A0A067FF09;A0A067DKE7;A0A067FR60	A0A067DW31;A0A067DIL4;A0A067DUY1;A0A067DJ00;A0A067DMM2	9;9;9;9;6;1;1;1;1	9;9;9;9;6;1;1;1;1	9;9;9;9;6;1;1;1;1	tr|A0A067DW31|A0A067DW31_CITSI Purple acid phosphatase OS=Citrus sinensis OX=2711 GN=CISIN_1g008312mg PE=3 SV=1;tr|A0A067DIL4|A0A067DIL4_CITSI Purple acid phosphatase OS=Citrus sinensis OX=2711 GN=CISIN_1g008312mg PE=3 SV=1;tr|A0A067DUY1|A0A067DUY1_CITSI P	9	9	9	9	0	0	0	0	0	0	0	0	0	0	0	0	0	0	0	0	0	0	0	0	0	0	0	0	0	0	0	0	0	0	0	0	0	0	0	0	0	0	0	0
A0A067DIM1	A0A067DIM1	1	1	1	tr|A0A067DIM1|A0A067DIM1_CITSI FAA_hydrolase domain-containing protein (Fragment) OS=Citrus sinensis OX=2711 GN=CISIN_1g039682mg PE=3 SV=1	1	1	1	1	0	0	0	1	0	0	0	0	0	0	0	0	0	0	0	0	0	0	0	0	0	0	0	0	0	0	0	1	0	1	1	1	1	1	1	0	0	0	0	0
A0A067DIQ6;A0A067EVP1;A0A067EUV6	A0A067DIQ6	5;1;1	5;1;1	5;1;1	tr|A0A067DIQ6|A0A067DIQ6_CITSI Superoxide dismutase [Cu-Zn] OS=Citrus sinensis OX=2711 GN=CISIN_1g0318371mg PE=3 SV=1	3	5	5	5	1	0	1	2	0	1	1	0	1	1	1	1	1	1	1	1	0	1	1	1	1	0	1	0	1	0	1	2	1	2	2	2	2	1	2	2	2	1	1	0
A0A067DIR6;A0A067DYW9;A0A067DME6;A0A067DXT3	A0A067DIR6;A0A067DYW9	3;2;1;1	3;2;1;1	3;2;1;1	tr|A0A067DIR6|A0A067DIR6_CITSI Terpene_synth domain-containing protein (Fragment) OS=Citrus sinensis OX=2711 GN=CISIN_1g0434042mg PE=4 SV=1;tr|A0A067DYW9|A0A067DYW9_CITSI Terpene_synth domain-containing protein (Fragment) OS=Citrus sinensis OX=2711 GN=CISI	4	3	3	3	0	0	0	1	0	0	0	0	0	0	0	0	0	0	0	0	0	0	0	0	0	0	0	0	0	0	0	2	0	2	2	0	2	0	2	0	2	0	0	0
A0A067DUQ6;A0A067DIT7;A0A067DMF5;A0A067DVX6	A0A067DUQ6;A0A067DIT7;A0A067DMF5;A0A067DVX6	10;10;7;7	10;10;7;7	10;10;7;7	tr|A0A067DUQ6|A0A067DUQ6_CITSI Peptidase A1 domain-containing protein OS=Citrus sinensis OX=2711 GN=CISIN_1g014537mg PE=3 SV=1;tr|A0A067DIT7|A0A067DIT7_CITSI Peptidase A1 domain-containing protein OS=Citrus sinensis OX=2711 GN=CISIN_1g014537mg PE=3 SV=1;tr	4	10	10	10	0	0	0	2	0	0	0	0	0	0	0	0	0	0	0	0	0	0	0	0	0	0	0	0	0	0	0	2	3	4	2	3	3	1	4	0	4	0	0	1
A0A067DIX6;A0A067D7Z8	A0A067DIX6;A0A067D7Z8	26;24	12;11	12;11	tr|A0A067DIX6|A0A067DIX6_CITSI 6-phosphogluconate dehydrogenase, decarboxylating OS=Citrus sinensis OX=2711 GN=CISIN_1g011394mg PE=3 SV=1;tr|A0A067D7Z8|A0A067D7Z8_CITSI 6-phosphogluconate dehydrogenase, decarboxylating OS=Citrus sinensis OX=2711 GN=CISIN_1	2	26	12	12	2	0	3	7	0	3	4	1	5	2	6	0	0	0	0	0	0	0	0	0	0	0	0	0	2	0	2	14	6	13	11	7	10	3	10	1	13	2	1	7
A0A067DIZ2;A0A067DSE4;A0A067G0F5	A0A067DIZ2;A0A067DSE4	3;3;1	3;3;1	2;2;0	tr|A0A067DIZ2|A0A067DIZ2_CITSI Peroxidase OS=Citrus sinensis OX=2711 GN=CISIN_1g020615mg PE=3 SV=1;tr|A0A067DSE4|A0A067DSE4_CITSI Peroxidase OS=Citrus sinensis OX=2711 GN=CISIN_1g020615mg PE=3 SV=1	3	3	3	2	0	0	0	0	0	0	0	0	0	0	0	0	0	0	0	0	0	0	0	0	0	0	0	0	0	0	0	0	0	0	0	0	0	0	0	0	0	0	0	0
A0A067DJ13	A0A067DJ13	9	9	9	tr|A0A067DJ13|A0A067DJ13_CITSI Uncharacterized protein OS=Citrus sinensis OX=2711 GN=CISIN_1g027727mg PE=4 SV=1	1	9	9	9	2	1	2	5	1	1	2	0	2	1	3	0	0	0	0	0	0	0	0	0	0	0	0	0	0	0	0	2	1	3	4	2	3	1	2	0	1	0	2	3
A0A067DJ64	A0A067DJ64	3	3	1	tr|A0A067DJ64|A0A067DJ64_CITSI AIR synthase OS=Citrus sinensis OX=2711 GN=CISIN_1g046037mg PE=3 SV=1	1	3	3	1	0	0	0	0	0	0	0	0	0	0	0	0	0	0	0	0	0	0	0	0	0	0	0	0	0	0	0	0	0	0	0	0	0	0	0	0	0	0	0	0
A0A067DJI8;A0A067DYX2	A0A067DJI8	5;1	5;1	5;1	tr|A0A067DJI8|A0A067DJI8_CITSI Peptidase A1 domain-containing protein OS=Citrus sinensis OX=2711 GN=CISIN_1g040562mg PE=3 SV=1	2	5	5	5	0	0	0	0	0	0	0	0	0	0	0	0	0	0	0	0	0	0	0	0	0	0	0	0	0	0	0	1	0	1	0	0	1	0	1	0	0	0	0	2
A0A067DJK9	A0A067DJK9	2	2	2	tr|A0A067DJK9|A0A067DJK9_CITSI Uncharacterized protein OS=Citrus sinensis OX=2711 GN=CISIN_1g036786mg PE=3 SV=1	1	2	2	2	0	0	0	0	0	0	0	0	0	0	0	0	0	0	0	0	0	0	0	0	0	0	0	0	0	0	0	0	0	0	0	0	0	0	0	0	0	0	0	0
A0A067DKU0;A0A067DJL4	A0A067DKU0;A0A067DJL4	17;17	10;10	5;5	tr|A0A067DKU0|A0A067DKU0_CITSI Glucan endo-1,3-beta-D-glucosidase OS=Citrus sinensis OX=2711 GN=CISIN_1g018955mg PE=3 SV=1;tr|A0A067DJL4|A0A067DJL4_CITSI Glucan endo-1,3-beta-D-glucosidase OS=Citrus sinensis OX=2711 GN=CISIN_1g018955mg PE=3 SV=1	2	17	10	5	1	0	1	1	0	0	0	0	1	1	2	0	0	0	0	0	0	0	0	0	0	0	0	0	0	0	0	9	4	10	5	4	6	2	6	3	11	1	2	0
A0A067DJN4;A0A067GHM9	A0A067DJN4;A0A067GHM9	2;2	2;2	2;2	tr|A0A067DJN4|A0A067DJN4_CITSI DLH domain-containing protein OS=Citrus sinensis OX=2711 GN=CISIN_1g025027mg PE=4 SV=1;tr|A0A067GHM9|A0A067GHM9_CITSI DLH domain-containing protein OS=Citrus sinensis OX=2711 GN=CISIN_1g024721mg PE=4 SV=1	2	2	2	2	0	0	0	1	0	0	0	0	0	0	1	0	0	0	0	0	0	1	0	0	0	0	0	0	1	0	1	0	0	0	0	0	0	0	0	0	0	0	0	1
A0A067DJQ6;A0A067DNS7;A0A067CZ68	A0A067DJQ6;A0A067DNS7	30;28;1	30;28;1	28;26;1	tr|A0A067DJQ6|A0A067DJQ6_CITSI Adenosylhomocysteinase OS=Citrus sinensis OX=2711 GN=CISIN_1g011464mg PE=3 SV=1;tr|A0A067DNS7|A0A067DNS7_CITSI Adenosylhomocysteinase OS=Citrus sinensis OX=2711 GN=CISIN_1g011464mg PE=3 SV=1	3	30	30	28	13	10	12	20	12	18	18	7	17	13	21	3	3	0	2	1	1	5	2	1	3	0	3	1	8	3	8	18	16	22	22	15	19	14	17	9	21	10	9	19
A0A067DJT6	A0A067DJT6	5	5	5	tr|A0A067DJT6|A0A067DJT6_CITSI Iso_dh domain-containing protein OS=Citrus sinensis OX=2711 GN=CISIN_1g024132mg PE=3 SV=1	1	5	5	5	1	0	1	5	0	1	2	1	1	0	2	0	0	0	0	0	0	0	0	0	0	0	0	0	0	0	0	1	0	2	0	0	1	0	0	0	0	0	0	1
A0A067DX61;A0A067DJX2;A0A067F2C0	A0A067DX61;A0A067DJX2;A0A067F2C0	1;1;1	1;1;1	1;1;1	tr|A0A067DX61|A0A067DX61_CITSI Uncharacterized protein (Fragment) OS=Citrus sinensis OX=2711 GN=CISIN_1g00870322mg PE=3 SV=1;tr|A0A067DJX2|A0A067DJX2_CITSI T-complex protein 1 subunit gamma (Fragment) OS=Citrus sinensis OX=2711 GN=CISIN_1g00870322mg PE=3 S	3	1	1	1	0	0	0	0	0	0	0	0	0	0	0	0	0	0	0	0	0	0	0	0	0	0	0	0	0	0	0	1	0	0	1	0	1	0	0	0	1	0	0	0
A0A067DTG1;A0A067DJZ9	A0A067DTG1;A0A067DJZ9	4;4	4;4	4;4	tr|A0A067DTG1|A0A067DTG1_CITSI Uncharacterized protein (Fragment) OS=Citrus sinensis OX=2711 GN=CISIN_1g0014662mg PE=3 SV=1;tr|A0A067DJZ9|A0A067DJZ9_CITSI Uncharacterized protein (Fragment) OS=Citrus sinensis OX=2711 GN=CISIN_1g0014662mg PE=3 SV=1	2	4	4	4	0	0	0	1	0	0	0	0	0	0	0	0	0	0	0	0	0	0	0	0	0	0	0	0	0	0	0	0	0	0	0	0	0	0	0	0	0	0	0	0
A0A067DP33;A0A067DK27;A0A067DXJ0	A0A067DP33;A0A067DK27;A0A067DXJ0	9;9;7	9;9;7	9;9;7	tr|A0A067DP33|A0A067DP33_CITSI Pre-mRNA-processing factor 19 OS=Citrus sinensis OX=2711 GN=CISIN_1g009763mg PE=3 SV=1;tr|A0A067DK27|A0A067DK27_CITSI Pre-mRNA-processing factor 19 OS=Citrus sinensis OX=2711 GN=CISIN_1g009763mg PE=3 SV=1;tr|A0A067DXJ0|A0A067	3	9	9	9	1	0	1	3	0	2	1	1	2	1	4	0	0	0	0	0	0	0	0	0	0	0	0	0	0	0	0	3	0	6	4	2	5	0	4	0	4	0	1	4
A0A067DK59	A0A067DK59	8	8	5	tr|A0A067DK59|A0A067DK59_CITSI Uncharacterized protein OS=Citrus sinensis OX=2711 GN=CISIN_1g027281mg PE=4 SV=1	1	8	8	5	0	0	0	1	0	0	2	0	0	0	0	0	0	0	0	0	0	0	0	0	0	0	0	0	0	0	0	2	5	2	3	2	4	1	2	0	5	0	0	1
A0A067DWK9;A0A067DPA2;A0A067DKA1	A0A067DWK9;A0A067DPA2;A0A067DKA1	2;2;2	2;2;2	2;2;2	tr|A0A067DWK9|A0A067DWK9_CITSI Peptidylprolyl isomerase OS=Citrus sinensis OX=2711 GN=CISIN_1g033778mg PE=4 SV=1;tr|A0A067DPA2|A0A067DPA2_CITSI Peptidylprolyl isomerase OS=Citrus sinensis OX=2711 GN=CISIN_1g033778mg PE=4 SV=1;tr|A0A067DKA1|A0A067DKA1_CITSI	3	2	2	2	2	0	2	1	0	2	2	1	2	2	2	0	0	0	0	0	0	0	0	0	0	0	0	0	0	0	0	2	1	2	2	1	2	1	2	1	2	1	1	2
A0A067DKJ3;A0A067DU06	A0A067DKJ3	10;3	10;3	10;3	tr|A0A067DKJ3|A0A067DKJ3_CITSI Glycine hydroxymethyltransferase (Fragment) OS=Citrus sinensis OX=2711 GN=CISIN_1g0121041mg PE=3 SV=1	2	10	10	10	5	1	3	6	4	6	5	2	3	2	5	0	0	0	0	0	0	0	0	0	0	0	1	0	1	0	1	5	3	6	5	4	3	3	4	0	5	1	1	3
A0A067DU27;A0A067DKL5;A0A067DGV4;A0A067DST6	A0A067DU27;A0A067DKL5;A0A067DGV4;A0A067DST6	10;10;8;8	10;10;8;8	10;10;8;8	tr|A0A067DU27|A0A067DU27_CITSI Glucose-1-phosphate adenylyltransferase OS=Citrus sinensis OX=2711 GN=CISIN_1g009971mg PE=3 SV=1;tr|A0A067DKL5|A0A067DKL5_CITSI Glucose-1-phosphate adenylyltransferase OS=Citrus sinensis OX=2711 GN=CISIN_1g009971mg PE=3 SV=1;	4	10	10	10	0	0	1	3	0	0	0	0	1	0	1	0	0	0	0	0	0	0	0	0	0	0	0	0	0	0	0	5	0	5	3	1	3	0	0	0	0	0	0	1
A0A067DY79;A0A067DKP2;A0A067DKZ3;A0A067DX17;A0A067DPQ9	A0A067DY79;A0A067DKP2;A0A067DKZ3;A0A067DX17;A0A067DPQ9	2;2;2;1;1	2;2;2;1;1	2;2;2;1;1	tr|A0A067DY79|A0A067DY79_CITSI Aspartokinase OS=Citrus sinensis OX=2711 GN=CISIN_1g008621mg PE=3 SV=1;tr|A0A067DKP2|A0A067DKP2_CITSI Aspartokinase OS=Citrus sinensis OX=2711 GN=CISIN_1g008621mg PE=3 SV=1;tr|A0A067DKZ3|A0A067DKZ3_CITSI Aspartokinase OS=Citr	5	2	2	2	0	0	0	0	0	0	0	0	0	0	0	0	0	0	0	0	0	0	0	0	0	0	0	0	0	0	0	0	0	0	0	0	0	0	0	0	0	0	0	0
A0A067DKP5	A0A067DKP5	1	1	1	tr|A0A067DKP5|A0A067DKP5_CITSI Dynamin_M domain-containing protein (Fragment) OS=Citrus sinensis OX=2711 GN=CISIN_1g044156mg PE=4 SV=1	1	1	1	1	0	0	0	0	0	0	0	0	0	0	0	0	0	0	0	0	0	0	0	0	0	0	0	0	0	0	0	0	0	0	0	0	0	0	0	0	0	0	0	0
A0A067DY96;A0A067DL12;A0A067DKR0;A0A067DPT1;A0A067DYA2	A0A067DY96;A0A067DL12;A0A067DKR0;A0A067DPT1;A0A067DYA2	8;8;8;6;5	8;8;8;6;5	8;8;8;6;5	tr|A0A067DY96|A0A067DY96_CITSI Uncharacterized protein (Fragment) OS=Citrus sinensis OX=2711 GN=CISIN_1g0020362mg PE=4 SV=1;tr|A0A067DL12|A0A067DL12_CITSI Uncharacterized protein (Fragment) OS=Citrus sinensis OX=2711 GN=CISIN_1g0020362mg PE=4 SV=1;tr|A0A06	5	8	8	8	2	1	1	2	2	0	2	0	3	2	4	0	0	0	0	0	0	1	0	0	0	0	0	0	0	0	0	2	0	1	1	1	1	0	1	0	0	0	2	1
A0A067DKR4;A0A067DX43	A0A067DKR4;A0A067DX43	23;20	19;18	18;17	tr|A0A067DKR4|A0A067DKR4_CITSI Alpha-mannosidase (Fragment) OS=Citrus sinensis OX=2711 GN=CISIN_1g0020361mg PE=3 SV=1;tr|A0A067DX43|A0A067DX43_CITSI Alpha-mannosidase (Fragment) OS=Citrus sinensis OX=2711 GN=CISIN_1g0020361mg PE=3 SV=1	2	23	19	18	7	7	3	10	6	6	8	1	9	7	10	0	0	0	0	0	0	0	0	0	0	0	0	0	1	0	1	7	1	8	4	2	8	2	3	0	3	0	6	4
A0A067DKT2;A0A067DX57;A0A067DL43;A0A067DYC7;A0A067DKS8;A0A067DL37;A0A067DX62;A0A067DPV4	A0A067DKT2;A0A067DX57;A0A067DL43;A0A067DYC7;A0A067DKS8;A0A067DL37;A0A067DX62;A0A067DPV4	4;4;4;4;4;4;3;2	3;3;3;3;3;3;2;1	3;3;3;3;3;3;2;1	tr|A0A067DKT2|A0A067DKT2_CITSI Uncharacterized protein OS=Citrus sinensis OX=2711 GN=CISIN_1g012506mg PE=3 SV=1;tr|A0A067DX57|A0A067DX57_CITSI Uncharacterized protein OS=Citrus sinensis OX=2711 GN=CISIN_1g012506mg PE=3 SV=1;tr|A0A067DL43|A0A067DL43_CITSI U	8	4	3	3	0	0	0	1	0	0	0	0	0	0	0	0	0	0	0	0	0	0	0	0	0	0	0	0	0	0	0	1	0	1	1	0	1	0	0	0	0	0	0	0
A0A067DKU2;A0A067DPX1	A0A067DKU2;A0A067DPX1	10;7	10;7	10;7	tr|A0A067DKU2|A0A067DKU2_CITSI Uncharacterized protein OS=Citrus sinensis OX=2711 GN=CISIN_1g007192mg PE=3 SV=1;tr|A0A067DPX1|A0A067DPX1_CITSI Uncharacterized protein OS=Citrus sinensis OX=2711 GN=CISIN_1g007192mg PE=3 SV=1	2	10	10	10	3	1	3	3	0	1	4	1	2	3	4	0	0	0	0	0	0	0	0	0	0	0	0	0	0	0	0	0	0	0	1	0	1	0	0	0	1	0	1	3
A0A067DX06;A0A067DKY7;A0A067DKN7	A0A067DX06;A0A067DKY7;A0A067DKN7	5;5;3	5;5;3	5;5;3	tr|A0A067DX06|A0A067DX06_CITSI Chlorophyll a-b binding protein, chloroplastic OS=Citrus sinensis OX=2711 GN=CISIN_1g023899mg PE=3 SV=1;tr|A0A067DKY7|A0A067DKY7_CITSI Chlorophyll a-b binding protein, chloroplastic OS=Citrus sinensis OX=2711 GN=CISIN_1g02389	3	5	5	5	0	0	0	1	0	0	0	0	0	0	0	0	0	0	0	0	0	0	0	0	0	0	0	0	0	0	0	0	0	0	0	0	0	0	0	0	0	0	0	0
A0A067DKZ5	A0A067DKZ5	1	1	1	tr|A0A067DKZ5|A0A067DKZ5_CITSI Glycine cleavage system H protein OS=Citrus sinensis OX=2711 GN=CISIN_1g031294mg PE=3 SV=1	1	1	1	1	1	1	1	1	0	1	1	0	1	0	1	0	0	0	0	0	0	0	0	0	0	0	0	0	0	0	0	0	0	1	0	0	0	0	0	0	1	0	1	1
A0A067DL13;A0A067ETH7	A0A067DL13;A0A067ETH7	5;4	5;4	5;4	tr|A0A067DL13|A0A067DL13_CITSI Glutaredoxin-dependent peroxiredoxin OS=Citrus sinensis OX=2711 GN=CISIN_1g031275mg PE=3 SV=1;tr|A0A067ETH7|A0A067ETH7_CITSI Glutaredoxin-dependent peroxiredoxin OS=Citrus sinensis OX=2711 GN=CISIN_1g038822mg PE=3 SV=1	2	5	5	5	1	1	1	3	0	2	3	2	3	1	3	0	0	0	0	0	0	0	0	0	0	0	0	0	0	0	1	2	0	2	4	1	3	0	1	0	2	0	1	2
A0A067DL24	A0A067DL24	6	5	5	tr|A0A067DL24|A0A067DL24_CITSI Glyco_hydro_38C domain-containing protein (Fragment) OS=Citrus sinensis OX=2711 GN=CISIN_1g0115472mg PE=4 SV=1	1	6	5	5	1	1	0	2	1	2	1	0	1	1	3	0	0	0	0	0	0	0	0	0	0	0	0	0	0	0	0	1	1	1	1	1	1	1	1	0	1	0	1	2
A0A067DL85	A0A067DL85	1	1	1	tr|A0A067DL85|A0A067DL85_CITSI WD_REPEATS_REGION domain-containing protein OS=Citrus sinensis OX=2711 GN=CISIN_1g008050mg PE=4 SV=1	1	1	1	1	0	0	0	0	0	0	0	0	0	0	0	0	0	0	0	0	0	0	0	0	0	0	0	0	0	0	0	0	0	0	0	0	0	0	0	0	0	0	0	0
A0A067DL88;A0A067ESL9;A0A1S4EPN6	A0A067DL88;A0A067ESL9	3;2;1	3;2;1	3;2;1	tr|A0A067DL88|A0A067DL88_CITSI Ribosomal_L7Ae domain-containing protein OS=Citrus sinensis OX=2711 GN=CISIN_1g033750mg PE=3 SV=1;tr|A0A067ESL9|A0A067ESL9_CITSI Ribosomal_L7Ae domain-containing protein (Fragment) OS=Citrus sinensis OX=2711 GN=CISIN_1g047379	3	3	3	3	0	0	0	0	0	0	0	0	0	0	0	0	0	0	0	0	0	0	0	0	0	0	0	0	0	0	0	0	0	1	1	0	1	0	1	0	1	0	0	0
A0A067DLB4	A0A067DLB4	2	2	1	tr|A0A067DLB4|A0A067DLB4_CITSI Aldo_ket_red domain-containing protein (Fragment) OS=Citrus sinensis OX=2711 GN=CISIN_1g040616mg PE=4 SV=1	1	2	2	1	0	0	0	0	0	0	0	0	0	0	0	0	0	0	0	0	0	0	0	0	0	0	0	0	0	0	0	0	0	0	0	0	0	0	0	0	0	0	0	0
A0A067DLD2	A0A067DLD2	9	2	2	tr|A0A067DLD2|A0A067DLD2_CITSI NmrA domain-containing protein OS=Citrus sinensis OX=2711 GN=CISIN_1g036292mg PE=4 SV=1	1	9	2	2	6	4	5	5	2	7	5	2	6	5	6	0	0	0	0	0	0	0	0	0	1	0	0	0	1	0	1	7	3	7	7	4	8	4	7	0	7	1	5	5
A0A067DLD4	A0A067DLD4	7	5	4	tr|A0A067DLD4|A0A067DLD4_CITSI Uncharacterized protein OS=Citrus sinensis OX=2711 GN=CISIN_1g013934mg PE=4 SV=1	1	7	5	4	0	0	0	3	0	0	0	0	0	0	0	2	2	1	2	2	1	2	2	2	1	1	2	2	3	0	3	0	0	0	0	1	0	0	0	0	0	0	0	0
A0A067DLE2;A0A067DUW3;A0A067DTN4	A0A067DLE2;A0A067DUW3;A0A067DTN4	2;2;1	2;2;1	2;2;1	tr|A0A067DLE2|A0A067DLE2_CITSI Folate gamma-glutamyl hydrolase OS=Citrus sinensis OX=2711 GN=CISIN_1g023716mg PE=3 SV=1;tr|A0A067DUW3|A0A067DUW3_CITSI Folate gamma-glutamyl hydrolase OS=Citrus sinensis OX=2711 GN=CISIN_1g023716mg PE=3 SV=1;tr|A0A067DTN4|A0	3	2	2	2	0	0	0	0	0	0	1	0	0	0	0	0	0	0	0	0	0	0	0	0	0	0	0	0	0	0	0	0	0	0	0	0	0	0	0	0	0	0	0	0
A0A067DLE6	A0A067DLE6	3	3	3	tr|A0A067DLE6|A0A067DLE6_CITSI PAP_fibrillin domain-containing protein (Fragment) OS=Citrus sinensis OX=2711 GN=CISIN_1g041139mg PE=3 SV=1	1	3	3	3	0	0	0	1	0	0	0	0	0	0	0	0	0	0	0	0	0	0	0	0	0	0	0	0	0	0	0	0	0	0	0	0	0	0	0	0	0	0	0	0
A0A067DLL8;A0A067DAN5	A0A067DLL8;A0A067DAN5	7;4	7;4	7;4	tr|A0A067DLL8|A0A067DLL8_CITSI N-acetyl-glutamate semialdehyde dehydrogenase OS=Citrus sinensis OX=2711 GN=CISIN_1g015441mg PE=3 SV=1;tr|A0A067DAN5|A0A067DAN5_CITSI N-acetyl-glutamate semialdehyde dehydrogenase OS=Citrus sinensis OX=2711 GN=CISIN_1g015441m	2	7	7	7	1	0	1	2	0	1	0	0	2	0	2	0	0	0	0	0	0	0	0	0	0	0	0	0	0	0	0	1	0	0	1	0	2	0	0	0	0	0	0	2
A0A067DLY3;A0A067D664	A0A067DLY3	6;1	6;1	6;1	tr|A0A067DLY3|A0A067DLY3_CITSI Methionine S-methyltransferase (Fragment) OS=Citrus sinensis OX=2711 GN=CISIN_1g043334mg PE=3 SV=1	2	6	6	6	0	0	0	0	0	0	0	0	0	0	0	0	0	0	0	0	0	0	0	0	0	0	0	0	0	0	0	2	0	1	2	0	2	0	1	0	0	0	0	0
A0A067DM56	A0A067DM56	18	18	10	tr|A0A067DM56|A0A067DM56_CITSI Glucan endo-1,3-beta-D-glucosidase OS=Citrus sinensis OX=2711 GN=CISIN_1g018966mg PE=3 SV=1	1	18	18	10	1	0	1	2	0	0	0	0	1	1	1	0	0	0	0	0	0	0	0	0	0	0	0	0	0	0	0	7	3	7	4	2	4	1	3	2	6	1	1	0
A0A067DM63	A0A067DM63	2	2	2	tr|A0A067DM63|A0A067DM63_CITSI GST C-terminal domain-containing protein OS=Citrus sinensis OX=2711 GN=CISIN_1g033674mg PE=4 SV=1	1	2	2	2	0	0	0	0	0	0	0	0	0	0	0	0	0	0	0	0	0	0	0	0	0	0	0	0	0	0	0	1	0	2	2	0	2	0	1	0	0	0	0	0
A0A067DM69	A0A067DM69	8	2	2	tr|A0A067DM69|A0A067DM69_CITSI Peroxidase OS=Citrus sinensis OX=2711 GN=CISIN_1g018847mg PE=3 SV=1	1	8	2	2	1	1	1	3	1	2	3	1	3	1	2	1	0	0	0	0	0	0	0	0	0	0	0	0	0	0	0	6	2	4	5	3	6	3	4	0	3	0	1	2
A0A067DMG3	A0A067DMG3	1	1	1	tr|A0A067DMG3|A0A067DMG3_CITSI Uncharacterized protein OS=Citrus sinensis OX=2711 GN=CISIN_1g045617mg PE=4 SV=1	1	1	1	1	0	0	0	0	0	0	0	0	0	0	0	0	0	0	0	0	0	0	0	0	0	0	0	0	0	0	0	0	0	0	0	0	0	0	0	0	0	0	0	0
A0A067DMK1;A0A067DVL0;A0A067GHJ8;A0A067GS49	A0A067DMK1;A0A067DVL0	12;7;1;1	12;7;1;1	12;7;1;1	tr|A0A067DMK1|A0A067DMK1_CITSI Uncharacterized protein (Fragment) OS=Citrus sinensis OX=2711 GN=CISIN_1g039153mg PE=4 SV=1;tr|A0A067DVL0|A0A067DVL0_CITSI Terpene_synth_C domain-containing protein (Fragment) OS=Citrus sinensis OX=2711 GN=CISIN_1g044511mg PE	4	12	12	12	0	1	0	1	1	0	0	0	0	0	0	0	0	0	0	0	0	0	0	0	0	0	0	0	0	3	0	9	5	10	9	4	6	3	9	3	10	5	1	0
A0A067DMK9;A0A067DN09;A0A067DF91	A0A067DMK9;A0A067DN09	12;10;2	11;9;1	11;9;1	tr|A0A067DMK9|A0A067DMK9_CITSI Uncharacterized protein OS=Citrus sinensis OX=2711 GN=CISIN_1g024925mg PE=3 SV=1;tr|A0A067DN09|A0A067DN09_CITSI Uncharacterized protein OS=Citrus sinensis OX=2711 GN=CISIN_1g024925mg PE=3 SV=1	3	12	11	11	6	0	2	7	1	2	5	1	6	2	6	0	0	0	0	0	0	0	0	0	0	0	0	0	0	0	0	6	3	6	6	5	6	3	4	0	7	0	0	6
A0A067DML6;A0A067DN17	A0A067DML6;A0A067DN17	8;8	8;8	7;7	tr|A0A067DML6|A0A067DML6_CITSI Str_synth domain-containing protein OS=Citrus sinensis OX=2711 GN=CISIN_1g018474mg PE=3 SV=1;tr|A0A067DN17|A0A067DN17_CITSI Str_synth domain-containing protein OS=Citrus sinensis OX=2711 GN=CISIN_1g018474mg PE=3 SV=1	2	8	8	7	0	0	0	0	0	0	0	0	0	0	0	0	0	0	0	0	0	0	0	0	0	0	0	0	0	0	0	2	0	2	2	2	3	1	1	0	1	0	0	0
A0A067DML7	A0A067DML7	2	2	2	tr|A0A067DML7|A0A067DML7_CITSI Purple acid phosphatase (Fragment) OS=Citrus sinensis OX=2711 GN=CISIN_1g039280mg PE=3 SV=1	1	2	2	2	0	0	0	0	0	0	0	0	0	0	0	0	0	0	0	0	0	0	0	0	0	0	0	0	0	0	0	0	0	0	0	0	0	0	0	0	0	0	0	0
A0A067DMY7;A0A067E007	A0A067DMY7;A0A067E007	1;1	1;1	1;1	tr|A0A067DMY7|A0A067DMY7_CITSI PNP_UDP_1 domain-containing protein (Fragment) OS=Citrus sinensis OX=2711 GN=CISIN_1g0254132mg PE=4 SV=1;tr|A0A067E007|A0A067E007_CITSI PNP_UDP_1 domain-containing protein (Fragment) OS=Citrus sinensis OX=2711 GN=CISIN_1g0254	2	1	1	1	0	0	0	0	0	0	0	0	0	0	0	0	0	0	0	0	0	0	0	0	0	0	0	0	0	0	0	0	0	0	0	0	0	0	0	0	0	0	0	0
A0A067DN20;A0A067DBM8	A0A067DN20;A0A067DBM8	15;14	12;12	12;12	tr|A0A067DN20|A0A067DN20_CITSI Pectin acetylesterase OS=Citrus sinensis OX=2711 GN=CISIN_1g016608mg PE=3 SV=1;tr|A0A067DBM8|A0A067DBM8_CITSI Pectin acetylesterase OS=Citrus sinensis OX=2711 GN=CISIN_1g016608mg PE=3 SV=1	2	15	12	12	0	1	1	3	0	0	0	0	0	0	0	0	0	0	0	0	0	1	0	0	3	0	0	0	2	0	1	1	0	2	2	1	1	0	0	0	4	0	0	1
A0A067DVE2;A0A067DWK3;A0A067DN41	A0A067DVE2;A0A067DWK3;A0A067DN41	2;2;2	2;2;2	2;2;2	tr|A0A067DVE2|A0A067DVE2_CITSI Uncharacterized protein OS=Citrus sinensis OX=2711 GN=CISIN_1g006762mg PE=4 SV=1;tr|A0A067DWK3|A0A067DWK3_CITSI Uncharacterized protein OS=Citrus sinensis OX=2711 GN=CISIN_1g006762mg PE=4 SV=1;tr|A0A067DN41|A0A067DN41_CITSI U	3	2	2	2	0	0	0	1	0	0	0	0	0	0	1	0	0	0	0	0	0	0	0	0	0	0	0	0	0	0	0	0	0	2	1	0	0	0	0	0	1	0	0	0
A0A067EWH6;A0A067EWH1;A0A067ESU6;A0A067ESU3;A0A067ET24;A0A067DN62;A0A067F437;A0A067F4X5;A0A067F4Y5;A0A067F432;A0A067ET19;A0A067ESU8;A0A067F440;A0A067ET27	A0A067EWH6;A0A067EWH1;A0A067ESU6;A0A067ESU3;A0A067ET24;A0A067DN62;A0A067F437;A0A067F4X5;A0A067F4Y5;A0A067F432;A0A067ET19;A0A067ESU8;A0A067F440;A0A067ET27	2;2;2;2;2;2;2;2;2;2;2;1;1;1	1;1;1;1;1;1;1;1;1;1;1;1;1;1	1;1;1;1;1;1;1;1;1;1;1;1;1;1	tr|A0A067EWH6|A0A067EWH6_CITSI Uncharacterized protein OS=Citrus sinensis OX=2711 GN=CISIN_1g000512mg PE=3 SV=1;tr|A0A067EWH1|A0A067EWH1_CITSI ABC transporter domain-containing protein OS=Citrus sinensis OX=2711 GN=CISIN_1g000512mg PE=3 SV=1;tr|A0A067ESU6|	14	2	1	1	0	0	0	0	0	0	0	0	0	0	0	0	0	0	0	0	0	0	0	0	0	0	0	0	0	0	0	0	0	0	0	0	0	0	0	0	0	0	0	0
A0A067DN94	A0A067DN94	23	23	17	tr|A0A067DN94|A0A067DN94_CITSI Uncharacterized protein OS=Citrus sinensis OX=2711 GN=CISIN_1g005099mg PE=3 SV=1	1	23	23	17	8	3	7	12	3	5	12	3	13	2	17	0	0	0	0	0	0	1	0	0	0	0	0	0	0	0	3	10	3	9	8	9	10	3	8	0	9	2	6	15
A0A067DNA9;A0A067DVK3;A0A067DJJ0;A0A067FCN4	A0A067DNA9;A0A067DVK3;A0A067DJJ0	26;23;18;1	26;23;18;1	26;23;18;1	tr|A0A067DNA9|A0A067DNA9_CITSI Uncharacterized protein OS=Citrus sinensis OX=2711 GN=CISIN_1g013743mg PE=3 SV=1;tr|A0A067DVK3|A0A067DVK3_CITSI Uncharacterized protein OS=Citrus sinensis OX=2711 GN=CISIN_1g013743mg PE=3 SV=1;tr|A0A067DJJ0|A0A067DJJ0_CITSI U	4	26	26	26	9	0	11	12	2	7	10	3	7	5	10	1	0	0	0	0	0	0	0	0	0	0	1	0	0	1	4	8	2	6	9	1	9	1	8	0	8	0	3	7
A0A067DNB5	A0A067DNB5	41	41	41	tr|A0A067DNB5|A0A067DNB5_CITSI Glutamine amidotransferase type-2 domain-containing protein (Fragment) OS=Citrus sinensis OX=2711 GN=CISIN_1g0004612mg PE=3 SV=1	1	41	41	41	22	11	6	26	15	13	17	12	22	14	28	0	0	0	0	0	0	0	0	1	0	0	0	0	0	0	1	10	1	12	8	8	10	1	5	0	3	0	12	16
A0A067DNE8	A0A067DNE8	1	1	1	tr|A0A067DNE8|A0A067DNE8_CITSI RRM domain-containing protein OS=Citrus sinensis OX=2711 GN=CISIN_1g023572mg PE=4 SV=1	1	1	1	1	0	0	0	1	0	0	1	0	0	0	0	0	0	0	0	0	0	0	0	0	0	0	0	0	0	0	0	0	0	0	0	0	0	0	1	0	0	0	0	0
A0A067DS53;A0A067DNG5;A0A067DZG8;A0A067E0I3	A0A067DS53;A0A067DNG5;A0A067DZG8;A0A067E0I3	2;2;2;2	2;2;2;2	2;2;2;2	tr|A0A067DS53|A0A067DS53_CITSI Uncharacterized protein OS=Citrus sinensis OX=2711 GN=CISIN_1g022480mg PE=4 SV=1;tr|A0A067DNG5|A0A067DNG5_CITSI Uncharacterized protein OS=Citrus sinensis OX=2711 GN=CISIN_1g022480mg PE=4 SV=1;tr|A0A067DZG8|A0A067DZG8_CITSI U	4	2	2	2	0	0	0	1	0	0	0	0	0	0	0	0	0	0	0	0	0	0	0	0	0	0	0	0	0	0	0	0	0	0	0	0	0	0	0	0	0	0	0	0
A0A067DNM0;A0A067DMG2	A0A067DNM0	4;1	4;1	4;1	tr|A0A067DNM0|A0A067DNM0_CITSI Uncharacterized protein (Fragment) OS=Citrus sinensis OX=2711 GN=CISIN_1g0166122mg PE=3 SV=1	2	4	4	4	0	0	0	2	0	0	0	0	0	0	0	0	0	0	0	0	0	0	0	0	0	0	0	0	0	0	0	0	0	0	0	0	0	0	0	0	0	0	0	0
A0A067DNN4	A0A067DNN4	4	4	4	tr|A0A067DNN4|A0A067DNN4_CITSI Chlorophyll a-b binding protein, chloroplastic OS=Citrus sinensis OX=2711 GN=CISIN_1g025421mg PE=3 SV=1	1	4	4	4	0	0	1	1	0	0	0	0	1	0	0	0	0	0	0	0	0	0	0	0	0	0	0	0	1	0	2	0	0	1	2	0	0	0	0	0	0	0	0	0
A0A067DNN5	A0A067DNN5	11	11	11	tr|A0A067DNN5|A0A067DNN5_CITSI Glycosyltransferase OS=Citrus sinensis OX=2711 GN=CISIN_1g037721mg PE=3 SV=1	1	11	11	11	0	0	0	2	0	0	0	0	0	0	0	0	0	0	0	0	0	0	0	0	0	0	0	0	0	0	0	8	2	7	8	2	7	2	8	0	9	0	0	1
A0A067DNR5;A0A067DP50;A0A067DSW2;C9EJV8;A0A067E089	A0A067DNR5;A0A067DP50;A0A067DSW2;C9EJV8;A0A067E089	2;2;2;2;1	2;2;2;2;1	2;2;2;2;1	tr|A0A067DNR5|A0A067DNR5_CITSI UBC core domain-containing protein OS=Citrus sinensis OX=2711 GN=CISIN_1g031783mg PE=3 SV=1;tr|A0A067DP50|A0A067DP50_CITSI UBC core domain-containing protein OS=Citrus sinensis OX=2711 GN=CISIN_1g031783mg PE=3 SV=1;tr|A0A067D	5	2	2	2	0	0	0	1	0	0	0	0	1	0	0	0	0	0	0	0	0	0	0	0	0	0	0	0	0	0	1	1	0	2	2	1	0	0	1	0	2	0	0	0
A0A067DNU5	A0A067DNU5	7	7	7	tr|A0A067DNU5|A0A067DNU5_CITSI Glycosyltransferase (Fragment) OS=Citrus sinensis OX=2711 GN=CISIN_1g036740mg PE=3 SV=1	1	7	7	7	0	0	0	2	0	0	0	0	0	0	1	0	0	0	0	0	0	0	0	0	0	0	0	0	0	0	0	5	0	5	4	1	5	0	3	0	3	0	0	0
A0A067DNY5	A0A067DNY5	10	10	10	tr|A0A067DNY5|A0A067DNY5_CITSI Uncharacterized protein OS=Citrus sinensis OX=2711 GN=CISIN_1g028238mg PE=3 SV=1	1	10	10	10	0	0	0	0	0	0	0	0	0	0	0	0	0	0	0	0	0	0	0	0	0	0	0	0	0	0	0	0	0	0	1	0	1	0	0	0	0	0	0	0
A0A067DP15	A0A067DP15	1	1	1	tr|A0A067DP15|A0A067DP15_CITSI Methyltransf_2 domain-containing protein (Fragment) OS=Citrus sinensis OX=2711 GN=CISIN_1g0470002mg PE=3 SV=1	1	1	1	1	0	0	0	0	0	0	0	0	0	0	0	0	0	0	0	0	0	0	0	0	0	0	0	0	0	0	0	1	0	1	1	0	1	0	0	0	0	0	0	0
A0A067E0B0;A0A067DSY3;A0A067DP72;A0A067E1C8	A0A067E0B0;A0A067DSY3;A0A067DP72;A0A067E1C8	3;3;3;3	3;3;3;3	3;3;3;3	tr|A0A067E0B0|A0A067E0B0_CITSI Arf-GAP domain-containing protein (Fragment) OS=Citrus sinensis OX=2711 GN=CISIN_1g0124231mg PE=4 SV=1;tr|A0A067DSY3|A0A067DSY3_CITSI Arf-GAP domain-containing protein OS=Citrus sinensis OX=2711 GN=CISIN_1g0124231mg PE=4 SV=1	4	3	3	3	0	0	0	1	0	1	0	0	0	0	0	0	0	0	0	0	0	0	0	0	0	0	0	0	0	0	0	1	0	2	1	0	1	0	0	0	2	0	0	0
A0A067DPD4;A0A067FPF2	A0A067DPD4;A0A067FPF2	1;1	1;1	1;1	tr|A0A067DPD4|A0A067DPD4_CITSI Uncharacterized protein (Fragment) OS=Citrus sinensis OX=2711 GN=CISIN_1g042762mg PE=3 SV=1;tr|A0A067FPF2|A0A067FPF2_CITSI Uncharacterized protein OS=Citrus sinensis OX=2711 GN=CISIN_1g033755mg PE=3 SV=1	2	1	1	1	0	0	0	0	0	0	0	0	0	0	0	0	0	0	0	0	0	0	0	0	0	0	0	0	0	0	0	1	0	0	0	0	1	0	1	0	1	0	0	0
A0A067DPG1	A0A067DPG1	1	1	1	tr|A0A067DPG1|A0A067DPG1_CITSI Uncharacterized protein OS=Citrus sinensis OX=2711 GN=CISIN_1g031518mg PE=4 SV=1	1	1	1	1	0	0	0	0	0	0	0	0	0	0	0	0	0	0	0	0	0	0	0	0	0	0	0	0	0	0	0	1	0	1	1	0	1	0	1	0	1	0	0	0
A0A067DPJ0;A0A067EEC0;A0A067EF57	A0A067DPJ0;A0A067EEC0;A0A067EF57	2;1;1	2;1;1	2;1;1	tr|A0A067DPJ0|A0A067DPJ0_CITSI Prohibitin OS=Citrus sinensis OX=2711 GN=CISIN_1g023059mg PE=3 SV=1;tr|A0A067EEC0|A0A067EEC0_CITSI Prohibitin OS=Citrus sinensis OX=2711 GN=CISIN_1g022958mg PE=3 SV=1;tr|A0A067EF57|A0A067EF57_CITSI Prohibitin OS=Citrus sinens	3	2	2	2	0	0	0	0	0	0	0	0	0	0	0	0	0	0	0	0	0	0	0	0	0	0	0	0	0	0	0	0	0	0	0	0	0	0	0	0	0	0	0	0
A0A067E0Z4;A0A067E208;A0A067DTL6;A0A067DPZ0;A0A067DPY8;A0A067DPK4	A0A067E0Z4;A0A067E208;A0A067DTL6;A0A067DPZ0;A0A067DPY8;A0A067DPK4	2;2;2;2;2;2	2;2;2;2;2;2	2;2;2;2;2;2	tr|A0A067E0Z4|A0A067E0Z4_CITSI DNA topoisomerase 2 OS=Citrus sinensis OX=2711 GN=CISIN_1g005028mg PE=3 SV=1;tr|A0A067E208|A0A067E208_CITSI DNA topoisomerase 2 OS=Citrus sinensis OX=2711 GN=CISIN_1g005028mg PE=3 SV=1;tr|A0A067DTL6|A0A067DTL6_CITSI DNA gyras	6	2	2	2	0	0	0	0	0	0	0	0	0	0	0	0	0	0	0	0	0	0	0	0	0	0	0	0	0	0	0	0	0	0	0	0	0	0	0	0	1	0	0	0
A0A067DPL0;A0A067E0K9;A0A067E1M2;A0A067E1L7;A0A067DT72	A0A067DPL0;A0A067E0K9;A0A067E1M2;A0A067E1L7;A0A067DT72	8;6;5;5;5	8;6;5;5;5	8;6;5;5;5	tr|A0A067DPL0|A0A067DPL0_CITSI PsbP domain-containing protein OS=Citrus sinensis OX=2711 GN=CISIN_1g025092mg PE=4 SV=1;tr|A0A067E0K9|A0A067E0K9_CITSI PsbP domain-containing protein OS=Citrus sinensis OX=2711 GN=CISIN_1g025092mg PE=4 SV=1;tr|A0A067E1M2|A0A0	5	8	8	8	0	0	0	2	0	1	1	0	1	1	1	0	0	0	0	0	0	0	0	0	0	0	0	0	1	0	1	3	2	4	4	1	2	1	3	0	4	1	0	1
A0A067DPM3;A0A067DFN4;A0A067DBJ1;A0A067DRS9;A0A067DFY5	A0A067DPM3	3;1;1;1;1	3;1;1;1;1	3;1;1;1;1	tr|A0A067DPM3|A0A067DPM3_CITSI Glycosyltransferase OS=Citrus sinensis OX=2711 GN=CISIN_1g012194mg PE=3 SV=1	5	3	3	3	0	0	0	1	0	0	0	0	0	0	0	0	0	0	0	0	0	0	0	0	0	0	0	0	0	0	0	0	0	0	0	0	0	0	0	0	0	0	0	0
A0A067DPN2;A0A067DDP8;A0A067DHE6;A0A067DQW1	A0A067DPN2;A0A067DDP8;A0A067DHE6	17;15;15;7	17;15;15;7	15;13;13;6	tr|A0A067DPN2|A0A067DPN2_CITSI Uncharacterized protein OS=Citrus sinensis OX=2711 GN=CISIN_1g021153mg PE=4 SV=1;tr|A0A067DDP8|A0A067DDP8_CITSI Uncharacterized protein OS=Citrus sinensis OX=2711 GN=CISIN_1g021153mg PE=4 SV=1;tr|A0A067DHE6|A0A067DHE6_CITSI U	4	17	17	15	3	0	5	6	0	4	5	0	2	2	4	0	0	0	0	0	0	0	0	0	0	0	0	0	0	0	1	13	1	12	14	4	9	2	9	1	10	1	2	6
A0A067DPP5;A0A067DQ18	A0A067DPP5;A0A067DQ18	10;10	10;10	10;10	tr|A0A067DPP5|A0A067DPP5_CITSI Alanine--glyoxylate transaminase OS=Citrus sinensis OX=2711 GN=CISIN_1g0157291mg PE=3 SV=1;tr|A0A067DQ18|A0A067DQ18_CITSI Alanine--glyoxylate transaminase OS=Citrus sinensis OX=2711 GN=CISIN_1g0157291mg PE=3 SV=1	2	10	10	10	0	0	0	2	0	0	0	0	0	0	2	0	0	0	0	0	0	0	0	0	0	0	0	0	0	0	0	0	0	0	0	0	0	0	0	0	0	0	0	0
A0A067DPR7	A0A067DPR7	12	2	2	tr|A0A067DPR7|A0A067DPR7_CITSI Uncharacterized protein OS=Citrus sinensis OX=2711 GN=CISIN_1g026834mg PE=3 SV=1	1	12	2	2	3	1	4	2	3	5	5	0	2	4	4	0	1	0	1	0	0	1	0	1	1	0	0	0	1	1	3	10	7	10	11	9	10	8	9	6	10	4	2	1
A0A067DPT0	A0A067DPT0	4	4	4	tr|A0A067DPT0|A0A067DPT0_CITSI Uncharacterized protein (Fragment) OS=Citrus sinensis OX=2711 GN=CISIN_1g046442mg PE=4 SV=1	1	4	4	4	0	0	0	1	0	0	0	0	0	0	0	0	0	0	0	0	0	0	0	0	0	0	0	0	0	0	0	0	0	0	0	0	0	0	0	0	0	0	0	0
A0A067DPU3	A0A067DPU3	8	7	7	tr|A0A067DPU3|A0A067DPU3_CITSI Glyco_hydro_38N domain-containing protein (Fragment) OS=Citrus sinensis OX=2711 GN=CISIN_1g0150282mg PE=4 SV=1	1	8	7	7	3	2	0	1	1	1	3	0	2	1	3	0	0	0	0	0	0	0	0	0	0	0	0	0	1	0	1	2	0	2	1	1	2	1	1	0	1	0	1	1
A0A067DPZ9	A0A067DPZ9	5	1	1	tr|A0A067DPZ9|A0A067DPZ9_CITSI Cupin_2 domain-containing protein OS=Citrus sinensis OX=2711 GN=CISIN_1g021654mg PE=4 SV=1	1	5	1	1	1	0	1	3	0	0	0	0	0	1	2	0	0	0	0	0	0	0	0	0	0	0	0	0	1	0	0	0	0	0	2	0	0	0	0	0	1	0	0	1
A0A067DQ30	A0A067DQ30	2	2	2	tr|A0A067DQ30|A0A067DQ30_CITSI Uncharacterized protein (Fragment) OS=Citrus sinensis OX=2711 GN=CISIN_1g0468211mg PE=4 SV=1	1	2	2	2	1	0	1	1	0	0	1	0	1	1	0	0	0	0	0	0	0	0	0	0	0	0	0	0	0	0	0	0	0	0	0	0	0	0	0	0	1	0	0	0
A0A067DQ45;A0A067DCJ9;A0A067DD18	A0A067DQ45;A0A067DCJ9;A0A067DD18	6;5;4	5;4;3	5;4;3	tr|A0A067DQ45|A0A067DQ45_CITSI Epimerase domain-containing protein OS=Citrus sinensis OX=2711 GN=CISIN_1g020110mg PE=4 SV=1;tr|A0A067DCJ9|A0A067DCJ9_CITSI Epimerase domain-containing protein OS=Citrus sinensis OX=2711 GN=CISIN_1g020110mg PE=4 SV=1;tr|A0A06	3	6	5	5	1	0	1	1	0	1	1	0	1	0	1	0	0	0	0	0	0	0	0	0	0	0	0	0	0	0	0	3	1	3	2	0	3	1	1	0	1	0	0	2
A0A067DQ46	A0A067DQ46	6	3	3	tr|A0A067DQ46|A0A067DQ46_CITSI Ubiquitin carboxyl-terminal hydrolase (Fragment) OS=Citrus sinensis OX=2711 GN=CISIN_1g0374611mg PE=3 SV=1	1	6	3	3	1	0	1	3	0	0	1	0	1	1	0	0	0	0	0	0	0	0	0	0	0	0	0	0	0	0	0	0	0	1	1	1	0	1	1	0	0	0	0	0
A0A067DQ49	A0A067DQ49	9	4	3	tr|A0A067DQ49|A0A067DQ49_CITSI NmrA domain-containing protein (Fragment) OS=Citrus sinensis OX=2711 GN=CISIN_1g0447211mg PE=4 SV=1	1	9	4	3	3	1	1	4	1	3	3	1	4	1	4	0	0	0	0	0	0	0	0	0	0	0	0	0	1	0	2	6	3	6	6	4	7	3	5	0	6	1	2	3
A0A067DQ61	A0A067DQ61	4	4	4	tr|A0A067DQ61|A0A067DQ61_CITSI (3R)-hydroxymyristoyl-[acyl-carrier-protein] dehydratase OS=Citrus sinensis OX=2711 GN=CISIN_1g027147mg PE=3 SV=1	1	4	4	4	3	1	2	3	0	3	1	2	3	2	3	0	0	0	0	0	0	0	0	0	0	0	0	0	1	0	2	4	1	4	3	4	3	1	4	0	4	0	2	2
A0A067DQ74	A0A067DQ74	7	7	7	tr|A0A067DQ74|A0A067DQ74_CITSI Ribose-5-phosphate isomerase OS=Citrus sinensis OX=2711 GN=CISIN_1g023978mg PE=3 SV=1	1	7	7	7	2	0	1	2	1	1	1	0	2	2	3	0	0	0	0	0	0	0	0	0	0	0	0	0	0	0	0	0	0	1	2	0	2	0	1	0	2	0	1	2
A0A067DQ92;A0A067DPY7;A0A067E1C1;A0A067DU04;A0A067G4B2;A0A067E2F2;REV__A0A3Q0JF19	A0A067DQ92;A0A067DPY7;A0A067E1C1;A0A067DU04	13;12;8;7;3;2;1	8;7;5;4;2;1;1	5;4;4;3;0;1;1	tr|A0A067DQ92|A0A067DQ92_CITSI Aldo_ket_red domain-containing protein OS=Citrus sinensis OX=2711 GN=CISIN_1g020083mg PE=4 SV=1;tr|A0A067DPY7|A0A067DPY7_CITSI Aldo_ket_red domain-containing protein OS=Citrus sinensis OX=2711 GN=CISIN_1g020083mg PE=4 SV=1;tr	7	13	8	5	2	0	3	6	0	4	4	4	3	1	5	0	0	0	0	0	0	1	0	0	0	0	0	0	2	0	1	4	2	6	6	2	5	0	6	0	5	0	2	3
A0A067DQA6	A0A067DQA6	15	15	2	tr|A0A067DQA6|A0A067DQA6_CITSI Aldo_ket_red domain-containing protein OS=Citrus sinensis OX=2711 GN=CISIN_1g019173mg PE=4 SV=1	1	15	15	2	3	0	4	6	0	5	5	3	4	2	5	0	0	0	0	0	0	1	0	0	0	0	0	0	1	0	2	4	3	5	6	3	5	1	5	0	4	0	2	3
A0A067DQB2;A0A067E2G8;A0A067E1E0;A0A067DU22	A0A067DQB2;A0A067E2G8;A0A067E1E0;A0A067DU22	13;13;13;13	1;1;1;1	1;1;1;1	tr|A0A067DQB2|A0A067DQB2_CITSI Aldo_ket_red domain-containing protein OS=Citrus sinensis OX=2711 GN=CISIN_1g019147mg PE=4 SV=1;tr|A0A067E2G8|A0A067E2G8_CITSI Aldo_ket_red domain-containing protein OS=Citrus sinensis OX=2711 GN=CISIN_1g019147mg PE=4 SV=1;tr	4	13	1	1	3	0	4	5	0	4	4	2	3	2	4	0	0	0	0	0	0	1	0	0	0	0	0	0	1	0	2	3	3	4	5	3	4	1	4	0	3	0	2	2
A0A067DQC0	A0A067DQC0	3	3	3	tr|A0A067DQC0|A0A067DQC0_CITSI DJ-1_PfpI domain-containing protein (Fragment) OS=Citrus sinensis OX=2711 GN=CISIN_1g045076mg PE=4 SV=1	1	3	3	3	0	0	0	0	0	1	0	0	0	0	1	0	0	0	0	0	0	0	0	0	0	0	0	0	0	0	0	0	1	1	1	0	0	1	0	0	0	0	0	1
A0A067DQH3	A0A067DQH3	2	1	1	tr|A0A067DQH3|A0A067DQH3_CITSI Uncharacterized protein (Fragment) OS=Citrus sinensis OX=2711 GN=CISIN_1g0374613mg PE=4 SV=1	1	2	1	1	0	0	0	0	0	0	0	0	0	0	0	0	0	0	0	0	0	0	0	0	0	0	0	0	0	0	0	1	0	1	1	0	1	0	1	0	1	0	0	0
A0A067E0K1;A0A067DQI9	A0A067E0K1;A0A067DQI9	1;1	1;1	1;1	tr|A0A067E0K1|A0A067E0K1_CITSI Uncharacterized protein OS=Citrus sinensis OX=2711 GN=CISIN_1g047399mg PE=3 SV=1;tr|A0A067DQI9|A0A067DQI9_CITSI Uncharacterized protein OS=Citrus sinensis OX=2711 GN=CISIN_1g044243mg PE=3 SV=1	2	1	1	1	0	0	0	0	0	0	0	0	0	0	0	0	0	0	0	0	0	0	0	0	0	0	0	0	0	0	0	0	0	0	0	0	0	0	0	0	0	0	0	0
A0A067DQM9;A0A067DPE8	A0A067DQM9;A0A067DPE8	8;4	8;4	6;2	tr|A0A067DQM9|A0A067DQM9_CITSI Glutathione transferase OS=Citrus sinensis OX=2711 GN=CISIN_1g027956mg PE=3 SV=1;tr|A0A067DPE8|A0A067DPE8_CITSI Glutathione transferase OS=Citrus sinensis OX=2711 GN=CISIN_1g027956mg PE=3 SV=1	2	8	8	6	3	2	3	4	1	3	3	1	3	2	4	0	0	0	0	0	0	0	0	0	0	0	0	0	0	0	0	4	2	4	4	1	4	2	3	0	3	1	3	4
A0A067E345;A0A067DQP3;A0A067DUR1;A0A067E236;A0A067DR40	A0A067E345;A0A067DQP3;A0A067DUR1;A0A067E236;A0A067DR40	11;11;11;10;10	11;11;11;10;10	10;10;10;9;9	tr|A0A067E345|A0A067E345_CITSI Phosphoglycolate phosphatase OS=Citrus sinensis OX=2711 GN=CISIN_1g016293mg PE=3 SV=1;tr|A0A067DQP3|A0A067DQP3_CITSI Uncharacterized protein OS=Citrus sinensis OX=2711 GN=CISIN_1g016293mg PE=4 SV=1;tr|A0A067DUR1|A0A067DUR1_CI	5	11	11	10	2	0	2	5	0	2	3	1	3	3	8	0	0	0	0	0	0	0	0	0	0	0	0	0	0	0	0	4	1	6	4	0	3	0	2	0	5	0	1	6
A0A067DQU1	A0A067DQU1	1	1	1	tr|A0A067DQU1|A0A067DQU1_CITSI Uncharacterized protein OS=Citrus sinensis OX=2711 GN=CISIN_1g013270mg PE=4 SV=1	1	1	1	1	0	0	0	0	0	0	0	0	0	0	1	0	0	0	0	0	0	0	0	0	0	0	0	0	0	0	0	0	0	0	0	0	0	0	0	0	0	0	0	0
A0A067DQV4;A0A067DRA9;A0A067E291;A0A067E395;A0A067DQU8;A0A067GRJ4;A0A067DUX5	A0A067DQV4;A0A067DRA9;A0A067E291;A0A067E395;A0A067DQU8;A0A067GRJ4;A0A067DUX5	2;2;2;2;2;2;1	2;2;2;2;2;2;1	2;2;2;2;2;2;1	tr|A0A067DQV4|A0A067DQV4_CITSI ATP citrate synthase (Fragment) OS=Citrus sinensis OX=2711 GN=CISIN_1g0145142mg PE=4 SV=1;tr|A0A067DRA9|A0A067DRA9_CITSI ATP citrate synthase (Fragment) OS=Citrus sinensis OX=2711 GN=CISIN_1g0145142mg PE=4 SV=1;tr|A0A067E291|	7	2	2	2	0	0	1	0	0	0	0	0	0	0	0	0	0	0	0	0	0	0	0	0	0	0	0	0	0	0	0	0	1	0	0	1	1	0	0	0	0	0	0	0
A0A067DQV3;A0A067F3J5	A0A067DQV3;A0A067F3J5	4;2	4;2	4;2	tr|A0A067DQV3|A0A067DQV3_CITSI Uncharacterized protein OS=Citrus sinensis OX=2711 GN=CISIN_1g026027mg PE=3 SV=1;tr|A0A067F3J5|A0A067F3J5_CITSI Uncharacterized protein OS=Citrus sinensis OX=2711 GN=CISIN_1g026136mg PE=3 SV=1	2	4	4	4	0	0	0	0	0	0	0	0	0	0	0	0	0	0	0	0	0	0	0	0	0	0	0	0	0	0	1	2	0	2	1	0	2	0	3	0	2	0	0	0
A0A067DQW0	A0A067DQW0	2	1	1	tr|A0A067DQW0|A0A067DQW0_CITSI Glucan endo-1,3-beta-D-glucosidase OS=Citrus sinensis OX=2711 GN=CISIN_1g038030mg PE=3 SV=1	1	2	1	1	0	0	0	0	0	0	0	0	0	0	0	0	0	0	0	0	0	0	0	0	0	0	0	0	0	0	0	1	2	2	2	1	0	0	2	0	2	0	0	0
A0A067DQW9	A0A067DQW9	4	4	4	tr|A0A067DQW9|A0A067DQW9_CITSI WD_REPEATS_REGION domain-containing protein OS=Citrus sinensis OX=2711 GN=CISIN_1g021247mg PE=4 SV=1	1	4	4	4	0	0	0	0	0	0	0	0	0	0	0	0	0	0	0	0	0	0	0	0	0	0	0	0	0	0	0	0	0	0	0	0	0	0	0	0	0	0	0	0
A0A067DR08	A0A067DR08	4	3	3	tr|A0A067DR08|A0A067DR08_CITSI Uncharacterized protein OS=Citrus sinensis OX=2711 GN=CISIN_1g018576mg PE=3 SV=1	1	4	3	3	2	0	2	2	1	2	2	1	2	2	2	0	0	0	0	0	0	0	0	0	0	0	0	0	0	1	1	4	1	3	4	2	3	2	2	1	3	1	1	1
A0A067DR64	A0A067DR64	5	5	5	tr|A0A067DR64|A0A067DR64_CITSI Uncharacterized protein OS=Citrus sinensis OX=2711 GN=CISIN_1g009798mg PE=4 SV=1	1	5	5	5	0	1	0	0	1	1	0	1	0	0	0	0	0	0	0	0	0	0	0	0	0	0	0	0	1	0	0	0	0	0	0	1	0	0	1	0	1	0	0	0
A0A067DRC2;A0A067DQX0;A0A067EC23;A0A3Q0J6D1	A0A067DRC2;A0A067DQX0;A0A067EC23	16;15;8;1	16;15;8;1	16;15;8;1	tr|A0A067DRC2|A0A067DRC2_CITSI Adenylosuccinate synthetase, chloroplastic OS=Citrus sinensis OX=2711 GN=PURA PE=3 SV=1;tr|A0A067DQX0|A0A067DQX0_CITSI Adenylosuccinate synthetase, chloroplastic OS=Citrus sinensis OX=2711 GN=PURA PE=3 SV=1;tr|A0A067EC23|A0A0	4	16	16	16	1	0	1	3	0	0	2	0	2	0	4	0	0	0	0	0	0	0	0	0	0	0	0	0	0	0	0	5	0	5	4	2	4	1	4	0	4	0	0	3
A0A067DZY3;A0A067DRF6	A0A067DZY3;A0A067DRF6	1;1	1;1	1;1	tr|A0A067DZY3|A0A067DZY3_CITSI CHCH domain-containing protein OS=Citrus sinensis OX=2711 GN=CISIN_1g032433mg PE=4 SV=1;tr|A0A067DRF6|A0A067DRF6_CITSI CHCH domain-containing protein OS=Citrus sinensis OX=2711 GN=CISIN_1g032433mg PE=4 SV=1	2	1	1	1	0	0	0	0	0	0	0	0	0	0	0	0	0	0	0	0	0	0	0	0	0	0	0	0	0	0	0	0	0	0	0	0	0	0	0	0	0	0	0	0
A0A067DRF8	A0A067DRF8	3	3	3	tr|A0A067DRF8|A0A067DRF8_CITSI WD_REPEATS_REGION domain-containing protein OS=Citrus sinensis OX=2711 GN=CISIN_1g019013mg PE=4 SV=1	1	3	3	3	0	0	0	2	0	0	0	0	1	0	0	0	0	0	0	0	0	0	0	0	0	0	0	0	0	0	0	0	0	0	0	0	0	0	0	0	0	0	0	0
A0A067DRH8	A0A067DRH8	4	4	4	tr|A0A067DRH8|A0A067DRH8_CITSI Methylmalonate-semialdehyde dehydrogenase (CoA acylating) (Fragment) OS=Citrus sinensis OX=2711 GN=CISIN_1g0094072mg PE=4 SV=1	1	4	4	4	0	0	0	1	0	0	0	0	0	0	0	0	0	0	0	0	0	0	0	0	0	0	0	0	0	0	0	0	0	2	1	0	0	0	0	0	0	0	0	0
A0A067DRI8	A0A067DRI8	10	10	10	tr|A0A067DRI8|A0A067DRI8_CITSI Epimerase domain-containing protein (Fragment) OS=Citrus sinensis OX=2711 GN=CISIN_1g0163702mg PE=4 SV=1	1	10	10	10	3	1	3	4	1	3	3	1	4	1	3	0	0	0	0	0	0	0	0	0	0	0	0	0	0	0	2	5	2	5	6	4	7	0	3	0	4	0	0	3
A0A067DRL0	A0A067DRL0	6	6	3	tr|A0A067DRL0|A0A067DRL0_CITSI Terpene_synth_C domain-containing protein (Fragment) OS=Citrus sinensis OX=2711 GN=CISIN_1g0152451mg PE=4 SV=1	1	6	6	3	0	0	0	1	0	0	1	0	1	0	0	0	0	0	0	0	0	0	0	0	0	0	0	0	0	0	0	3	0	4	3	0	1	0	3	0	4	0	0	1
A0A067DRQ5;A0A067DGQ3;A0A067D4W6;A0A067DQ76	A0A067DRQ5	14;5;3;3	14;5;3;3	8;3;3;0	tr|A0A067DRQ5|A0A067DRQ5_CITSI PKS_ER domain-containing protein OS=Citrus sinensis OX=2711 GN=CISIN_1g019042mg PE=4 SV=1	4	14	14	8	0	1	1	6	0	4	3	3	3	0	4	0	0	0	0	0	0	0	0	0	0	0	0	0	0	0	1	4	1	4	5	2	4	1	4	0	5	0	1	5
A0A067DRT8;A0A067E397;A0A067DRT5;A0A067E393;A0A067E4A4;A0A067DVX7	A0A067DRT8;A0A067E397;A0A067DRT5;A0A067E393;A0A067E4A4;A0A067DVX7	2;2;2;2;1;1	2;2;2;2;1;1	2;2;2;2;1;1	tr|A0A067DRT8|A0A067DRT8_CITSI Uncharacterized protein OS=Citrus sinensis OX=2711 GN=CISIN_1g0130321mg PE=4 SV=1;tr|A0A067E397|A0A067E397_CITSI Uncharacterized protein OS=Citrus sinensis OX=2711 GN=CISIN_1g0130321mg PE=4 SV=1;tr|A0A067DRT5|A0A067DRT5_CITSI	6	2	2	2	0	0	0	0	0	0	0	0	0	0	0	0	0	0	0	0	0	0	0	0	0	0	0	0	0	0	0	0	0	0	0	0	0	0	0	0	0	0	0	0
A0A067DRU6;A0A067E092;A0A067DZ71	A0A067DRU6;A0A067E092;A0A067DZ71	7;5;5	6;4;4	6;4;4	tr|A0A067DRU6|A0A067DRU6_CITSI Alpha-galactosidase OS=Citrus sinensis OX=2711 GN=CISIN_1g012852mg PE=3 SV=1;tr|A0A067E092|A0A067E092_CITSI Alpha-galactosidase OS=Citrus sinensis OX=2711 GN=CISIN_1g012852mg PE=3 SV=1;tr|A0A067DZ71|A0A067DZ71_CITSI Alpha-gal	3	7	6	6	1	0	0	1	0	0	2	0	2	1	2	0	0	0	0	0	0	0	0	0	0	0	0	0	0	0	0	2	0	2	1	0	2	0	1	0	2	0	0	2
A0A067E4D6;A0A067DW03;A0A067DRX3	A0A067E4D6;A0A067DW03;A0A067DRX3	4;4;4	4;4;4	4;4;4	tr|A0A067E4D6|A0A067E4D6_CITSI 40S ribosomal protein SA OS=Citrus sinensis OX=2711 GN=CISIN_1g018448mg PE=3 SV=1;tr|A0A067DW03|A0A067DW03_CITSI 40S ribosomal protein SA OS=Citrus sinensis OX=2711 GN=CISIN_1g018448mg PE=3 SV=1;tr|A0A067DRX3|A0A067DRX3_CITSI	3	4	4	4	0	0	2	2	0	3	3	0	2	0	3	0	0	0	0	0	0	0	0	0	0	0	0	0	0	0	2	1	1	2	2	1	3	0	3	0	3	0	0	1
A0A067DS11	A0A067DS11	1	1	1	tr|A0A067DS11|A0A067DS11_CITSI Glyco_hydro_19_cat domain-containing protein (Fragment) OS=Citrus sinensis OX=2711 GN=CISIN_1g0269282mg PE=4 SV=1	1	1	1	1	0	0	0	0	0	0	0	0	0	0	0	1	1	0	1	0	0	0	1	1	0	0	1	0	1	0	1	0	1	0	0	0	0	0	1	0	1	0	1	0
A0A067DS13	A0A067DS13	6	6	6	tr|A0A067DS13|A0A067DS13_CITSI AP-2 complex subunit alpha OS=Citrus sinensis OX=2711 GN=CISIN_1g001845mg PE=3 SV=1	1	6	6	6	0	0	0	0	0	0	0	0	0	0	0	0	0	0	0	0	0	0	0	0	0	0	0	0	0	0	0	0	0	0	0	0	0	0	0	0	0	0	0	0
A0A067DS17;A0A067E3H1	A0A067DS17	5;1	5;1	5;1	tr|A0A067DS17|A0A067DS17_CITSI Chitin-binding type-1 domain-containing protein OS=Citrus sinensis OX=2711 GN=CISIN_1g023873mg PE=3 SV=1	2	5	5	5	0	0	1	2	0	0	0	0	1	0	0	0	0	0	0	0	0	0	0	0	0	0	0	0	0	0	0	1	0	1	0	0	0	0	2	0	2	0	0	1
A0A067DW47;A0A067DS21;A0A067E3H5;A0A067DSK8	A0A067DW47;A0A067DS21;A0A067E3H5;A0A067DSK8	1;1;1;1	1;1;1;1	1;1;1;1	tr|A0A067DW47|A0A067DW47_CITSI Uncharacterized protein OS=Citrus sinensis OX=2711 GN=CISIN_1g019853mg PE=3 SV=1;tr|A0A067DS21|A0A067DS21_CITSI Uncharacterized protein OS=Citrus sinensis OX=2711 GN=CISIN_1g019853mg PE=3 SV=1;tr|A0A067E3H5|A0A067E3H5_CITSI U	4	1	1	1	0	0	0	1	0	0	0	0	0	0	0	0	0	0	0	0	0	0	0	0	0	0	0	0	0	0	0	0	0	0	0	0	0	0	0	0	0	0	0	0
A0A067DS69;A0A067E489;A0A067EET2	A0A067DS69	5;1;1	2;0;0	1;0;0	tr|A0A067DS69|A0A067DS69_CITSI Uncharacterized protein OS=Citrus sinensis OX=2711 GN=CISIN_1g039366mg PE=4 SV=1	3	5	2	1	0	0	1	1	0	0	0	0	0	1	0	0	0	0	0	0	0	0	0	0	0	0	0	0	1	0	1	1	0	1	2	0	1	0	1	0	2	0	0	1
A0A067DSB8	A0A067DSB8	6	1	1	tr|A0A067DSB8|A0A067DSB8_CITSI Uncharacterized protein (Fragment) OS=Citrus sinensis OX=2711 GN=CISIN_1g047555mg PE=3 SV=1	1	6	1	1	3	0	3	3	0	1	4	0	4	0	4	0	0	0	0	0	0	0	0	0	0	0	0	0	0	0	1	4	2	3	2	4	3	2	2	0	3	1	2	5
A0A067DSI1	A0A067DSI1	3	3	3	tr|A0A067DSI1|A0A067DSI1_CITSI Uncharacterized protein OS=Citrus sinensis OX=2711 GN=CISIN_1g011790mg PE=3 SV=1	1	3	3	3	0	0	0	2	0	0	0	0	0	0	1	0	0	0	0	0	0	0	0	0	0	0	0	0	0	0	0	1	0	1	2	0	2	0	0	0	1	0	0	0
A0A067E431;A0A067DSL7;A0A067DT24	A0A067E431;A0A067DSL7;A0A067DT24	4;4;3	4;4;3	4;4;3	tr|A0A067E431|A0A067E431_CITSI Uncharacterized protein OS=Citrus sinensis OX=2711 GN=CISIN_1g023850mg PE=4 SV=1;tr|A0A067DSL7|A0A067DSL7_CITSI Cytochrome b-c1 complex subunit Rieske, mitochondrial OS=Citrus sinensis OX=2711 GN=CISIN_1g023850mg PE=3 SV=1;tr	3	4	4	4	0	0	0	0	0	0	0	0	0	0	0	0	0	0	0	0	0	0	0	0	0	0	0	0	0	0	0	1	0	1	1	0	0	0	1	0	1	0	0	0
A0A067DSN4	A0A067DSN4	13	13	3	tr|A0A067DSN4|A0A067DSN4_CITSI Uncharacterized protein OS=Citrus sinensis OX=2711 GN=CISIN_1g040351mg PE=3 SV=1	1	13	13	3	3	1	4	2	3	5	5	0	2	4	4	0	1	0	1	0	0	1	0	1	1	0	0	0	1	1	3	10	7	9	11	9	10	7	9	6	9	4	2	1
A0A067DSN6;A0A067DJ78	A0A067DSN6	16;1	16;1	16;1	tr|A0A067DSN6|A0A067DSN6_CITSI Beta-hexosaminidase OS=Citrus sinensis OX=2711 GN=CISIN_1g007610mg PE=3 SV=1	2	16	16	16	4	5	1	7	4	0	3	2	5	4	7	0	0	0	0	0	0	0	0	0	0	0	0	0	0	0	0	1	0	1	0	1	2	0	1	0	0	0	1	3
A0A067DT68;A0A067DSQ9;A0A067E564;A0A067DSR4;A0A067E468;A0A067E473;A0A067E568	A0A067DT68;A0A067DSQ9;A0A067E564;A0A067DSR4;A0A067E468;A0A067E473;A0A067E568	13;13;13;12;11;10;10	13;13;13;12;11;10;10	12;12;12;11;10;9;9	tr|A0A067DT68|A0A067DT68_CITSI Citrate synthase OS=Citrus sinensis OX=2711 GN=CISIN_1g012107mg PE=3 SV=1;tr|A0A067DSQ9|A0A067DSQ9_CITSI Citrate synthase OS=Citrus sinensis OX=2711 GN=CISIN_1g012107mg PE=3 SV=1;tr|A0A067E564|A0A067E564_CITSI Citrate synthas	7	13	13	12	0	0	0	3	0	2	0	1	1	0	2	0	0	0	0	0	0	0	0	0	0	0	0	0	0	0	0	4	0	2	2	0	4	0	1	0	2	0	0	0
A0A067DSV2	A0A067DSV2	3	1	1	tr|A0A067DSV2|A0A067DSV2_CITSI Bulb-type lectin domain-containing protein (Fragment) OS=Citrus sinensis OX=2711 GN=CISIN_1g047082mg PE=4 SV=1	1	3	1	1	1	1	0	1	0	0	0	1	1	1	1	1	2	0	1	2	1	2	1	1	2	1	1	1	2	0	2	1	1	2	0	1	1	2	1	0	0	1	0	0
A0A067DSV7;A0A067E1A4	A0A067DSV7;A0A067E1A4	19;17	19;17	12;10	tr|A0A067DSV7|A0A067DSV7_CITSI Phosphoenolpyruvate carboxylase OS=Citrus sinensis OX=2711 GN=CISIN_1g002089mg PE=3 SV=1;tr|A0A067E1A4|A0A067E1A4_CITSI Phosphoenolpyruvate carboxylase OS=Citrus sinensis OX=2711 GN=CISIN_1g002089mg PE=3 SV=1	2	19	19	12	0	0	1	2	0	0	1	0	1	0	0	0	0	0	0	0	0	0	0	0	0	0	0	0	0	0	2	9	0	7	11	3	11	1	3	0	4	1	0	0
A0A067DSX0	A0A067DSX0	5	5	5	tr|A0A067DSX0|A0A067DSX0_CITSI Uncharacterized protein OS=Citrus sinensis OX=2711 GN=CISIN_1g021746mg PE=4 SV=1	1	5	5	5	1	0	1	1	0	1	1	1	2	0	1	0	0	0	0	0	0	0	0	0	0	0	0	0	0	0	0	4	0	1	2	1	3	0	1	0	1	0	0	1
A0A067DSY6	A0A067DSY6	10	10	10	tr|A0A067DSY6|A0A067DSY6_CITSI Uncharacterized protein OS=Citrus sinensis OX=2711 GN=CISIN_1g016330mg PE=3 SV=1	1	10	10	10	1	0	2	5	0	1	1	2	1	1	3	0	0	0	0	0	0	0	0	0	0	0	0	0	0	0	0	5	4	4	6	3	5	1	6	0	9	0	1	3
A0A067DT17;A0A067DP09	A0A067DT17;A0A067DP09	11;10	11;10	10;9	tr|A0A067DT17|A0A067DT17_CITSI Uncharacterized protein OS=Citrus sinensis OX=2711 GN=CISIN_1g012505mg PE=3 SV=1;tr|A0A067DP09|A0A067DP09_CITSI Uncharacterized protein OS=Citrus sinensis OX=2711 GN=CISIN_1g012505mg PE=3 SV=1	2	11	11	10	0	0	1	6	0	0	2	0	1	0	3	0	0	0	0	0	0	0	0	0	0	0	0	0	0	0	0	4	0	2	3	0	2	0	3	0	3	0	0	1
A0A067DT23;A0A067DUC1	A0A067DT23;A0A067DUC1	2;2	2;2	2;2	tr|A0A067DT23|A0A067DT23_CITSI Acetyl-CoA carboxytransferase OS=Citrus sinensis OX=2711 GN=CISIN_1g004120mg PE=3 SV=1;tr|A0A067DUC1|A0A067DUC1_CITSI Acetyl-CoA carboxytransferase OS=Citrus sinensis OX=2711 GN=CISIN_1g004120mg PE=3 SV=1	2	2	2	2	0	0	0	1	0	0	0	0	0	0	0	0	0	0	0	0	0	0	0	0	0	0	0	0	0	0	0	0	0	0	0	0	0	0	0	0	0	0	0	0
A0A067DT51	A0A067DT51	4	4	4	tr|A0A067DT51|A0A067DT51_CITSI Uncharacterized protein OS=Citrus sinensis OX=2711 GN=CISIN_1g032342mg PE=4 SV=1	1	4	4	4	1	0	1	3	0	1	1	0	1	0	1	0	0	0	0	0	0	0	0	0	0	0	0	0	0	0	0	1	0	0	0	0	1	0	0	0	0	0	0	2
A0A067DT91	A0A067DT91	1	1	1	tr|A0A067DT91|A0A067DT91_CITSI RanBP2-type domain-containing protein OS=Citrus sinensis OX=2711 GN=CISIN_1g018078mg PE=4 SV=1	1	1	1	1	0	0	0	0	0	0	0	0	0	0	0	0	0	0	0	0	0	0	0	0	0	0	0	0	0	0	0	0	0	0	0	0	0	0	0	0	0	0	0	0
A0A067DTC1	A0A067DTC1	3	3	3	tr|A0A067DTC1|A0A067DTC1_CITSI Uncharacterized protein OS=Citrus sinensis OX=2711 GN=CISIN_1g009780mg PE=3 SV=1	1	3	3	3	0	0	0	0	0	0	0	0	0	0	0	0	0	0	0	0	0	0	0	0	0	0	0	0	0	0	0	1	0	1	1	0	0	0	1	0	1	0	0	0
A0A067DTD9;A0A067DXE6	A0A067DTD9;A0A067DXE6	14;12	14;12	12;10	tr|A0A067DTD9|A0A067DTD9_CITSI Adenosine kinase OS=Citrus sinensis OX=2711 GN=CISIN_1g019402mg PE=3 SV=1;tr|A0A067DXE6|A0A067DXE6_CITSI Adenosine kinase OS=Citrus sinensis OX=2711 GN=CISIN_1g019402mg PE=3 SV=1	2	14	14	12	1	0	3	6	0	2	5	0	3	0	4	0	0	0	0	0	0	0	0	0	0	0	0	0	0	0	1	5	2	6	9	5	6	2	6	0	8	1	0	3
A0A067DTF4;A0A067DX18	A0A067DTF4;A0A067DX18	9;9	9;9	9;9	tr|A0A067DTF4|A0A067DTF4_CITSI Uncharacterized protein (Fragment) OS=Citrus sinensis OX=2711 GN=CISIN_1g0040123mg PE=4 SV=1;tr|A0A067DX18|A0A067DX18_CITSI Uncharacterized protein (Fragment) OS=Citrus sinensis OX=2711 GN=CISIN_1g0040123mg PE=4 SV=1	2	9	9	9	1	0	1	6	1	2	3	1	3	1	4	0	0	0	0	0	0	0	0	0	0	0	0	0	0	0	0	4	0	6	5	2	5	1	3	0	3	0	2	5
A0A067DTF7;A0A067DH53;A0A067DHI4	A0A067DTF7;A0A067DH53;A0A067DHI4	15;9;9	15;9;9	15;9;9	tr|A0A067DTF7|A0A067DTF7_CITSI Aldo_ket_red domain-containing protein OS=Citrus sinensis OX=2711 GN=CISIN_1g021693mg PE=4 SV=1;tr|A0A067DH53|A0A067DH53_CITSI Aldo_ket_red domain-containing protein OS=Citrus sinensis OX=2711 GN=CISIN_1g021693mg PE=4 SV=1;tr	3	15	15	15	1	0	0	6	0	3	1	1	3	1	7	0	0	0	0	0	0	0	0	0	0	0	0	0	0	0	0	3	0	7	7	1	7	0	6	0	4	0	0	5
A0A067DTG2	A0A067DTG2	2	2	2	tr|A0A067DTG2|A0A067DTG2_CITSI Uncharacterized protein OS=Citrus sinensis OX=2711 GN=CISIN_1g022992mg PE=3 SV=1	1	2	2	2	0	0	0	0	0	0	0	0	0	0	0	0	0	0	0	0	0	0	0	0	0	0	0	0	0	0	0	0	0	0	0	0	0	0	0	0	0	0	0	0
A0A067DTG4;A0A067E5E8	A0A067DTG4;A0A067E5E8	1;1	1;1	1;1	tr|A0A067DTG4|A0A067DTG4_CITSI Nudix hydrolase domain-containing protein (Fragment) OS=Citrus sinensis OX=2711 GN=CISIN_1g0040121mg PE=4 SV=1;tr|A0A067E5E8|A0A067E5E8_CITSI Nudix hydrolase domain-containing protein (Fragment) OS=Citrus sinensis OX=2711 GN=	2	1	1	1	0	0	0	0	0	0	0	0	0	0	0	0	0	0	0	0	0	0	0	0	0	0	0	0	0	0	0	0	0	0	0	0	0	0	0	0	0	0	0	0
A0A067DTI5;A0A067E5G5;A0A067E4H1	A0A067DTI5;A0A067E5G5	6;6;1	1;1;1	1;1;1	tr|A0A067DTI5|A0A067DTI5_CITSI Glucose-6-phosphate 1-epimerase OS=Citrus sinensis OX=2711 GN=CISIN_1g017699mg PE=3 SV=1;tr|A0A067E5G5|A0A067E5G5_CITSI Glucose-6-phosphate 1-epimerase OS=Citrus sinensis OX=2711 GN=CISIN_1g017699mg PE=3 SV=1	3	6	1	1	1	1	1	3	0	3	2	2	2	1	3	0	0	0	0	0	0	0	0	0	0	0	0	0	0	0	1	2	0	3	3	1	3	0	2	0	3	0	1	2
A0A067DXI8;A0A067DTJ2	A0A067DXI8;A0A067DTJ2	4;4	4;4	4;4	tr|A0A067DXI8|A0A067DXI8_CITSI Nudix hydrolase domain-containing protein (Fragment) OS=Citrus sinensis OX=2711 GN=CISIN_1g0280861mg PE=4 SV=1;tr|A0A067DTJ2|A0A067DTJ2_CITSI Nudix hydrolase domain-containing protein (Fragment) OS=Citrus sinensis OX=2711 GN=	2	4	4	4	0	0	0	0	0	0	0	0	0	0	0	0	0	0	0	0	0	0	0	0	0	0	0	0	0	0	0	0	0	0	0	0	0	0	0	0	0	0	0	0
A0A067DTJ5	A0A067DTJ5	1	1	1	tr|A0A067DTJ5|A0A067DTJ5_CITSI Uncharacterized protein (Fragment) OS=Citrus sinensis OX=2711 GN=CISIN_1g044020mg PE=3 SV=1	1	1	1	1	0	0	0	0	0	0	0	0	0	0	0	0	0	0	0	0	0	0	0	0	0	0	0	0	0	0	0	0	0	0	0	0	0	0	0	0	0	0	0	0
A0A067DTJ7	A0A067DTJ7	1	1	1	tr|A0A067DTJ7|A0A067DTJ7_CITSI Uricase OS=Citrus sinensis OX=2711 GN=CISIN_1g021738mg PE=3 SV=1	1	1	1	1	0	0	0	0	0	0	0	0	0	0	0	0	0	0	0	0	0	0	0	0	0	0	0	0	0	0	0	0	0	0	0	0	0	0	0	0	0	0	0	0
A0A067DTK4	A0A067DTK4	2	1	1	tr|A0A067DTK4|A0A067DTK4_CITSI Aldo_ket_red domain-containing protein OS=Citrus sinensis OX=2711 GN=CISIN_1g041500mg PE=4 SV=1	1	2	1	1	0	0	0	0	0	0	0	0	0	0	0	0	0	0	0	0	0	0	0	0	0	0	0	0	0	0	0	0	0	0	0	0	0	0	0	0	0	0	0	0
A0A067DTN3;A0A067DB18	A0A067DTN3	12;1	12;1	12;1	tr|A0A067DTN3|A0A067DTN3_CITSI Uncharacterized protein OS=Citrus sinensis OX=2711 GN=CISIN_1g017777mg PE=3 SV=1	2	12	12	12	1	0	2	4	0	2	1	0	2	1	2	0	0	0	0	0	0	0	0	0	0	0	0	0	0	0	0	6	2	4	7	4	5	1	6	0	7	1	1	2
A0A067DTS1	A0A067DTS1	5	1	1	tr|A0A067DTS1|A0A067DTS1_CITSI Cytochrome c domain-containing protein OS=Citrus sinensis OX=2711 GN=CISIN_1g0337581mg PE=3 SV=1	1	5	1	1	0	0	0	2	0	0	0	0	0	0	1	0	0	0	0	0	0	0	0	0	0	0	0	0	0	0	0	1	0	2	1	0	1	0	2	0	2	0	0	0
A0A067E163;A0A067E281;A0A067DTT2	A0A067E163;A0A067E281;A0A067DTT2	6;6;6	6;6;6	6;6;6	tr|A0A067E163|A0A067E163_CITSI Glutathione synthetase OS=Citrus sinensis OX=2711 GN=CISIN_1g008309mg PE=3 SV=1;tr|A0A067E281|A0A067E281_CITSI Glutathione synthetase OS=Citrus sinensis OX=2711 GN=CISIN_1g008309mg PE=3 SV=1;tr|A0A067DTT2|A0A067DTT2_CITSI Glu	3	6	6	6	2	0	1	3	0	2	1	0	0	0	4	0	0	0	0	0	0	0	0	0	0	0	0	0	0	0	0	0	0	0	0	0	0	0	0	0	1	0	0	2
A0A067DTU5	A0A067DTU5	1	1	1	tr|A0A067DTU5|A0A067DTU5_CITSI Uncharacterized protein (Fragment) OS=Citrus sinensis OX=2711 GN=CISIN_1g039575mg PE=4 SV=1	1	1	1	1	0	0	0	1	0	1	0	0	0	0	1	0	0	0	0	0	0	0	0	0	0	0	0	0	0	0	0	0	0	0	0	0	0	0	0	0	0	0	0	1
A0A067DTY2	A0A067DTY2	3	3	3	tr|A0A067DTY2|A0A067DTY2_CITSI PITH domain-containing protein (Fragment) OS=Citrus sinensis OX=2711 GN=CISIN_1g039218mg PE=4 SV=1	1	3	3	3	0	0	0	0	0	0	0	0	0	0	0	0	0	0	0	0	0	0	0	0	0	0	0	0	0	0	0	1	0	1	1	0	1	0	0	0	1	0	0	0
A0A067DTY3	A0A067DTY3	8	8	8	tr|A0A067DTY3|A0A067DTY3_CITSI PfkB domain-containing protein OS=Citrus sinensis OX=2711 GN=CISIN_1g029908mg PE=4 SV=1	1	8	8	8	3	1	4	4	2	4	5	3	5	3	5	0	0	0	0	0	0	0	0	0	0	0	0	0	0	0	2	4	3	4	4	3	3	2	4	0	4	0	2	4
A0A067DU12;A0A067DUF8	A0A067DU12;A0A067DUF8	1;1	1;1	1;1	tr|A0A067DU12|A0A067DU12_CITSI Endoplasmic reticulum transmembrane protein OS=Citrus sinensis OX=2711 GN=CISIN_1g033003mg PE=3 SV=1;tr|A0A067DUF8|A0A067DUF8_CITSI Endoplasmic reticulum transmembrane protein OS=Citrus sinensis OX=2711 GN=CISIN_1g033003mg PE	2	1	1	1	0	0	0	0	0	0	0	0	0	0	0	0	0	0	0	0	0	0	0	0	0	0	0	0	0	0	0	0	0	0	0	0	0	0	0	0	0	0	0	0
A0A067E2F8;A0A067DU15	A0A067E2F8;A0A067DU15	9;9	3;3	2;2	tr|A0A067E2F8|A0A067E2F8_CITSI Aldo_ket_red domain-containing protein (Fragment) OS=Citrus sinensis OX=2711 GN=CISIN_1g0192001mg PE=4 SV=1;tr|A0A067DU15|A0A067DU15_CITSI Aldo_ket_red domain-containing protein (Fragment) OS=Citrus sinensis OX=2711 GN=CISIN_	2	9	3	2	2	0	3	6	0	2	3	1	2	1	3	0	0	0	0	0	0	0	0	0	0	0	0	0	0	0	1	3	2	4	4	2	4	1	4	0	3	0	2	1
A0A067E6I2;A0A067DY39;A0A067DU39	A0A067E6I2;A0A067DY39;A0A067DU39	2;2;2	2;2;2	2;2;2	tr|A0A067E6I2|A0A067E6I2_CITSI AMP-binding domain-containing protein OS=Citrus sinensis OX=2711 GN=CISIN_1g009077mg PE=4 SV=1;tr|A0A067DY39|A0A067DY39_CITSI Uncharacterized protein OS=Citrus sinensis OX=2711 GN=CISIN_1g009077mg PE=4 SV=1;tr|A0A067DU39|A0A0	3	2	2	2	0	0	0	0	0	0	0	0	0	0	0	0	0	0	0	0	0	0	0	0	0	0	0	0	0	0	1	0	0	0	0	0	0	0	0	0	0	0	0	0
A0A067DU63	A0A067DU63	5	5	5	tr|A0A067DU63|A0A067DU63_CITSI Terpene_synth domain-containing protein OS=Citrus sinensis OX=2711 GN=CISIN_1g024780mg PE=4 SV=1	1	5	5	5	0	0	0	0	0	0	0	0	0	0	0	0	0	0	0	0	0	0	0	0	0	0	0	0	1	0	1	4	2	1	3	1	1	0	5	0	5	0	0	0
A0A067DU85	A0A067DU85	2	2	2	tr|A0A067DU85|A0A067DU85_CITSI Abhydrolase_3 domain-containing protein (Fragment) OS=Citrus sinensis OX=2711 GN=CISIN_1g0204061mg PE=4 SV=1	1	2	2	2	0	0	0	0	0	0	0	0	0	0	0	0	0	0	0	0	0	0	0	0	0	0	0	0	0	0	0	0	0	0	0	0	0	0	0	0	0	0	0	0
A0A067DU97;A0A067E594;A0A067E662	A0A067DU97;A0A067E594;A0A067E662	5;5;5	5;5;5	5;5;5	tr|A0A067DU97|A0A067DU97_CITSI PALP domain-containing protein OS=Citrus sinensis OX=2711 GN=CISIN_1g019410mg PE=3 SV=1;tr|A0A067E594|A0A067E594_CITSI PALP domain-containing protein OS=Citrus sinensis OX=2711 GN=CISIN_1g019410mg PE=3 SV=1;tr|A0A067E662|A0A0	3	5	5	5	1	0	1	1	0	0	1	0	2	1	2	0	0	0	0	0	0	0	0	0	0	0	0	0	0	0	0	2	0	2	3	0	3	0	0	0	0	0	0	1
A0A067DUA5	A0A067DUA5	1	1	1	tr|A0A067DUA5|A0A067DUA5_CITSI Uncharacterized protein OS=Citrus sinensis OX=2711 GN=CISIN_1g040484mg PE=4 SV=1	1	1	1	1	0	0	1	0	0	0	0	0	0	0	0	0	0	0	0	0	0	0	0	0	0	0	0	0	0	0	0	0	0	0	0	0	0	0	0	0	0	0	0	1
A0A067DUB4	A0A067DUB4	4	4	4	tr|A0A067DUB4|A0A067DUB4_CITSI Uncharacterized protein (Fragment) OS=Citrus sinensis OX=2711 GN=CISIN_1g046829mg PE=4 SV=1	1	4	4	4	0	0	0	0	0	0	0	0	0	0	0	0	0	0	0	0	0	0	0	0	0	0	0	0	0	0	0	0	0	0	0	0	0	0	0	0	0	0	0	0
A0A067E5B8;A0A067E688;A0A067DUB5	A0A067E5B8;A0A067E688;A0A067DUB5	4;4;4	4;4;4	4;4;4	tr|A0A067E5B8|A0A067E5B8_CITSI Uncharacterized protein OS=Citrus sinensis OX=2711 GN=CISIN_1g010953mg PE=4 SV=1;tr|A0A067E688|A0A067E688_CITSI Uncharacterized protein OS=Citrus sinensis OX=2711 GN=CISIN_1g010953mg PE=4 SV=1;tr|A0A067DUB5|A0A067DUB5_CITSI U	3	4	4	4	2	0	0	2	0	0	0	0	3	0	4	0	0	0	0	0	0	0	0	0	0	0	0	0	0	0	0	0	0	0	0	0	1	0	0	0	1	0	0	3
A0A067DUB9;A0A067DID1;A0A067DI05;A0A067DM37	A0A067DUB9;A0A067DID1;A0A067DI05;A0A067DM37	20;17;14;14	20;17;14;14	17;14;11;11	tr|A0A067DUB9|A0A067DUB9_CITSI Glutamate decarboxylase OS=Citrus sinensis OX=2711 GN=CISIN_1g010897mg PE=3 SV=1;tr|A0A067DID1|A0A067DID1_CITSI Glutamate decarboxylase OS=Citrus sinensis OX=2711 GN=CISIN_1g010897mg PE=3 SV=1;tr|A0A067DI05|A0A067DI05_CITSI G	4	20	20	17	1	0	1	7	1	3	3	0	4	1	8	0	0	0	0	0	0	0	0	0	0	0	0	0	1	0	0	6	0	3	5	1	8	0	2	0	3	0	2	8
A0A067E6X0;A0A067DUF0;A0A067DYH5	A0A067E6X0;A0A067DUF0;A0A067DYH5	9;9;7	9;9;7	9;9;7	tr|A0A067E6X0|A0A067E6X0_CITSI GrpE protein homolog OS=Citrus sinensis OX=2711 GN=CISIN_1g019043mg PE=3 SV=1;tr|A0A067DUF0|A0A067DUF0_CITSI GrpE protein homolog OS=Citrus sinensis OX=2711 GN=CISIN_1g019043mg PE=3 SV=1;tr|A0A067DYH5|A0A067DYH5_CITSI Unchara	3	9	9	9	1	2	0	3	0	1	4	0	4	0	4	0	0	0	0	0	0	0	0	0	0	0	0	0	0	0	0	2	0	0	0	0	1	0	0	0	1	0	0	3
A0A067DUQ7;A0A067E5Q6;A0A067E6N9;A0A067DU96	A0A067DUQ7;A0A067E5Q6;A0A067E6N9	13;13;13;4	13;13;13;4	13;13;13;4	tr|A0A067DUQ7|A0A067DUQ7_CITSI Serine/threonine-protein phosphatase OS=Citrus sinensis OX=2711 GN=CISIN_1g001895mg PE=3 SV=1;tr|A0A067E5Q6|A0A067E5Q6_CITSI Serine/threonine-protein phosphatase OS=Citrus sinensis OX=2711 GN=CISIN_1g001895mg PE=3 SV=1;tr|A0A	4	13	13	13	2	0	1	1	2	0	1	0	2	0	3	0	0	0	0	0	0	0	0	0	0	0	0	0	1	0	1	0	0	1	1	0	0	0	0	0	0	0	0	2
A0A067DUR4;A0A067DYR6;A0A067E683	A0A067DUR4;A0A067DYR6;A0A067E683	33;31;31	33;31;31	12;11;10	tr|A0A067DUR4|A0A067DUR4_CITSI Tr-type G domain-containing protein OS=Citrus sinensis OX=2711 GN=CISIN_1g003165mg PE=3 SV=1;tr|A0A067DYR6|A0A067DYR6_CITSI Tr-type G domain-containing protein OS=Citrus sinensis OX=2711 GN=CISIN_1g003165mg PE=3 SV=1;tr|A0A06	3	33	33	12	2	0	5	12	0	5	8	0	7	2	4	0	0	0	0	0	0	0	0	0	0	0	0	0	3	0	4	15	3	16	20	9	17	3	12	0	14	2	1	6
A0A067DUS1	A0A067DUS1	4	4	4	tr|A0A067DUS1|A0A067DUS1_CITSI Uncharacterized protein OS=Citrus sinensis OX=2711 GN=CISIN_1g012689mg PE=3 SV=1	1	4	4	4	1	0	2	0	0	0	1	0	1	0	3	0	0	0	0	0	0	0	0	0	0	0	0	0	0	0	0	0	0	0	1	0	0	0	0	0	0	0	0	1
A0A067DUT2	A0A067DUT2	10	10	9	tr|A0A067DUT2|A0A067DUT2_CITSI Bet_v_1 domain-containing protein OS=Citrus sinensis OX=2711 GN=CISIN_1g031651mg PE=4 SV=1	1	10	10	9	0	0	0	0	0	0	0	0	0	0	0	0	0	0	0	0	0	0	0	0	0	0	0	0	0	0	0	1	1	2	0	1	2	0	1	0	1	0	0	0
A0A067DUT4;A0A067DYT8;A0A067E782	A0A067DUT4;A0A067DYT8;A0A067E782	2;2;1	2;2;1	2;2;1	tr|A0A067DUT4|A0A067DUT4_CITSI PABS domain-containing protein OS=Citrus sinensis OX=2711 GN=CISIN_1g016578mg PE=3 SV=1;tr|A0A067DYT8|A0A067DYT8_CITSI PABS domain-containing protein OS=Citrus sinensis OX=2711 GN=CISIN_1g016578mg PE=3 SV=1;tr|A0A067E782|A0A0	3	2	2	2	0	0	0	0	0	0	0	0	0	0	0	0	0	0	0	0	0	0	0	0	0	0	0	0	0	0	0	0	0	0	0	0	0	0	0	0	0	0	0	0
A0A067DUT5	A0A067DUT5	3	3	3	tr|A0A067DUT5|A0A067DUT5_CITSI Glucan endo-1,3-beta-D-glucosidase (Fragment) OS=Citrus sinensis OX=2711 GN=CISIN_1g038099mg PE=3 SV=1	1	3	3	3	1	0	1	2	0	0	2	0	0	1	3	0	0	0	0	0	0	0	0	0	0	0	0	0	0	0	0	2	1	0	2	1	3	0	1	0	0	0	0	1
A0A067DYF4;A0A067DUW2	A0A067DYF4;A0A067DUW2	1;1	1;1	1;1	tr|A0A067DYF4|A0A067DYF4_CITSI PALP domain-containing protein (Fragment) OS=Citrus sinensis OX=2711 GN=CISIN_1g0157782mg PE=4 SV=1;tr|A0A067DUW2|A0A067DUW2_CITSI PALP domain-containing protein OS=Citrus sinensis OX=2711 GN=CISIN_1g0157782mg PE=4 SV=1	2	1	1	1	0	0	0	1	0	0	0	0	0	0	0	0	0	0	0	0	0	0	0	0	0	0	0	0	0	0	0	0	0	0	0	0	0	0	0	0	0	0	0	0
A0A067DUX4	A0A067DUX4	2	1	1	tr|A0A067DUX4|A0A067DUX4_CITSI Uncharacterized protein OS=Citrus sinensis OX=2711 GN=CISIN_1g041652mg PE=3 SV=1	1	2	1	1	0	0	0	0	0	0	0	0	0	0	0	0	0	0	0	0	0	0	0	0	0	0	0	0	0	0	0	0	0	0	0	0	0	0	0	0	0	0	0	0
A0A067DV09	A0A067DV09	4	4	4	tr|A0A067DV09|A0A067DV09_CITSI Glutamyl-tRNA synthetase (Fragment) OS=Citrus sinensis OX=2711 GN=CISIN_1g043341mg PE=3 SV=1	1	4	4	4	0	0	0	0	0	0	0	0	0	0	0	0	0	0	0	0	0	0	0	0	0	0	0	0	0	0	0	3	0	2	3	0	3	0	0	0	2	0	0	0
A0A067DV28	A0A067DV28	2	2	2	tr|A0A067DV28|A0A067DV28_CITSI Uncharacterized protein OS=Citrus sinensis OX=2711 GN=CISIN_1g034737mg PE=4 SV=1	1	2	2	2	0	0	0	0	0	0	0	0	0	0	0	0	0	0	0	0	0	0	0	0	0	0	0	0	0	0	0	0	0	0	0	0	0	0	0	0	0	0	0	0
A0A067DV49;A0A067DHY0;A0A067DLN6;A0A067DHL9	A0A067DV49;A0A067DHY0;A0A067DLN6;A0A067DHL9	16;13;9;9	16;13;9;9	16;13;9;9	tr|A0A067DV49|A0A067DV49_CITSI M16C_associated domain-containing protein (Fragment) OS=Citrus sinensis OX=2711 GN=CISIN_1g0037002mg PE=4 SV=1;tr|A0A067DHY0|A0A067DHY0_CITSI M16C_associated domain-containing protein (Fragment) OS=Citrus sinensis OX=2711 GN=	4	16	16	16	3	1	3	7	0	2	2	0	5	2	8	0	0	0	0	0	0	0	0	0	0	0	0	0	0	0	0	8	0	11	8	1	9	0	7	0	8	1	1	8
A0A067DZ49;A0A067DV62;A0A067DVM9;A0A067DVN3;A0A067E6M6;A0A067E7J4	A0A067DZ49;A0A067DV62;A0A067DVM9;A0A067DVN3;A0A067E6M6;A0A067E7J4	9;9;9;6;6;6	9;9;9;6;6;6	9;9;9;6;6;6	tr|A0A067DZ49|A0A067DZ49_CITSI Serine hydroxymethyltransferase OS=Citrus sinensis OX=2711 GN=CISIN_1g009680mg PE=3 SV=1;tr|A0A067DV62|A0A067DV62_CITSI Serine hydroxymethyltransferase OS=Citrus sinensis OX=2711 GN=CISIN_1g009680mg PE=3 SV=1;tr|A0A067DVM9|A0	6	9	9	9	2	0	2	6	1	2	6	1	4	1	8	0	0	0	0	0	0	0	0	0	0	0	0	0	0	0	0	2	0	2	2	2	3	0	0	0	3	0	1	4
A0A067DV70	A0A067DV70	1	1	1	tr|A0A067DV70|A0A067DV70_CITSI Cupin_3 domain-containing protein OS=Citrus sinensis OX=2711 GN=CISIN_1g031987mg PE=4 SV=1	1	1	1	1	1	0	1	1	0	0	1	0	1	1	0	0	0	0	0	0	0	0	0	0	0	0	0	0	0	0	0	0	0	0	0	0	0	0	1	0	0	0	0	1
A0A067DV91;A0A067DP43;A0A067D2Y2;A0A067DT43;A0A067D5W0;A0A067D2C5;A0A067DFR9;A0A067DU19;A0A067D2V3;A0A067DGP4	A0A067DV91;A0A067DP43;A0A067D2Y2;A0A067DT43;A0A067D5W0;A0A067D2C5;A0A067DFR9;A0A067DU19;A0A067D2V3;A0A067DGP4	2;1;1;1;1;1;1;1;1;1	2;1;1;1;1;1;1;1;1;1	2;1;1;1;1;1;1;1;1;1	tr|A0A067DV91|A0A067DV91_CITSI Uncharacterized protein OS=Citrus sinensis OX=2711 GN=CISIN_1g002204mg PE=3 SV=1;tr|A0A067DP43|A0A067DP43_CITSI DUF1785 domain-containing protein (Fragment) OS=Citrus sinensis OX=2711 GN=CISIN_1g0390482mg PE=4 SV=1;tr|A0A067D	10	2	2	2	0	0	0	0	0	0	0	0	0	0	0	0	0	0	0	0	0	0	0	0	0	0	0	0	0	0	0	0	0	0	0	0	0	0	0	0	0	0	0	0
A0A067GBW9;A0A067FU47;A0A067DVC5;A0A067FXP0;A0A067FJP5	A0A067GBW9;A0A067FU47;A0A067DVC5;A0A067FXP0;A0A067FJP5	8;8;8;7;7	4;4;4;4;3	1;1;1;1;0	tr|A0A067GBW9|A0A067GBW9_CITSI Uncharacterized protein OS=Citrus sinensis OX=2711 GN=CISIN_1g017125mg PE=3 SV=1;tr|A0A067FU47|A0A067FU47_CITSI Uncharacterized protein OS=Citrus sinensis OX=2711 GN=CISIN_1g017089mg PE=3 SV=1;tr|A0A067DVC5|A0A067DVC5_CITSI U	5	8	4	1	3	0	4	2	0	3	2	0	1	2	1	0	1	0	0	0	0	0	0	0	0	0	0	0	2	0	2	3	0	1	2	2	2	0	3	0	3	1	0	2
A0A067DVE4	A0A067DVE4	13	13	13	tr|A0A067DVE4|A0A067DVE4_CITSI ATP-diphosphatase OS=Citrus sinensis OX=2711 GN=CISIN_1g048388mg PE=3 SV=1	1	13	13	13	5	1	5	6	1	3	4	1	4	4	4	0	0	0	0	0	0	0	0	0	0	0	0	0	0	1	0	9	7	10	11	8	10	6	10	0	10	4	2	3
A0A067DVI0	A0A067DVI0	3	3	3	tr|A0A067DVI0|A0A067DVI0_CITSI Uroporphyrinogen decarboxylase (Fragment) OS=Citrus sinensis OX=2711 GN=CISIN_1g0152012mg PE=3 SV=1	1	3	3	3	2	0	1	1	1	1	1	1	2	1	2	0	0	0	0	0	0	0	0	0	0	0	0	0	1	0	0	1	0	2	1	0	3	0	1	0	0	0	1	2
A0A067DVI5;A0A067DYZ6;A0A067DV11	A0A067DVI5;A0A067DYZ6;A0A067DV11	11;11;9	11;11;9	7;7;6	tr|A0A067DVI5|A0A067DVI5_CITSI V-ATPase 69 kDa subunit OS=Citrus sinensis OX=2711 GN=CISIN_1g010179mg PE=3 SV=1;tr|A0A067DYZ6|A0A067DYZ6_CITSI V-ATPase 69 kDa subunit OS=Citrus sinensis OX=2711 GN=CISIN_1g010179mg PE=3 SV=1;tr|A0A067DV11|A0A067DV11_CITSI U	3	11	11	7	1	0	3	5	0	3	3	1	2	1	2	0	0	0	0	0	0	0	0	0	0	0	0	0	4	0	4	5	0	3	4	0	5	0	3	0	3	0	0	1
A0A067DZH6;A0A067DVJ1;A0A067E710;A0A067E7Y0	A0A067DZH6;A0A067DVJ1;A0A067E710;A0A067E7Y0	14;14;11;11	14;14;11;11	14;14;11;11	tr|A0A067DZH6|A0A067DZH6_CITSI Aminotran_1_2 domain-containing protein OS=Citrus sinensis OX=2711 GN=CISIN_1g012095mg PE=3 SV=1;tr|A0A067DVJ1|A0A067DVJ1_CITSI Aminotran_1_2 domain-containing protein OS=Citrus sinensis OX=2711 GN=CISIN_1g012095mg PE=3 SV=1;	4	14	14	14	1	0	2	4	0	3	2	0	2	1	1	0	0	0	0	0	0	0	0	0	0	0	0	0	0	0	1	11	3	10	10	6	10	3	10	2	11	2	0	1
A0A067DVK4;A0A067FMD8;A0A067FVS0;A0A067FYM2;A0A067FV20;A0A067FV25;A0A067FIW5;A0A067FYI0;A0A067FVS4;A0A067G8W3;A0A067GKP8;A0A067EDF9;A0A067EIP6;A0A067EGU9;A0A067EQE0;A0A067F873;A0A067EPJ7;A0A067F1V6;A0A067ED61	A0A067DVK4;A0A067FMD8;A0A067FVS0;A0A067FYM2;A0A067FV20;A0A067FV25;A0A067FIW5;A0A067FYI0;A0A067FVS4;A0A067G8W3;A0A067GKP8;A0A067EDF9;A0A067EIP6;A0A067EGU9;A0A067EQE0;A0A067F873;A0A067EPJ7;A0A067F1V6;A0A067ED61	2;2;2;2;2;2;2;2;2;2;2;1;1;1;1;1;1;1;1	2;2;2;2;2;2;2;2;2;2;2;1;1;1;1;1;1;1;1	1;1;1;1;1;1;1;1;1;1;1;0;0;0;0;0;0;1;0	tr|A0A067DVK4|A0A067DVK4_CITSI Plasma membrane ATPase OS=Citrus sinensis OX=2711 GN=CISIN_1g044543mg PE=3 SV=1;tr|A0A067FMD8|A0A067FMD8_CITSI Plasma membrane ATPase OS=Citrus sinensis OX=2711 GN=CISIN_1g002203mg PE=3 SV=1;tr|A0A067FVS0|A0A067FVS0_CITSI Pla	19	2	2	1	0	0	0	0	0	0	0	0	0	0	0	0	0	0	0	0	0	0	0	0	0	0	0	0	1	0	0	0	0	0	0	0	0	0	0	0	0	0	0	0
A0A067DVL1;A0A067DZK0;A0A067E7Z9;A0A067DA16	A0A067DVL1;A0A067DZK0;A0A067E7Z9	27;26;23;1	27;26;23;1	7;7;3;0	tr|A0A067DVL1|A0A067DVL1_CITSI Mannan endo-1,4-beta-mannosidase OS=Citrus sinensis OX=2711 GN=CISIN_1g009475mg PE=3 SV=1;tr|A0A067DZK0|A0A067DZK0_CITSI Mannan endo-1,4-beta-mannosidase OS=Citrus sinensis OX=2711 GN=CISIN_1g009475mg PE=3 SV=1;tr|A0A067E7Z9|	4	27	27	7	0	0	0	3	0	0	1	2	2	0	4	0	0	0	0	0	0	0	0	0	0	0	0	0	0	0	0	6	2	11	8	2	9	1	7	0	10	0	2	2
A0A067DVL9	A0A067DVL9	2	2	2	tr|A0A067DVL9|A0A067DVL9_CITSI Uncharacterized protein OS=Citrus sinensis OX=2711 GN=CISIN_1g032330mg PE=4 SV=1	1	2	2	2	0	0	0	1	0	0	0	0	0	0	0	0	0	0	0	0	0	0	0	0	0	0	0	0	0	0	0	0	0	1	1	0	1	0	0	0	1	0	0	0
A0A067DVM6;A0A067DVN1;A0A067E739;A0A067DZL7;A0A067E814	A0A067DVM6;A0A067DVN1;A0A067E739;A0A067DZL7	6;5;5;3;2	6;5;5;3;2	6;5;5;3;2	tr|A0A067DVM6|A0A067DVM6_CITSI Diphosphomevalonate decarboxylase OS=Citrus sinensis OX=2711 GN=CISIN_1g014714mg PE=3 SV=1;tr|A0A067DVN1|A0A067DVN1_CITSI Diphosphomevalonate decarboxylase OS=Citrus sinensis OX=2711 GN=CISIN_1g014714mg PE=3 SV=1;tr|A0A067E73	5	6	6	6	0	0	0	2	0	0	0	0	0	0	2	0	0	0	0	0	0	0	0	0	0	0	0	0	0	0	1	2	0	2	2	0	2	0	1	0	2	0	0	1
A0A067DVP3	A0A067DVP3	2	2	2	tr|A0A067DVP3|A0A067DVP3_CITSI Epimerase domain-containing protein (Fragment) OS=Citrus sinensis OX=2711 GN=CISIN_1g0163701mg PE=4 SV=1	1	2	2	2	1	1	1	1	0	1	1	0	1	0	1	0	1	0	0	0	1	0	1	0	0	0	0	0	0	0	0	1	1	1	1	1	1	1	1	0	2	0	1	0
A0A067DVX8	A0A067DVX8	7	7	7	tr|A0A067DVX8|A0A067DVX8_CITSI Uncharacterized protein OS=Citrus sinensis OX=2711 GN=CISIN_1g037376mg PE=4 SV=1	1	7	7	7	1	0	1	1	0	1	1	0	1	0	1	0	0	0	0	0	0	0	0	0	0	0	0	0	0	0	0	3	1	3	3	1	3	1	2	0	3	0	1	1
A0A067DVY8;A0A067F5B1;A0A067GUJ7	A0A067DVY8;A0A067F5B1	10;6;4	10;6;4	2;0;0	tr|A0A067DVY8|A0A067DVY8_CITSI ADP/ATP translocase OS=Citrus sinensis OX=2711 GN=CISIN_1g016996mg PE=3 SV=1;tr|A0A067F5B1|A0A067F5B1_CITSI ADP/ATP translocase OS=Citrus sinensis OX=2711 GN=CISIN_1g016168mg PE=3 SV=1	3	10	10	2	0	1	3	3	0	3	0	1	1	0	0	0	0	0	0	0	0	0	0	0	3	0	1	0	6	0	5	3	0	2	2	0	3	0	4	0	4	0	0	1
A0A067DVZ5;A0A067DVK1;A0A3Q0J7M7;A0A1S4EBW8	A0A067DVZ5;A0A067DVK1	19;13;1;1	19;13;1;1	19;13;1;1	tr|A0A067DVZ5|A0A067DVZ5_CITSI Inositol-3-phosphate synthase OS=Citrus sinensis OX=2711 GN=CISIN_1g010460mg PE=3 SV=1;tr|A0A067DVK1|A0A067DVK1_CITSI Inositol-3-phosphate synthase OS=Citrus sinensis OX=2711 GN=CISIN_1g010460mg PE=3 SV=1	4	19	19	19	4	0	2	3	0	7	8	1	7	3	6	0	0	0	0	0	0	1	0	0	0	0	0	0	3	0	3	8	0	9	11	6	11	3	9	0	9	0	5	3
A0A067DW48;A0A067DWL5	A0A067DW48;A0A067DWL5	2;2	2;2	2;2	tr|A0A067DW48|A0A067DW48_CITSI Arginine biosynthesis bifunctional protein ArgJ, chloroplastic OS=Citrus sinensis OX=2711 GN=CISIN_1g012099mg PE=3 SV=1;tr|A0A067DWL5|A0A067DWL5_CITSI Arginine biosynthesis bifunctional protein ArgJ, chloroplastic OS=Citrus s	2	2	2	2	0	0	0	0	0	0	0	0	0	0	0	0	0	0	0	0	0	0	0	0	0	0	0	0	0	0	0	0	0	0	0	0	0	0	0	0	0	0	0	0
A0A067DWB5;A0A067E090;A0A067DWS5;A0A067E7S5;A0A067DWB9	A0A067DWB5;A0A067E090;A0A067DWS5;A0A067E7S5;A0A067DWB9	33;33;31;26;19	12;12;11;10;8	12;12;11;10;8	tr|A0A067DWB5|A0A067DWB5_CITSI Tr-type G domain-containing protein OS=Citrus sinensis OX=2711 GN=CISIN_1g003169mg PE=3 SV=1;tr|A0A067E090|A0A067E090_CITSI Tr-type G domain-containing protein OS=Citrus sinensis OX=2711 GN=CISIN_1g003169mg PE=3 SV=1;tr|A0A06	5	33	12	12	2	0	5	12	0	5	8	1	6	2	4	0	0	0	0	0	0	0	0	0	0	0	0	0	3	0	3	13	3	16	17	8	14	3	11	0	13	2	1	7
A0A067DWB7;A0A067DJ67;A0A067DIU7;A0A067DMV2;A0A067DIU1;A0A067DV52;A0A067DIV2;A0A067DWC3;A0A067DJ72;A0A067DMV6;A0A067DWC8	A0A067DWB7;A0A067DJ67;A0A067DIU7;A0A067DMV2;A0A067DIU1;A0A067DV52;A0A067DIV2;A0A067DWC3;A0A067DJ72;A0A067DMV6;A0A067DWC8	10;9;9;9;9;9;7;7;7;6;6	10;9;9;9;9;9;7;7;7;6;6	10;9;9;9;9;9;7;7;7;6;6	tr|A0A067DWB7|A0A067DWB7_CITSI Chlorophyll a-b binding protein, chloroplastic OS=Citrus sinensis OX=2711 GN=CISIN_1g0225291mg PE=3 SV=1;tr|A0A067DJ67|A0A067DJ67_CITSI Chlorophyll a-b binding protein, chloroplastic OS=Citrus sinensis OX=2711 GN=CISIN_1g0225	11	10	10	10	1	0	0	2	0	2	2	0	2	0	2	0	0	0	0	0	0	0	0	0	0	0	0	0	0	0	1	2	0	1	2	0	2	0	2	0	2	0	0	0
A0A067DWD7	A0A067DWD7	3	3	3	tr|A0A067DWD7|A0A067DWD7_CITSI Cupin_3 domain-containing protein (Fragment) OS=Citrus sinensis OX=2711 GN=CISIN_1g0311091mg PE=4 SV=1	1	3	3	3	0	0	0	2	0	0	0	0	0	0	0	0	0	0	0	0	0	0	0	0	0	0	0	0	0	0	0	1	1	1	1	0	1	0	1	0	1	0	0	0
A0A067DWQ3	A0A067DWQ3	4	4	4	tr|A0A067DWQ3|A0A067DWQ3_CITSI PNP_UDP_1 domain-containing protein OS=Citrus sinensis OX=2711 GN=CISIN_1g019168mg PE=4 SV=1	1	4	4	4	0	0	0	0	0	0	0	0	0	0	0	0	0	0	0	0	0	0	0	0	0	0	0	0	0	0	0	0	0	0	1	0	0	0	0	0	0	0	0	0
A0A067DWR9	A0A067DWR9	5	3	3	tr|A0A067DWR9|A0A067DWR9_CITSI Uncharacterized protein OS=Citrus sinensis OX=2711 GN=CISIN_1g041256mg PE=3 SV=1	1	5	3	3	0	0	0	0	0	0	0	0	0	0	0	0	0	0	0	0	0	0	0	0	0	0	0	0	0	0	0	1	0	3	3	1	3	0	1	0	2	0	0	0
A0A067DWT0	A0A067DWT0	6	6	6	tr|A0A067DWT0|A0A067DWT0_CITSI Uncharacterized protein (Fragment) OS=Citrus sinensis OX=2711 GN=CISIN_1g0004611mg PE=3 SV=1	1	6	6	6	3	0	0	3	0	0	2	0	2	3	2	0	0	0	0	0	0	0	0	0	0	0	0	0	0	0	0	0	0	0	0	0	0	0	0	0	0	0	0	0
A0A067DWU6;A0A067DX76	A0A067DWU6	5;1	4;1	4;1	tr|A0A067DWU6|A0A067DWU6_CITSI Uncharacterized protein (Fragment) OS=Citrus sinensis OX=2711 GN=CISIN_1g045074mg PE=4 SV=1	2	5	4	4	0	0	0	0	0	1	0	0	1	0	0	0	0	0	0	0	0	0	0	0	0	0	1	0	0	0	1	3	3	3	3	2	3	2	3	0	3	0	1	1
A0A067DWZ6;A0A067DZK3;A0A067DWJ2;A0A067DR47	A0A067DWZ6;A0A067DZK3;A0A067DWJ2	5;4;4;2	5;4;4;2	5;4;4;2	tr|A0A067DWZ6|A0A067DWZ6_CITSI Uncharacterized protein OS=Citrus sinensis OX=2711 GN=CISIN_1g017855mg PE=3 SV=1;tr|A0A067DZK3|A0A067DZK3_CITSI Uncharacterized protein OS=Citrus sinensis OX=2711 GN=CISIN_1g022284mg PE=3 SV=1;tr|A0A067DWJ2|A0A067DWJ2_CITSI U	4	5	5	5	0	0	1	1	0	0	1	0	0	0	0	0	0	0	0	0	0	0	0	0	0	0	0	0	0	0	1	0	0	0	0	0	1	0	0	0	0	0	0	0
A0A067DX51	A0A067DX51	2	2	2	tr|A0A067DX51|A0A067DX51_CITSI Uncharacterized protein (Fragment) OS=Citrus sinensis OX=2711 GN=CISIN_1g0020793mg PE=4 SV=1	1	2	2	2	0	0	0	0	0	0	0	0	0	0	0	0	0	0	0	0	0	0	0	0	0	0	0	0	0	0	0	0	0	0	0	0	0	0	0	0	0	0	0	0
A0A067DX77;A0A067DXM7;A0A067E9M0;A0A067E8P0	A0A067DX77;A0A067DXM7;A0A067E9M0;A0A067E8P0	3;3;3;3	3;3;3;3	3;3;3;3	tr|A0A067DX77|A0A067DX77_CITSI Uncharacterized protein (Fragment) OS=Citrus sinensis OX=2711 GN=CISIN_1g0001142mg PE=4 SV=1;tr|A0A067DXM7|A0A067DXM7_CITSI Uncharacterized protein (Fragment) OS=Citrus sinensis OX=2711 GN=CISIN_1g0001142mg PE=4 SV=1;tr|A0A06	4	3	3	3	0	0	1	1	0	0	0	0	0	0	0	0	0	0	0	0	0	0	0	0	0	0	0	0	0	0	0	0	0	0	0	0	0	0	0	0	0	0	0	0
A0A067DXB6;A0A067E1B0	A0A067DXB6;A0A067E1B0	3;2	3;2	3;2	tr|A0A067DXB6|A0A067DXB6_CITSI Carboxypeptidase OS=Citrus sinensis OX=2711 GN=CISIN_1g011108mg PE=3 SV=1;tr|A0A067E1B0|A0A067E1B0_CITSI Carboxypeptidase OS=Citrus sinensis OX=2711 GN=CISIN_1g011108mg PE=3 SV=1	2	3	3	3	0	0	0	1	0	0	0	0	0	0	0	0	0	0	0	0	0	0	0	0	0	0	0	0	0	0	0	0	0	0	0	0	0	0	0	0	0	0	0	0
A0A067E1D3;A0A067DXE0;A0A067E8W1;A0A067E9T9;A0A067DXV2	A0A067E1D3;A0A067DXE0;A0A067E8W1;A0A067E9T9;A0A067DXV2	5;5;5;5;5	5;5;5;5;5	5;5;5;5;5	tr|A0A067E1D3|A0A067E1D3_CITSI CCT-eta OS=Citrus sinensis OX=2711 GN=CISIN_1g008527mg PE=3 SV=1;tr|A0A067DXE0|A0A067DXE0_CITSI CCT-eta OS=Citrus sinensis OX=2711 GN=CISIN_1g008527mg PE=3 SV=1;tr|A0A067E8W1|A0A067E8W1_CITSI CCT-eta OS=Citrus sinensis OX=271	5	5	5	5	0	0	0	1	0	0	1	0	1	0	2	0	0	0	0	0	0	0	0	0	0	0	0	0	0	0	0	2	0	1	2	0	2	0	0	0	0	0	0	2
A0A067DXH9;A0A067FG31;A0A067F4Z0	A0A067DXH9;A0A067FG31;A0A067F4Z0	2;2;1	2;2;1	2;2;1	tr|A0A067DXH9|A0A067DXH9_CITSI Small nuclear ribonucleoprotein E OS=Citrus sinensis OX=2711 GN=CISIN_1g045948mg PE=3 SV=1;tr|A0A067FG31|A0A067FG31_CITSI Uncharacterized protein (Fragment) OS=Citrus sinensis OX=2711 GN=CISIN_1g0346512mg PE=3 SV=1;tr|A0A067F	3	2	2	2	0	0	0	2	0	0	1	0	0	0	1	0	0	0	0	0	0	0	0	0	0	0	0	0	0	0	0	2	0	2	1	0	1	0	0	0	0	0	0	1
A0A067DXI7	A0A067DXI7	3	3	3	tr|A0A067DXI7|A0A067DXI7_CITSI Uncharacterized protein OS=Citrus sinensis OX=2711 GN=CISIN_1g022735mg PE=4 SV=1	1	3	3	3	2	0	1	1	0	0	0	0	0	0	1	0	0	0	0	0	0	0	0	0	0	0	0	0	0	0	0	0	0	0	0	0	0	0	0	0	0	0	0	0
A0A067EA65;A0A067DXU4	A0A067EA65;A0A067DXU4	3;3	1;1	1;1	tr|A0A067EA65|A0A067EA65_CITSI NAC-A/B domain-containing protein OS=Citrus sinensis OX=2711 GN=CISIN_1g028761mg PE=4 SV=1;tr|A0A067DXU4|A0A067DXU4_CITSI NAC-A/B domain-containing protein OS=Citrus sinensis OX=2711 GN=CISIN_1g028761mg PE=4 SV=1	2	3	1	1	1	0	0	3	0	1	1	0	1	1	2	0	0	0	0	0	0	0	0	0	0	0	0	0	0	0	0	1	0	0	1	0	2	0	0	0	0	0	0	1
A0A067DXV7;A0A067E1S6	A0A067DXV7;A0A067E1S6	6;5	6;5	6;5	tr|A0A067DXV7|A0A067DXV7_CITSI ATP phosphoribosyltransferase OS=Citrus sinensis OX=2711 GN=CISIN_1g018854mg PE=4 SV=1;tr|A0A067E1S6|A0A067E1S6_CITSI ATP phosphoribosyltransferase OS=Citrus sinensis OX=2711 GN=CISIN_1g018854mg PE=4 SV=1	2	6	6	6	1	0	1	2	0	0	1	0	1	0	2	0	0	0	0	0	0	0	0	0	0	0	0	0	0	0	0	2	0	1	2	0	0	0	0	0	2	0	0	2
A0A067DY12	A0A067DY12	3	3	3	tr|A0A067DY12|A0A067DY12_CITSI PSI subunit V OS=Citrus sinensis OX=2711 GN=CISIN_1g027843mg PE=3 SV=1	1	3	3	3	0	0	0	0	0	0	0	0	0	0	0	0	0	0	0	0	0	0	0	0	0	0	0	0	0	0	0	0	0	0	0	0	0	0	0	0	0	0	0	0
A0A067EE86;A0A067DYD3;A0A067DYR7;A0A067EAN5	A0A067EE86;A0A067DYD3;A0A067DYR7;A0A067EAN5	1;1;1;1	1;1;1;1	1;1;1;1	tr|A0A067EE86|A0A067EE86_CITSI ADH_zinc_N domain-containing protein OS=Citrus sinensis OX=2711 GN=CISIN_1g025336mg PE=4 SV=1;tr|A0A067DYD3|A0A067DYD3_CITSI ADH_zinc_N domain-containing protein OS=Citrus sinensis OX=2711 GN=CISIN_1g017201mg PE=4 SV=1;tr|A0A	4	1	1	1	0	0	0	0	0	0	0	0	0	0	0	0	0	0	0	0	0	0	0	0	0	0	0	0	0	0	0	0	0	0	0	0	0	0	0	0	0	0	0	0
A0A067DYH9	A0A067DYH9	8	8	8	tr|A0A067DYH9|A0A067DYH9_CITSI Uncharacterized protein OS=Citrus sinensis OX=2711 GN=CISIN_1g031474mg PE=3 SV=1	1	8	8	8	1	1	1	1	0	1	1	0	2	1	1	0	0	0	0	0	0	0	0	0	0	0	0	0	0	0	0	0	0	1	1	1	2	0	0	0	2	0	1	0
A0A067DYJ7	A0A067DYJ7	3	3	3	tr|A0A067DYJ7|A0A067DYJ7_CITSI Uncharacterized protein OS=Citrus sinensis OX=2711 GN=CISIN_1g027481mg PE=4 SV=1	1	3	3	3	0	0	0	0	0	0	0	0	0	0	0	0	0	0	0	0	0	0	0	0	0	0	0	0	0	0	0	0	0	0	0	0	0	0	0	0	0	0	0	0
A0A067DYM8	A0A067DYM8	22	22	22	tr|A0A067DYM8|A0A067DYM8_CITSI Glyco_hyd_65N_2 domain-containing protein OS=Citrus sinensis OX=2711 GN=CISIN_1g003209mg PE=4 SV=1	1	22	22	22	2	2	0	3	0	4	3	0	2	1	4	0	0	0	0	0	0	0	0	0	0	0	0	0	0	0	0	5	2	8	4	1	4	1	1	0	2	0	0	2
A0A067FNK9;A0A067DYN1	A0A067FNK9;A0A067DYN1	1;1	1;1	1;1	tr|A0A067FNK9|A0A067FNK9_CITSI Uncharacterized protein OS=Citrus sinensis OX=2711 GN=CISIN_1g035444mg PE=4 SV=1;tr|A0A067DYN1|A0A067DYN1_CITSI Uncharacterized protein OS=Citrus sinensis OX=2711 GN=CISIN_1g042378mg PE=4 SV=1	2	1	1	1	0	0	0	1	0	0	0	0	0	0	0	0	0	0	0	0	0	0	0	0	0	0	0	0	0	0	0	0	0	0	0	0	0	0	0	0	0	0	0	0
A0A067EB49;A0A067DZ72;A0A067EB43;A0A067DYR2;A0A067E2Q7;A0A067EA90	A0A067EB49;A0A067DZ72;A0A067EB43;A0A067DYR2;A0A067E2Q7;A0A067EA90	2;2;2;2;2;1	2;2;2;2;2;1	2;2;2;2;2;1	tr|A0A067EB49|A0A067EB49_CITSI Gamma-glutamyl kinase OS=Citrus sinensis OX=2711 GN=CISIN_1g004665mg PE=3 SV=1;tr|A0A067DZ72|A0A067DZ72_CITSI Delta-1-pyrroline-5-carboxylate synthase OS=Citrus sinensis OX=2711 GN=CISIN_1g004665mg PE=3 SV=1;tr|A0A067EB43|A0A	6	2	2	2	0	0	0	0	0	0	0	0	0	0	0	0	0	0	0	0	0	0	0	0	0	0	0	0	0	0	0	0	0	0	0	0	0	0	0	0	0	0	0	0
A0A067E6E2;A0A067DYW5;A0A067E7B4;A0A067DVF3	A0A067E6E2;A0A067DYW5;A0A067E7B4;A0A067DVF3	27;27;27;19	27;27;27;19	26;26;26;18	tr|A0A067E6E2|A0A067E6E2_CITSI Aspartate aminotransferase OS=Citrus sinensis OX=2711 GN=CISIN_1g012238mg PE=3 SV=1;tr|A0A067DYW5|A0A067DYW5_CITSI Aspartate aminotransferase OS=Citrus sinensis OX=2711 GN=CISIN_1g012238mg PE=3 SV=1;tr|A0A067E7B4|A0A067E7B4_C	4	27	27	26	15	1	14	19	3	14	14	7	18	7	17	0	0	0	0	0	0	1	0	0	0	0	0	0	2	0	6	17	3	16	19	11	21	5	16	0	17	1	13	14
A0A067DZ09	A0A067DZ09	1	1	1	tr|A0A067DZ09|A0A067DZ09_CITSI Fe2OG dioxygenase domain-containing protein OS=Citrus sinensis OX=2711 GN=CISIN_1g022020mg PE=3 SV=1	1	1	1	1	0	0	0	0	0	0	0	0	0	0	0	0	0	0	0	0	0	0	0	0	0	0	0	0	0	0	0	0	0	0	0	1	0	1	0	0	0	0	0	0
A0A067E2Z7;A0A067EAH4;A0A067DZG9;A0A067DZ16;A0A067EBC6	A0A067E2Z7;A0A067EAH4;A0A067DZG9;A0A067DZ16;A0A067EBC6	6;6;6;6;5	6;6;6;6;5	6;6;6;6;5	tr|A0A067E2Z7|A0A067E2Z7_CITSI Uncharacterized protein OS=Citrus sinensis OX=2711 GN=CISIN_1g017359mg PE=3 SV=1;tr|A0A067EAH4|A0A067EAH4_CITSI Uncharacterized protein OS=Citrus sinensis OX=2711 GN=CISIN_1g017359mg PE=3 SV=1;tr|A0A067DZG9|A0A067DZG9_CITSI U	5	6	6	6	0	0	0	1	0	0	0	0	0	1	0	0	0	0	0	0	0	0	0	0	0	0	0	0	0	0	0	0	0	1	0	1	0	0	0	0	1	0	0	0
A0A067DZ22	A0A067DZ22	1	1	1	tr|A0A067DZ22|A0A067DZ22_CITSI FAS1 domain-containing protein OS=Citrus sinensis OX=2711 GN=CISIN_1g026047mg PE=3 SV=1	1	1	1	1	0	0	0	0	0	0	0	0	0	0	0	0	0	0	0	0	0	0	0	0	0	0	0	0	0	0	0	0	0	0	0	0	0	0	0	0	0	0	0	0
A0A067DZ27;A0A067EKX5	A0A067DZ27	6;1	5;1	5;1	tr|A0A067DZ27|A0A067DZ27_CITSI Aldo_ket_red domain-containing protein (Fragment) OS=Citrus sinensis OX=2711 GN=CISIN_1g039732mg PE=4 SV=1	2	6	5	5	0	0	0	2	0	0	0	0	0	0	1	0	0	0	0	0	0	0	0	0	0	0	0	0	0	0	0	0	0	0	1	0	0	0	0	0	0	0	0	1
A0A067DZ43	A0A067DZ43	2	2	1	tr|A0A067DZ43|A0A067DZ43_CITSI Peroxidase (Fragment) OS=Citrus sinensis OX=2711 GN=CISIN_1g0200841mg PE=3 SV=1	1	2	2	1	0	0	0	0	0	0	0	0	0	0	0	0	0	0	0	0	0	0	0	0	0	0	0	0	0	0	0	0	0	0	0	0	0	0	0	0	0	0	0	0
A0A067DZ46;A0A067E321	A0A067DZ46;A0A067E321	10;9	10;9	10;9	tr|A0A067DZ46|A0A067DZ46_CITSI S-formylglutathione hydrolase (Fragment) OS=Citrus sinensis OX=2711 GN=CISIN_1g0233241mg PE=3 SV=1;tr|A0A067E321|A0A067E321_CITSI S-formylglutathione hydrolase (Fragment) OS=Citrus sinensis OX=2711 GN=CISIN_1g0233241mg PE=3 S	2	10	10	10	2	1	3	3	0	3	3	2	3	1	2	0	0	0	0	0	0	0	0	0	0	0	0	0	0	0	1	5	2	5	6	5	5	3	4	0	4	0	1	3
A0A067DZ69	A0A067DZ69	2	2	2	tr|A0A067DZ69|A0A067DZ69_CITSI Uncharacterized protein OS=Citrus sinensis OX=2711 GN=CISIN_1g031655mg PE=3 SV=1	1	2	2	2	0	0	0	2	0	0	0	0	0	0	0	0	0	0	0	0	0	0	0	0	0	0	0	0	0	0	0	0	0	0	0	0	0	0	0	0	0	0	0	0
A0A067DZ70	A0A067DZ70	27	27	27	tr|A0A067DZ70|A0A067DZ70_CITSI Methylenetetrahydrofolate reductase OS=Citrus sinensis OX=2711 GN=CISIN_1g008423mg PE=3 SV=1	1	27	27	27	5	0	6	13	1	10	7	3	7	4	8	0	0	0	0	0	0	0	0	0	0	0	0	0	1	1	1	12	7	14	17	7	12	7	14	1	13	3	5	11
A0A067DZD4;A0A067EKE4	A0A067DZD4;A0A067EKE4	2;1	2;1	2;1	tr|A0A067DZD4|A0A067DZD4_CITSI 60S ribosomal protein L13 OS=Citrus sinensis OX=2711 GN=CISIN_1g028624mg PE=3 SV=1;tr|A0A067EKE4|A0A067EKE4_CITSI Uncharacterized protein (Fragment) OS=Citrus sinensis OX=2711 GN=CISIN_1g041207mg PE=4 SV=1	2	2	2	2	0	0	0	0	0	0	0	0	0	0	0	0	0	0	0	0	0	0	0	0	0	0	0	0	0	0	1	1	0	1	0	1	0	0	0	0	2	0	0	0
A0A067DZE8;A0A067DZT7;A0A067E3B2;A0A067EBQ5;A0A067EAW0	A0A067DZE8;A0A067DZT7;A0A067E3B2;A0A067EBQ5;A0A067EAW0	17;17;15;14;10	17;17;15;14;10	12;12;10;9;7	tr|A0A067DZE8|A0A067DZE8_CITSI Malate dehydrogenase OS=Citrus sinensis OX=2711 GN=CISIN_1g018314mg PE=3 SV=1;tr|A0A067DZT7|A0A067DZT7_CITSI Malate dehydrogenase OS=Citrus sinensis OX=2711 GN=CISIN_1g018314mg PE=3 SV=1;tr|A0A067E3B2|A0A067E3B2_CITSI Malate	5	17	17	12	5	4	4	7	5	7	7	0	8	3	9	1	2	0	1	0	0	2	1	1	0	0	1	0	0	0	3	10	4	10	8	6	9	5	7	0	10	2	2	7
A0A067DZF7;A0A067E0G9	A0A067DZF7;A0A067E0G9	3;3	3;3	3;3	tr|A0A067DZF7|A0A067DZF7_CITSI Tr-type G domain-containing protein OS=Citrus sinensis OX=2711 GN=CISIN_1g0017452mg PE=3 SV=1;tr|A0A067E0G9|A0A067E0G9_CITSI Tr-type G domain-containing protein OS=Citrus sinensis OX=2711 GN=CISIN_1g0017452mg PE=3 SV=1	2	3	3	3	0	0	0	2	0	1	0	0	1	0	2	0	0	0	0	0	0	0	0	0	0	0	0	0	0	0	0	0	0	1	0	0	0	0	0	0	1	0	0	0
A0A067DZG5;A0A067E3D0	A0A067DZG5;A0A067E3D0	8;7	8;7	8;7	tr|A0A067DZG5|A0A067DZG5_CITSI Transaldolase OS=Citrus sinensis OX=2711 GN=CISIN_1g016178mg PE=3 SV=1;tr|A0A067E3D0|A0A067E3D0_CITSI Transaldolase OS=Citrus sinensis OX=2711 GN=CISIN_1g016178mg PE=3 SV=1	2	8	8	8	2	0	2	3	0	1	2	0	2	2	2	0	0	0	0	0	0	0	0	0	0	0	0	0	0	0	1	3	0	4	4	3	3	0	3	0	3	0	1	1
A0A067EFB3;A0A067DZI5;A0A067ES75;A0A067ERB5	A0A067EFB3;A0A067DZI5;A0A067ES75;A0A067ERB5	6;6;6;4	6;6;6;4	6;6;6;4	tr|A0A067EFB3|A0A067EFB3_CITSI AAA domain-containing protein OS=Citrus sinensis OX=2711 GN=CISIN_1g014332mg PE=3 SV=1;tr|A0A067DZI5|A0A067DZI5_CITSI AAA domain-containing protein OS=Citrus sinensis OX=2711 GN=CISIN_1g014665mg PE=3 SV=1;tr|A0A067ES75|A0A067	4	6	6	6	0	0	0	1	0	0	1	0	0	0	1	0	0	0	0	0	0	0	0	0	0	0	0	0	0	0	0	3	1	0	2	0	3	0	1	0	0	0	0	2
A0A067EBU7;A0A067E3F9;A0A067DZJ3;A0A067EAZ8;A0A067DZX8	A0A067EBU7;A0A067E3F9;A0A067DZJ3;A0A067EAZ8;A0A067DZX8	10;10;10;10;10	10;10;10;10;10	10;10;10;10;10	tr|A0A067EBU7|A0A067EBU7_CITSI Tr-type G domain-containing protein OS=Citrus sinensis OX=2711 GN=CISIN_1g004038mg PE=4 SV=1;tr|A0A067E3F9|A0A067E3F9_CITSI Tr-type G domain-containing protein OS=Citrus sinensis OX=2711 GN=CISIN_1g004038mg PE=4 SV=1;tr|A0A06	5	10	10	10	1	0	1	3	0	1	1	0	2	0	2	0	0	0	0	0	0	0	0	0	0	0	0	0	0	0	0	1	0	2	2	0	2	0	1	1	3	0	0	5
A0A067DZJ8	A0A067DZJ8	2	2	2	tr|A0A067DZJ8|A0A067DZJ8_CITSI Uncharacterized protein OS=Citrus sinensis OX=2711 GN=CISIN_1g023338mg PE=4 SV=1	1	2	2	2	0	0	0	0	0	0	0	0	0	0	0	0	0	0	0	0	0	0	0	0	0	0	0	0	0	0	0	0	0	0	1	0	1	0	0	0	0	0	0	0
A0A067DZS6	A0A067DZS6	8	8	8	tr|A0A067DZS6|A0A067DZS6_CITSI Uncharacterized protein OS=Citrus sinensis OX=2711 GN=CISIN_1g014397mg PE=4 SV=1	1	8	8	8	0	0	0	1	0	1	0	0	2	0	0	0	0	0	0	0	0	0	0	0	0	0	0	0	0	0	0	1	0	3	1	0	3	0	1	0	2	0	0	2
A0A067DZU9	A0A067DZU9	5	2	2	tr|A0A067DZU9|A0A067DZU9_CITSI Epimerase domain-containing protein OS=Citrus sinensis OX=2711 GN=CISIN_1g020924mg PE=4 SV=1	1	5	2	2	0	0	0	1	0	1	1	0	1	0	2	0	0	0	0	0	0	0	0	0	0	0	0	0	0	0	0	2	0	1	1	0	1	0	1	0	0	0	0	1
A0A067DZV5;A0A067F3J8	A0A067DZV5	7;1	7;1	6;1	tr|A0A067DZV5|A0A067DZV5_CITSI Uncharacterized protein OS=Citrus sinensis OX=2711 GN=CISIN_1g018116mg PE=3 SV=1	2	7	7	6	1	0	2	5	0	1	2	0	4	1	4	0	0	0	0	0	0	0	0	0	0	0	0	0	0	0	0	1	1	1	1	0	1	0	1	0	1	1	1	3
A0A067DZV7;A0A067DZH0	A0A067DZV7;A0A067DZH0	14;13	14;13	13;12	tr|A0A067DZV7|A0A067DZV7_CITSI Uncharacterized protein OS=Citrus sinensis OX=2711 GN=CISIN_1g007735mg PE=3 SV=1;tr|A0A067DZH0|A0A067DZH0_CITSI Uncharacterized protein OS=Citrus sinensis OX=2711 GN=CISIN_1g007735mg PE=3 SV=1	2	14	14	13	0	1	0	10	0	3	2	1	2	0	2	0	0	0	0	0	0	0	0	0	0	0	0	0	1	0	2	6	4	8	7	8	8	3	6	0	9	3	1	3
A0A067DZX5;A0A067EBT9;A0A067EAZ4	A0A067DZX5;A0A067EBT9;A0A067EAZ4	2;2;1	2;2;1	2;2;1	tr|A0A067DZX5|A0A067DZX5_CITSI Uncharacterized protein OS=Citrus sinensis OX=2711 GN=CISIN_1g016176mg PE=3 SV=1;tr|A0A067EBT9|A0A067EBT9_CITSI Uncharacterized protein OS=Citrus sinensis OX=2711 GN=CISIN_1g016176mg PE=3 SV=1;tr|A0A067EAZ4|A0A067EAZ4_CITSI U	3	2	2	2	0	0	0	1	0	0	0	0	0	0	0	0	0	0	0	0	0	0	0	0	0	0	0	0	0	0	0	0	0	0	0	0	0	0	0	0	0	0	0	0
A0A067DZY7	A0A067DZY7	7	7	7	tr|A0A067DZY7|A0A067DZY7_CITSI Uncharacterized protein OS=Citrus sinensis OX=2711 GN=CISIN_1g044737mg PE=3 SV=1	1	7	7	7	0	0	0	1	0	0	0	0	0	0	0	0	0	0	0	0	0	0	0	0	0	0	0	0	0	0	0	2	0	1	2	1	2	0	1	0	1	1	0	0
A0A067E000	A0A067E000	4	4	4	tr|A0A067E000|A0A067E000_CITSI Methylmalonate-semialdehyde dehydrogenase (CoA acylating) (Fragment) OS=Citrus sinensis OX=2711 GN=CISIN_1g0094071mg PE=3 SV=1	1	4	4	4	0	0	0	0	0	0	0	0	0	0	0	0	0	0	0	0	0	0	0	0	0	0	0	0	0	0	0	0	0	0	0	0	0	0	0	0	1	0	0	1
A0A067E009;A0A067DMZ2;A0A067DI95;A0A067D5U2	A0A067E009;A0A067DMZ2;A0A067DI95;A0A067D5U2	2;1;1;1	2;1;1;1	2;1;1;1	tr|A0A067E009|A0A067E009_CITSI PNP_UDP_1 domain-containing protein (Fragment) OS=Citrus sinensis OX=2711 GN=CISIN_1g0254131mg PE=4 SV=1;tr|A0A067DMZ2|A0A067DMZ2_CITSI Uncharacterized protein (Fragment) OS=Citrus sinensis OX=2711 GN=CISIN_1g0254131mg PE=4 S	4	2	2	2	0	0	0	0	0	0	0	0	0	0	0	0	0	0	0	0	0	0	0	0	0	0	0	0	0	0	0	1	0	1	1	0	1	0	0	0	0	0	0	0
A0A067E012	A0A067E012	13	13	13	tr|A0A067E012|A0A067E012_CITSI Glutathione reductase (Fragment) OS=Citrus sinensis OX=2711 GN=CISIN_1g0088411mg PE=3 SV=1	1	13	13	13	3	3	0	5	2	4	3	3	3	2	6	0	0	0	0	0	0	0	0	0	0	0	0	0	0	0	0	1	0	2	1	0	2	0	2	0	2	0	1	4
A0A067E016	A0A067E016	3	3	3	tr|A0A067E016|A0A067E016_CITSI Alkaline/neutral invertase (Fragment) OS=Citrus sinensis OX=2711 GN=CISIN_1g0484751mg PE=3 SV=1	1	3	3	3	0	0	0	0	0	0	0	0	0	0	0	0	0	0	0	0	0	0	0	0	0	0	0	0	0	0	0	0	0	0	1	0	0	0	0	0	0	0	0	0
A0A067E056	A0A067E056	2	2	2	tr|A0A067E056|A0A067E056_CITSI Uncharacterized protein OS=Citrus sinensis OX=2711 GN=CISIN_1g036929mg PE=4 SV=1	1	2	2	2	0	0	0	0	0	0	0	0	0	0	0	0	0	0	0	0	0	0	0	0	0	0	0	0	0	0	0	2	0	2	2	0	2	0	0	0	2	0	0	0
A0A067E0A9	A0A067E0A9	6	6	6	tr|A0A067E0A9|A0A067E0A9_CITSI Uroporphyrinogen decarboxylase OS=Citrus sinensis OX=2711 GN=CISIN_1g016596mg PE=3 SV=1	1	6	6	6	0	0	0	1	0	0	0	0	0	0	1	0	0	0	0	0	0	0	0	0	0	0	0	0	0	0	0	1	0	1	2	0	3	0	1	0	1	0	0	1
A0A067E0C7	A0A067E0C7	4	4	4	tr|A0A067E0C7|A0A067E0C7_CITSI MBD domain-containing protein OS=Citrus sinensis OX=2711 GN=CISIN_1g022816mg PE=4 SV=1	1	4	4	4	0	0	0	0	0	0	0	0	0	0	0	0	0	0	0	0	0	0	0	0	0	0	0	0	0	0	0	0	0	0	0	1	0	0	0	0	0	0	0	0
A0A067E0D7	A0A067E0D7	2	2	2	tr|A0A067E0D7|A0A067E0D7_CITSI GUN4 domain-containing protein OS=Citrus sinensis OX=2711 GN=CISIN_1g023340mg PE=4 SV=1	1	2	2	2	0	0	0	1	0	0	0	0	0	0	1	0	0	0	0	0	0	0	0	0	0	0	0	0	0	0	0	0	0	0	0	0	0	0	0	0	0	0	0	0
A0A067E0G2;A0A067DWJ6;A0A067E8Y0	A0A067E0G2;A0A067DWJ6;A0A067E8Y0	5;4;3	5;4;3	5;4;3	tr|A0A067E0G2|A0A067E0G2_CITSI V-type proton ATPase subunit C OS=Citrus sinensis OX=2711 GN=CISIN_1g017251mg PE=3 SV=1;tr|A0A067DWJ6|A0A067DWJ6_CITSI V-type proton ATPase subunit C OS=Citrus sinensis OX=2711 GN=CISIN_1g017251mg PE=3 SV=1;tr|A0A067E8Y0|A0A0	3	5	5	5	1	0	0	4	0	1	0	0	0	0	1	0	0	0	0	0	0	0	0	0	0	0	0	0	0	0	0	0	0	0	0	0	0	0	0	0	0	0	0	0
A0A067E0H2	A0A067E0H2	7	6	6	tr|A0A067E0H2|A0A067E0H2_CITSI Uncharacterized protein OS=Citrus sinensis OX=2711 GN=CISIN_1g040637mg PE=3 SV=1	1	7	6	6	1	0	1	2	0	0	1	0	1	1	1	0	0	0	0	0	0	0	0	0	0	0	0	0	1	0	1	3	1	3	2	1	2	0	2	0	2	0	0	0
A0A067E0I7;A0A1S4E6Z2	A0A067E0I7	3;1	3;1	3;1	tr|A0A067E0I7|A0A067E0I7_CITSI MPN domain-containing protein OS=Citrus sinensis OX=2711 GN=CISIN_1g042625mg PE=4 SV=1	2	3	3	3	0	0	0	0	0	0	0	0	0	0	0	0	0	0	0	0	0	0	0	0	0	0	0	0	0	0	0	0	0	0	0	0	0	0	0	0	0	0	0	0
A0A067E0J6;A0A067E905	A0A067E0J6;A0A067E905	8;8	8;8	8;8	tr|A0A067E0J6|A0A067E0J6_CITSI Aldose 1-epimerase OS=Citrus sinensis OX=2711 GN=CISIN_1g019518mg PE=3 SV=1;tr|A0A067E905|A0A067E905_CITSI Aldose 1-epimerase OS=Citrus sinensis OX=2711 GN=CISIN_1g019518mg PE=3 SV=1	2	8	8	8	0	0	1	1	0	1	1	0	2	0	2	0	0	0	0	0	0	0	0	0	0	0	0	0	0	0	0	3	0	3	3	0	3	1	3	0	3	0	0	1
A0A067E0P7;A0A067E946;A0A067E885	A0A067E0P7;A0A067E946	9;6;4	9;6;4	9;6;4	tr|A0A067E0P7|A0A067E0P7_CITSI Uncharacterized protein OS=Citrus sinensis OX=2711 GN=CISIN_1g023927mg PE=3 SV=1;tr|A0A067E946|A0A067E946_CITSI Uncharacterized protein OS=Citrus sinensis OX=2711 GN=CISIN_1g023927mg PE=3 SV=1	3	9	9	9	0	0	1	5	0	0	0	0	0	0	2	0	0	0	0	0	0	0	0	0	0	0	0	0	0	0	0	3	0	2	2	0	2	0	1	0	0	0	0	2
A0A067E0R6	A0A067E0R6	3	3	3	tr|A0A067E0R6|A0A067E0R6_CITSI Glycinamide ribonucleotide synthetase OS=Citrus sinensis OX=2711 GN=CISIN_1g010048mg PE=3 SV=1	1	3	3	3	1	0	0	1	0	1	0	0	0	0	1	0	0	0	0	0	0	0	0	0	0	0	0	0	0	0	0	0	0	0	1	0	0	0	0	0	1	0	0	1
A0A067E0V4	A0A067E0V4	2	2	2	tr|A0A067E0V4|A0A067E0V4_CITSI E2 ubiquitin-conjugating enzyme OS=Citrus sinensis OX=2711 GN=CISIN_1g029412mg PE=3 SV=1	1	2	2	2	0	0	0	0	0	0	0	0	0	0	0	0	0	0	0	0	0	0	0	0	0	0	0	0	0	0	0	1	0	0	0	0	0	0	0	0	1	0	0	0
A0A067E0V9	A0A067E0V9	1	1	1	tr|A0A067E0V9|A0A067E0V9_CITSI Glyco_hydro_3_C domain-containing protein (Fragment) OS=Citrus sinensis OX=2711 GN=CISIN_1g045895mg PE=3 SV=1	1	1	1	1	0	0	0	1	0	1	1	0	0	0	1	0	0	0	0	0	0	0	0	0	0	0	0	0	0	0	0	1	0	1	1	1	1	1	1	0	1	0	1	1
A0A067E115	A0A067E115	2	2	2	tr|A0A067E115|A0A067E115_CITSI Uncharacterized protein OS=Citrus sinensis OX=2711 GN=CISIN_1g020137mg PE=4 SV=1	1	2	2	2	0	0	1	1	0	0	1	0	1	0	1	0	0	0	0	0	0	0	0	0	0	0	0	0	0	0	0	1	0	2	2	0	1	0	0	0	1	0	0	0
A0A067E144	A0A067E144	2	2	2	tr|A0A067E144|A0A067E144_CITSI Uncharacterized protein (Fragment) OS=Citrus sinensis OX=2711 GN=CISIN_1g0133461mg PE=3 SV=1	1	2	2	2	0	0	0	0	0	0	0	0	0	0	0	0	0	0	0	0	0	0	0	0	0	0	0	0	0	0	0	0	0	0	0	0	0	0	0	0	0	0	0	0
A0A067E147	A0A067E147	3	3	3	tr|A0A067E147|A0A067E147_CITSI Uncharacterized protein (Fragment) OS=Citrus sinensis OX=2711 GN=CISIN_1g0468212mg PE=4 SV=1	1	3	3	3	0	0	0	0	0	0	0	0	0	0	0	0	0	0	0	0	0	0	0	0	0	0	0	0	0	0	0	0	0	0	0	0	0	0	0	0	0	0	0	0
A0A067E153	A0A067E153	8	8	8	tr|A0A067E153|A0A067E153_CITSI TPM_phosphatase domain-containing protein OS=Citrus sinensis OX=2711 GN=CISIN_1g022332mg PE=4 SV=1	1	8	8	8	0	0	0	1	0	0	0	0	1	0	1	0	0	0	0	0	0	0	0	0	0	0	0	0	0	0	0	0	0	1	0	0	1	0	0	0	0	0	0	0
A0A067E181	A0A067E181	2	2	2	tr|A0A067E181|A0A067E181_CITSI Uncharacterized protein OS=Citrus sinensis OX=2711 GN=CISIN_1g033353mg PE=4 SV=1	1	2	2	2	1	0	0	2	0	0	1	0	1	0	1	0	0	0	0	0	0	0	0	0	0	0	0	0	0	0	0	1	0	0	1	0	1	0	0	0	1	0	0	1
A0A067E184;A0A067E1M5;A0A067GR98;A0A067GTZ5	A0A067E184;A0A067E1M5;A0A067GR98	4;3;2;1	4;3;2;1	4;3;2;1	tr|A0A067E184|A0A067E184_CITSI Uncharacterized protein OS=Citrus sinensis OX=2711 GN=CISIN_1g029142mg PE=4 SV=1;tr|A0A067E1M5|A0A067E1M5_CITSI Uncharacterized protein OS=Citrus sinensis OX=2711 GN=CISIN_1g029142mg PE=4 SV=1;tr|A0A067GR98|A0A067GR98_CITSI P	4	4	4	4	1	0	0	0	0	1	1	0	1	0	1	0	0	0	0	0	0	0	0	0	0	0	0	0	0	0	0	1	0	1	1	0	1	0	1	0	1	0	0	1
A0A067E187;A0A067CZ92	A0A067E187	16;1	11;0	10;0	tr|A0A067E187|A0A067E187_CITSI 14_3_3 domain-containing protein OS=Citrus sinensis OX=2711 GN=CISIN_1g024897mg PE=3 SV=1	2	16	11	10	7	2	8	10	3	6	9	4	9	5	12	0	0	0	0	1	1	0	0	0	1	0	0	0	1	1	5	12	3	11	11	7	11	5	8	2	10	4	7	12
A0A067E4P9;A0A067E197;A0A067ECA8	A0A067E4P9;A0A067E197;A0A067ECA8	17;17;17	17;17;17	17;17;17	tr|A0A067E4P9|A0A067E4P9_CITSI Coatomer subunit beta OS=Citrus sinensis OX=2711 GN=CISIN_1g002496mg PE=3 SV=1;tr|A0A067E197|A0A067E197_CITSI Coatomer subunit beta OS=Citrus sinensis OX=2711 GN=CISIN_1g002496mg PE=3 SV=1;tr|A0A067ECA8|A0A067ECA8_CITSI Coa	3	17	17	17	7	0	8	11	1	6	6	2	7	4	7	0	0	0	0	0	0	0	0	0	0	0	0	0	2	0	3	5	0	5	9	4	8	2	5	0	3	2	4	9
A0A067E1A0;A0A067ECR6;A0A067E1P6;A0A067FPZ0;A0A067GRB9;A0A067G149;A0A067FPV5;A0A067FTD2	A0A067E1A0;A0A067ECR6;A0A067E1P6	3;3;3;1;1;1;1;1	3;3;3;1;1;1;1;1	3;3;3;1;1;1;1;1	tr|A0A067E1A0|A0A067E1A0_CITSI VWFA domain-containing protein OS=Citrus sinensis OX=2711 GN=CISIN_1g015418mg PE=4 SV=1;tr|A0A067ECR6|A0A067ECR6_CITSI VWFA domain-containing protein OS=Citrus sinensis OX=2711 GN=CISIN_1g015418mg PE=4 SV=1;tr|A0A067E1P6|A0A0	8	3	3	3	0	0	0	1	0	0	0	0	0	0	0	0	0	0	0	0	0	0	0	0	0	0	0	0	0	0	0	1	0	0	0	0	0	0	0	0	0	0	0	0
A0A067E1A3;A0A067E9R3;A0A067DWH9;A0A067DN10	A0A067E1A3;A0A067E9R3;A0A067DWH9;A0A067DN10	2;2;1;1	2;2;1;1	2;2;1;1	tr|A0A067E1A3|A0A067E1A3_CITSI 40S ribosomal protein S26 (Fragment) OS=Citrus sinensis OX=2711 GN=CISIN_1g0328431mg PE=3 SV=1;tr|A0A067E9R3|A0A067E9R3_CITSI 40S ribosomal protein S26 (Fragment) OS=Citrus sinensis OX=2711 GN=CISIN_1g0328431mg PE=3 SV=1;tr|A	4	2	2	2	0	0	0	1	0	0	1	0	0	0	0	0	0	0	0	0	0	0	0	0	0	0	0	0	0	0	0	0	0	0	0	0	1	0	0	0	0	0	0	0
A0A067E1H0;A0A067E5E5;A0A067H0U1	A0A067E1H0	3;1;1	3;1;1	3;1;1	tr|A0A067E1H0|A0A067E1H0_CITSI Glucan endo-1,3-beta-D-glucosidase (Fragment) OS=Citrus sinensis OX=2711 GN=CISIN_1g0122622mg PE=3 SV=1	3	3	3	3	1	0	1	1	1	1	1	1	1	1	1	0	0	0	0	0	0	0	0	0	0	0	0	0	1	0	1	3	2	3	3	2	3	2	2	0	3	0	1	1
A0A067E1I1;A0A067DPH5;A0A067E0H1	A0A067E1I1;A0A067DPH5;A0A067E0H1	2;1;1	2;1;1	2;1;1	tr|A0A067E1I1|A0A067E1I1_CITSI Uncharacterized protein OS=Citrus sinensis OX=2711 GN=CISIN_1g0196812mg PE=3 SV=1;tr|A0A067DPH5|A0A067DPH5_CITSI Uncharacterized protein OS=Citrus sinensis OX=2711 GN=CISIN_1g0196812mg PE=3 SV=1;tr|A0A067E0H1|A0A067E0H1_CITSI	3	2	2	2	0	0	1	0	0	0	0	0	0	0	0	0	0	0	0	0	0	0	0	0	0	0	0	0	1	0	0	0	0	0	0	0	1	0	0	0	1	0	0	0
A0A067E1I5;A0A067DH86	A0A067E1I5;A0A067DH86	6;4	6;4	4;3	tr|A0A067E1I5|A0A067E1I5_CITSI Uncharacterized protein (Fragment) OS=Citrus sinensis OX=2711 GN=CISIN_1g036188mg PE=3 SV=1;tr|A0A067DH86|A0A067DH86_CITSI Uncharacterized protein (Fragment) OS=Citrus sinensis OX=2711 GN=CISIN_1g0357381mg PE=3 SV=1	2	6	6	4	2	0	2	3	1	2	2	2	2	1	2	0	0	0	0	0	0	0	0	0	0	0	0	0	0	1	1	5	1	5	5	3	5	1	4	2	4	2	0	2
A0A067E1Z0;A0A067E1I8;A0A067ED19;A0A067E1D7;A0A067ECF1;A0A3Q0J259	A0A067E1Z0;A0A067E1I8;A0A067ED19;A0A067E1D7;A0A067ECF1	7;7;7;6;6;1	7;7;7;6;6;1	7;7;7;6;6;1	tr|A0A067E1Z0|A0A067E1Z0_CITSI Uncharacterized protein OS=Citrus sinensis OX=2711 GN=CISIN_1g028647mg PE=4 SV=1;tr|A0A067E1I8|A0A067E1I8_CITSI Uncharacterized protein OS=Citrus sinensis OX=2711 GN=CISIN_1g028647mg PE=4 SV=1;tr|A0A067ED19|A0A067ED19_CITSI U	6	7	7	7	0	0	0	0	0	0	0	0	0	0	0	0	0	0	0	0	0	0	0	0	0	0	0	0	1	0	1	0	0	0	0	0	0	0	0	0	0	0	0	0
A0A067E1J8	A0A067E1J8	7	5	5	tr|A0A067E1J8|A0A067E1J8_CITSI Ubiquitinyl hydrolase 1 (Fragment) OS=Citrus sinensis OX=2711 GN=CISIN_1g0374612mg PE=4 SV=1	1	7	5	5	1	0	3	2	0	2	2	0	2	1	2	0	0	0	0	0	0	0	0	0	0	0	0	0	0	0	0	3	0	3	3	1	3	0	1	0	1	0	0	1
A0A067E1L8;A0A067EEY9	A0A067E1L8	5;1	2;0	2;0	tr|A0A067E1L8|A0A067E1L8_CITSI Xyloglucan endotransglucosylase/hydrolase OS=Citrus sinensis OX=2711 GN=CISIN_1g020962mg PE=3 SV=1	2	5	2	2	0	0	0	2	0	0	1	0	0	0	1	0	0	0	0	0	0	0	0	0	0	0	0	0	0	0	0	1	0	1	1	0	1	0	1	0	1	0	0	1
A0A067E1P0;A0A067ED71;A0A067EE30;A0A067E5K2	A0A067E1P0;A0A067ED71;A0A067EE30;A0A067E5K2	3;3;3;3	2;2;2;2	2;2;2;2	tr|A0A067E1P0|A0A067E1P0_CITSI PPIase cyclophilin-type domain-containing protein OS=Citrus sinensis OX=2711 GN=CISIN_1g018089mg PE=4 SV=1;tr|A0A067ED71|A0A067ED71_CITSI Uncharacterized protein OS=Citrus sinensis OX=2711 GN=CISIN_1g018089mg PE=4 SV=1;tr|A0A	4	3	2	2	2	1	1	2	1	2	1	2	2	0	3	0	0	0	0	0	0	0	0	0	0	0	0	0	0	0	0	0	0	1	1	1	1	1	1	0	1	0	1	1
A0A067E1W9	A0A067E1W9	6	6	6	tr|A0A067E1W9|A0A067E1W9_CITSI C-CAP/cofactor C-like domain-containing protein OS=Citrus sinensis OX=2711 GN=CISIN_1g016407mg PE=3 SV=1	1	6	6	6	1	0	0	0	0	1	0	0	1	0	1	0	0	0	0	0	0	0	0	0	0	0	0	0	0	0	0	0	0	0	1	0	0	0	0	0	0	0	0	0
A0A067E1Y1;A0A067ED12;A0A3Q0III3;A0A1S4EK05	A0A067E1Y1;A0A067ED12	10;9;1;1	10;9;1;1	10;9;1;1	tr|A0A067E1Y1|A0A067E1Y1_CITSI Uncharacterized protein (Fragment) OS=Citrus sinensis OX=2711 GN=CISIN_1g0029002mg PE=3 SV=1;tr|A0A067ED12|A0A067ED12_CITSI Uncharacterized protein (Fragment) OS=Citrus sinensis OX=2711 GN=CISIN_1g0029002mg PE=3 SV=1	4	10	10	10	3	0	3	5	1	3	4	2	3	0	3	0	0	0	0	0	0	0	0	0	0	0	0	0	0	0	0	7	0	5	7	1	6	0	3	0	5	0	3	3
A0A067E1Y4;A0A067E300;A0A067DQY8;A0A067DQJ6;A0A067DUL4;A0A067E1Y8	A0A067E1Y4;A0A067E300;A0A067DQY8;A0A067DQJ6;A0A067DUL4	9;9;8;6;5;3	9;9;8;6;5;3	9;9;8;6;5;3	tr|A0A067E1Y4|A0A067E1Y4_CITSI Uncharacterized protein OS=Citrus sinensis OX=2711 GN=CISIN_1g010486mg PE=3 SV=1;tr|A0A067E300|A0A067E300_CITSI Uncharacterized protein OS=Citrus sinensis OX=2711 GN=CISIN_1g010486mg PE=3 SV=1;tr|A0A067DQY8|A0A067DQY8_CITSI U	6	9	9	9	2	0	1	3	1	2	2	0	2	0	2	0	0	0	0	0	0	0	0	0	0	0	0	0	0	0	0	2	0	1	1	0	1	0	0	0	1	0	0	2
A0A067E1Z1	A0A067E1Z1	1	1	1	tr|A0A067E1Z1|A0A067E1Z1_CITSI UBA domain-containing protein (Fragment) OS=Citrus sinensis OX=2711 GN=CISIN_1g0151222mg PE=4 SV=1	1	1	1	1	0	0	0	0	0	0	0	0	0	0	0	0	0	0	0	0	0	0	0	0	0	0	0	0	0	0	0	0	0	0	0	0	0	0	0	0	0	0	0	0
A0A067E229;A0A067DYK0;A0A067EAG3;A0A067E9L0	A0A067E229	7;2;2;1	4;2;2;1	3;1;1;1	tr|A0A067E229|A0A067E229_CITSI Aldo_ket_red domain-containing protein OS=Citrus sinensis OX=2711 GN=CISIN_1g018998mg PE=4 SV=1	4	7	4	3	0	1	0	2	0	1	1	1	1	0	2	0	0	0	0	0	0	0	0	0	0	0	0	0	0	0	1	2	0	2	2	1	2	1	1	0	1	0	0	2
A0A067E232;A0A067E5Y2;A0A067EDH9;A0A067E2H7	A0A067E232;A0A067E5Y2;A0A067EDH9;A0A067E2H7	3;3;3;3	3;3;3;3	3;3;3;3	tr|A0A067E232|A0A067E232_CITSI Uncharacterized protein OS=Citrus sinensis OX=2711 GN=CISIN_1g001822mg PE=4 SV=1;tr|A0A067E5Y2|A0A067E5Y2_CITSI Uncharacterized protein OS=Citrus sinensis OX=2711 GN=CISIN_1g001822mg PE=4 SV=1;tr|A0A067EDH9|A0A067EDH9_CITSI U	4	3	3	3	0	0	0	1	0	0	0	0	0	0	0	0	0	0	0	0	0	0	0	0	0	0	0	0	0	0	0	0	0	0	0	0	0	0	0	0	0	0	0	0
A0A067E265;A0A067EAJ1;A0A067E9P9;A0A067EAJ7;A0A067DYM3;A0A067E270	A0A067E265;A0A067EAJ1;A0A067E9P9;A0A067EAJ7;A0A067DYM3	8;7;6;6;4;2	8;7;6;6;4;2	8;7;6;6;4;2	tr|A0A067E265|A0A067E265_CITSI Glyco_hyd_65N_2 domain-containing protein OS=Citrus sinensis OX=2711 GN=CISIN_1g003571mg PE=4 SV=1;tr|A0A067EAJ1|A0A067EAJ1_CITSI Glyco_hyd_65N_2 domain-containing protein OS=Citrus sinensis OX=2711 GN=CISIN_1g003571mg PE=4 S	6	8	8	8	1	0	0	1	0	0	0	0	0	0	0	0	0	0	0	0	0	0	0	0	0	0	0	0	0	0	0	0	0	0	0	0	0	0	0	0	0	0	0	0
A0A067E2C7	A0A067E2C7	3	3	3	tr|A0A067E2C7|A0A067E2C7_CITSI Uncharacterized protein OS=Citrus sinensis OX=2711 GN=CISIN_1g025316mg PE=4 SV=1	1	3	3	3	0	0	0	1	0	0	0	0	0	0	0	0	0	0	0	0	0	0	0	0	0	0	0	0	0	0	0	1	0	2	1	1	2	0	0	0	0	0	0	0
A0A067E2D7	A0A067E2D7	2	2	2	tr|A0A067E2D7|A0A067E2D7_CITSI Uncharacterized protein OS=Citrus sinensis OX=2711 GN=CISIN_1g042557mg PE=4 SV=1	1	2	2	2	0	0	0	0	0	0	0	0	0	0	0	0	0	0	0	0	0	0	0	0	0	0	0	0	0	0	0	0	0	0	0	0	0	0	0	0	0	0	0	0
A0A067E2N2;A0A067E6H4	A0A067E2N2;A0A067E6H4	2;2	2;2	2;2	tr|A0A067E2N2|A0A067E2N2_CITSI V-type proton ATPase subunit a OS=Citrus sinensis OX=2711 GN=CISIN_1g003392mg PE=3 SV=1;tr|A0A067E6H4|A0A067E6H4_CITSI V-type proton ATPase subunit a OS=Citrus sinensis OX=2711 GN=CISIN_1g003392mg PE=3 SV=1	2	2	2	2	0	0	0	0	0	0	0	0	0	0	0	0	0	0	0	0	0	0	0	0	0	0	0	0	0	0	0	0	0	0	0	0	0	0	0	0	0	0	0	0
A0A067E2N7;A0A067EEX9;A0A067EE43;A0A3Q0IIX3	A0A067E2N7;A0A067EEX9;A0A067EE43	22;22;17;1	22;22;17;1	22;22;17;1	tr|A0A067E2N7|A0A067E2N7_CITSI Coatomer subunit alpha OS=Citrus sinensis OX=2711 GN=CISIN_1g000933mg PE=4 SV=1;tr|A0A067EEX9|A0A067EEX9_CITSI Coatomer subunit alpha OS=Citrus sinensis OX=2711 GN=CISIN_1g000933mg PE=4 SV=1;tr|A0A067EE43|A0A067EE43_CITSI WD_	4	22	22	22	2	0	9	7	0	6	7	0	4	1	6	0	0	0	0	0	0	0	0	0	0	0	0	0	0	0	1	10	0	6	12	3	10	0	4	0	5	1	0	2
A0A067E2N8	A0A067E2N8	3	2	2	tr|A0A067E2N8|A0A067E2N8_CITSI CDC48_N domain-containing protein (Fragment) OS=Citrus sinensis OX=2711 GN=CISIN_1g0036232mg PE=4 SV=1	1	3	2	2	0	0	0	0	0	0	0	0	0	0	0	0	0	0	0	0	0	0	0	0	0	0	0	0	0	0	0	1	0	1	1	0	1	0	0	0	0	0	0	1
A0A067E2P2;A0A067EEK7;A0A067E639;A0A067FTM4;A0A067FQ63;A0A067FTM1;A0A067FB18;A0A067G224;A0A3Q0JCU7;A0A3Q0JIN5;A0A3Q0IHN5	A0A067E2P2;A0A067EEK7;A0A067E639	24;17;17;4;4;4;4;3;3;2;2	6;4;6;0;0;0;0;0;0;0;0	6;4;6;0;0;0;0;0;0;0;0	tr|A0A067E2P2|A0A067E2P2_CITSI Uncharacterized protein (Fragment) OS=Citrus sinensis OX=2711 GN=CISIN_1g0036231mg PE=3 SV=1;tr|A0A067EEK7|A0A067EEK7_CITSI Uncharacterized protein (Fragment) OS=Citrus sinensis OX=2711 GN=CISIN_1g0036231mg PE=3 SV=1;tr|A0A06	11	24	6	6	5	0	9	13	2	7	12	1	11	5	13	0	0	0	0	0	0	0	0	0	0	0	0	0	2	0	3	16	2	15	14	5	16	4	9	4	12	3	4	10
A0A067E2Q1	A0A067E2Q1	1	1	1	tr|A0A067E2Q1|A0A067E2Q1_CITSI Uncharacterized protein OS=Citrus sinensis OX=2711 GN=CISIN_1g020220mg PE=4 SV=1	1	1	1	1	0	0	0	1	0	0	0	0	0	0	0	0	0	0	0	0	0	0	0	0	0	0	0	0	0	0	0	0	0	0	0	0	0	0	0	0	0	0	0	0
A0A067GHK8;A0A067E2Q9;A0A067E9K7;A0A067E2B0	A0A067GHK8;A0A067E2Q9;A0A067E9K7;A0A067E2B0	4;4;3;2	4;4;3;2	4;4;3;2	tr|A0A067GHK8|A0A067GHK8_CITSI 60S ribosomal protein L18a OS=Citrus sinensis OX=2711 GN=CISIN_1g035537mg PE=3 SV=1;tr|A0A067E2Q9|A0A067E2Q9_CITSI Ribosomal_L18A domain-containing protein OS=Citrus sinensis OX=2711 GN=CISIN_1g028910mg PE=3 SV=1;tr|A0A067E9K	4	4	4	4	0	0	0	1	0	0	0	0	0	0	0	0	0	0	0	0	0	0	0	0	0	0	0	0	0	0	0	1	0	0	1	0	1	0	0	0	2	0	0	0
A0A067E2T0;A0A067E366;A0A067GNP4;A0A067H0V5;A0A067GJE7;A0A067G2B9;A0A067GNZ6	A0A067E2T0;A0A067E366;A0A067GNP4;A0A067H0V5;A0A067GJE7;A0A067G2B9;A0A067GNZ6	13;12;11;11;10;9;8	13;12;11;11;10;9;8	4;3;2;2;3;3;2	tr|A0A067E2T0|A0A067E2T0_CITSI Tubulin alpha chain OS=Citrus sinensis OX=2711 GN=CISIN_1g013062mg PE=3 SV=1;tr|A0A067E366|A0A067E366_CITSI Tubulin alpha chain OS=Citrus sinensis OX=2711 GN=CISIN_1g013062mg PE=3 SV=1;tr|A0A067GNP4|A0A067GNP4_CITSI Tubulin a	7	13	13	4	2	1	5	6	1	3	4	1	3	4	0	0	0	0	0	0	0	0	0	0	0	0	1	0	2	1	3	3	1	3	4	5	4	1	3	1	3	1	1	1
A0A067E2U1;A0A067EB07	A0A067E2U1;A0A067EB07	2;2	2;2	2;2	tr|A0A067E2U1|A0A067E2U1_CITSI Uncharacterized protein OS=Citrus sinensis OX=2711 GN=CISIN_1g033396mg PE=4 SV=1;tr|A0A067EB07|A0A067EB07_CITSI Uncharacterized protein OS=Citrus sinensis OX=2711 GN=CISIN_1g024752mg PE=4 SV=1	2	2	2	2	0	0	0	0	0	0	0	0	0	0	0	0	0	0	0	0	0	0	0	0	0	0	0	0	1	0	1	0	0	0	0	0	0	0	0	0	0	0	0	0
A0A067E2V0;A0A067E390	A0A067E2V0;A0A067E390	3;3	3;3	3;3	tr|A0A067E2V0|A0A067E2V0_CITSI Uncharacterized protein OS=Citrus sinensis OX=2711 GN=CISIN_1g029400mg PE=3 SV=1;tr|A0A067E390|A0A067E390_CITSI Uncharacterized protein OS=Citrus sinensis OX=2711 GN=CISIN_1g029400mg PE=3 SV=1	2	3	3	3	0	0	0	1	0	0	0	0	0	0	0	0	0	0	0	0	0	0	0	0	0	0	0	0	0	0	0	0	0	0	0	0	0	0	0	0	0	0	0	0
A0A067E2V5	A0A067E2V5	6	6	6	tr|A0A067E2V5|A0A067E2V5_CITSI FAS1 domain-containing protein OS=Citrus sinensis OX=2711 GN=CISIN_1g025959mg PE=3 SV=1	1	6	6	6	1	1	1	2	0	2	2	1	2	2	1	0	0	0	0	0	0	0	0	0	0	0	0	0	0	0	0	4	2	4	4	3	4	1	2	0	1	1	1	1
A0A067E2V7	A0A067E2V7	3	3	2	tr|A0A067E2V7|A0A067E2V7_CITSI WD_REPEATS_REGION domain-containing protein (Fragment) OS=Citrus sinensis OX=2711 GN=CISIN_1g041215mg PE=4 SV=1	1	3	3	2	0	0	0	1	0	0	0	0	0	0	0	0	0	0	0	0	0	0	0	0	0	0	0	0	0	0	0	0	0	0	0	0	0	0	0	0	0	0	0	0
A0A067E2Y6;A0A067E6U4	A0A067E2Y6;A0A067E6U4	4;2	4;2	4;2	tr|A0A067E2Y6|A0A067E2Y6_CITSI RPN1_RPN2_N domain-containing protein (Fragment) OS=Citrus sinensis OX=2711 GN=CISIN_1g0026962mg PE=4 SV=1;tr|A0A067E6U4|A0A067E6U4_CITSI RPN1_RPN2_N domain-containing protein (Fragment) OS=Citrus sinensis OX=2711 GN=CISIN_1g	2	4	4	4	1	0	1	0	0	2	1	1	2	0	2	0	0	0	0	0	0	0	0	0	0	0	0	0	0	0	0	2	0	1	3	0	2	0	2	0	2	0	0	2
A0A067E2Z5;A0A067DAI2	A0A067E2Z5	8;1	8;1	8;1	tr|A0A067E2Z5|A0A067E2Z5_CITSI Uncharacterized protein OS=Citrus sinensis OX=2711 GN=CISIN_1g026987mg PE=3 SV=1	2	8	8	8	2	2	1	3	1	1	2	1	2	1	2	0	0	0	0	0	0	0	0	0	0	0	0	0	0	0	0	2	0	2	1	0	1	1	0	0	1	0	1	2
A0A067E2Z9	A0A067E2Z9	3	3	3	tr|A0A067E2Z9|A0A067E2Z9_CITSI Thioredoxin domain-containing protein (Fragment) OS=Citrus sinensis OX=2711 GN=CISIN_1g0092242mg PE=4 SV=1	1	3	3	3	0	0	0	1	0	0	0	0	0	0	0	0	0	0	0	0	0	0	0	0	0	0	0	0	0	0	1	0	0	0	0	0	0	0	0	0	0	0	0	1
A0A067E316	A0A067E316	4	3	3	tr|A0A067E316|A0A067E316_CITSI Uncharacterized protein OS=Citrus sinensis OX=2711 GN=CISIN_1g017318mg PE=3 SV=1	1	4	3	3	1	0	0	0	0	0	1	0	1	1	1	0	0	0	0	0	0	0	0	0	0	0	0	0	0	0	0	0	0	1	0	0	0	0	0	0	1	0	0	1
A0A067E333;A0A067F3Q3;A0A067EBG3;A0A067F065	A0A067E333;A0A067F3Q3;A0A067EBG3;A0A067F065	2;1;1;1	2;1;1;1	2;1;1;1	tr|A0A067E333|A0A067E333_CITSI 40S ribosomal protein S6 OS=Citrus sinensis OX=2711 GN=CISIN_1g025591mg PE=3 SV=1;tr|A0A067F3Q3|A0A067F3Q3_CITSI Uncharacterized protein OS=Citrus sinensis OX=2711 GN=CISIN_1g025698mg PE=3 SV=1;tr|A0A067EBG3|A0A067EBG3_CITSI	4	2	2	2	0	0	0	0	0	0	0	0	0	0	1	0	0	0	0	0	0	0	0	0	0	0	0	0	1	0	1	2	0	2	2	0	2	0	2	0	1	0	0	0
A0A067E358	A0A067E358	3	2	2	tr|A0A067E358|A0A067E358_CITSI Peroxidase OS=Citrus sinensis OX=2711 GN=CISIN_1g021171mg PE=3 SV=1	1	3	2	2	0	0	0	0	0	0	0	0	0	0	0	0	0	0	0	0	0	0	0	0	0	0	0	0	0	0	0	0	0	0	0	0	0	0	0	0	0	0	0	0
A0A067E3C8	A0A067E3C8	2	2	2	tr|A0A067E3C8|A0A067E3C8_CITSI Glycosyltransferase OS=Citrus sinensis OX=2711 GN=CISIN_1g044823mg PE=3 SV=1	1	2	2	2	1	0	0	1	0	0	0	0	0	0	0	0	0	0	0	0	0	0	0	0	0	0	0	0	0	0	0	0	0	0	0	0	0	0	0	0	0	0	0	0
A0A067E4E0;A0A067E3D5	A0A067E4E0;A0A067E3D5	1;1	1;1	1;1	tr|A0A067E4E0|A0A067E4E0_CITSI Uncharacterized protein OS=Citrus sinensis OX=2711 GN=CISIN_1g016962mg PE=3 SV=1;tr|A0A067E3D5|A0A067E3D5_CITSI Uncharacterized protein OS=Citrus sinensis OX=2711 GN=CISIN_1g016962mg PE=3 SV=1	2	1	1	1	0	0	0	0	0	0	0	0	0	0	0	0	0	0	0	0	0	0	0	0	0	0	0	0	0	0	0	0	0	0	0	0	0	0	0	0	0	0	0	0
A0A067EEF9;A0A067E3D6;A0A067E2Z4	A0A067EEF9;A0A067E3D6;A0A067E2Z4	11;11;9	11;11;9	11;11;9	tr|A0A067EEF9|A0A067EEF9_CITSI RPN1_C domain-containing protein (Fragment) OS=Citrus sinensis OX=2711 GN=CISIN_1g0026961mg PE=4 SV=1;tr|A0A067E3D6|A0A067E3D6_CITSI RPN1_C domain-containing protein (Fragment) OS=Citrus sinensis OX=2711 GN=CISIN_1g0026961mg	3	11	11	11	2	0	3	2	0	2	2	0	1	1	0	0	0	0	0	0	0	0	0	0	0	0	0	0	0	0	1	4	0	2	4	1	4	0	2	0	1	0	0	0
A0A067EBU4;A0A067E3F4	A0A067EBU4;A0A067E3F4	14;14	14;14	14;14	tr|A0A067EBU4|A0A067EBU4_CITSI Uncharacterized protein OS=Citrus sinensis OX=2711 GN=CISIN_1g009278mg PE=4 SV=1;tr|A0A067E3F4|A0A067E3F4_CITSI Uncharacterized protein OS=Citrus sinensis OX=2711 GN=CISIN_1g009278mg PE=4 SV=1	2	14	14	14	0	0	0	1	0	0	1	0	1	0	0	0	0	0	0	0	0	0	0	0	0	0	0	0	0	0	1	1	0	1	1	0	1	0	0	0	0	0	0	0
A0A067E3G6	A0A067E3G6	2	2	2	tr|A0A067E3G6|A0A067E3G6_CITSI Glyco_hydro_19_cat domain-containing protein (Fragment) OS=Citrus sinensis OX=2711 GN=CISIN_1g0326361mg PE=4 SV=1	1	2	2	2	1	0	1	1	1	1	1	0	0	1	1	0	0	0	0	0	0	0	0	0	0	0	0	0	0	0	0	2	1	2	2	2	2	2	2	2	2	1	1	1
A0A067E3H9;A0A067EBW0	A0A067E3H9;A0A067EBW0	3;3	3;3	3;3	tr|A0A067E3H9|A0A067E3H9_CITSI Chlorophyll a-b binding protein, chloroplastic OS=Citrus sinensis OX=2711 GN=CISIN_1g025577mg PE=3 SV=1;tr|A0A067EBW0|A0A067EBW0_CITSI Chlorophyll a-b binding protein, chloroplastic OS=Citrus sinensis OX=2711 GN=CISIN_1g02557	2	3	3	3	1	0	1	0	0	1	1	0	1	0	0	0	0	0	0	0	0	0	0	0	0	0	0	0	1	0	1	0	0	0	1	1	1	0	0	0	0	0	0	1
A0A067E3K9	A0A067E3K9	9	9	9	tr|A0A067E3K9|A0A067E3K9_CITSI Stress-response A/B barrel domain-containing protein OS=Citrus sinensis OX=2711 GN=CISIN_1g033664mg PE=4 SV=1	1	9	9	9	3	3	5	6	4	6	5	4	4	3	6	0	0	0	0	0	0	1	0	0	0	0	1	0	1	0	2	7	3	6	7	4	5	5	7	0	6	1	4	5
A0A067E3N7	A0A067E3N7	6	2	2	tr|A0A067E3N7|A0A067E3N7_CITSI Elongation factor 1-alpha OS=Citrus sinensis OX=2711 GN=CISIN_1g0132372mg PE=3 SV=1	1	6	2	2	1	0	3	1	0	1	3	0	2	2	0	1	2	1	3	1	2	3	0	3	2	2	3	1	3	0	3	3	2	3	3	2	3	2	3	2	3	2	1	0
A0A067E3Q8;A0A067E7J0;A0A067EG07	A0A067E3Q8;A0A067E7J0;A0A067EG07	29;29;26	29;29;26	28;28;25	tr|A0A067E3Q8|A0A067E3Q8_CITSI HP domain-containing protein OS=Citrus sinensis OX=2711 GN=CISIN_1g002006mg PE=4 SV=1;tr|A0A067E7J0|A0A067E7J0_CITSI HP domain-containing protein OS=Citrus sinensis OX=2711 GN=CISIN_1g002006mg PE=4 SV=1;tr|A0A067EG07|A0A067EG	3	29	29	28	0	0	2	11	0	2	3	2	1	0	3	0	0	0	0	0	0	0	0	0	0	0	0	0	1	0	0	5	0	10	10	3	8	0	4	0	9	0	0	2
A0A067EET3;A0A067E3T3;A0A067EFM5	A0A067EET3;A0A067E3T3;A0A067EFM5	4;4;4	4;4;4	4;4;4	tr|A0A067EET3|A0A067EET3_CITSI Non-specific lipid-transfer protein OS=Citrus sinensis OX=2711 GN=CISIN_1g033151mg PE=3 SV=1;tr|A0A067E3T3|A0A067E3T3_CITSI Non-specific lipid-transfer protein OS=Citrus sinensis OX=2711 GN=CISIN_1g033151mg PE=3 SV=1;tr|A0A06	3	4	4	4	1	0	0	0	0	0	0	0	1	0	0	0	0	0	0	0	0	1	0	0	1	0	1	0	0	0	0	1	0	1	0	0	1	0	1	0	0	0	0	0
A0A067E3U4	A0A067E3U4	12	12	12	tr|A0A067E3U4|A0A067E3U4_CITSI Beta-galactosidase (Fragment) OS=Citrus sinensis OX=2711 GN=CISIN_1g038226mg PE=3 SV=1	1	12	12	12	0	0	0	1	0	0	0	0	0	0	1	0	0	0	0	0	0	0	0	0	0	0	0	0	1	0	1	1	0	2	2	0	3	0	0	0	1	0	0	0
A0A067E3Y5;A0A067EEY0;A0A067EFS8;A0A067E7C3;A0A067E3I6	A0A067E3Y5;A0A067EEY0;A0A067EFS8;A0A067E7C3;A0A067E3I6	13;13;13;13;10	13;13;13;13;10	11;11;11;11;8	tr|A0A067E3Y5|A0A067E3Y5_CITSI Guanosine nucleotide diphosphate dissociation inhibitor OS=Citrus sinensis OX=2711 GN=CISIN_1g013352mg PE=3 SV=1;tr|A0A067EEY0|A0A067EEY0_CITSI Guanosine nucleotide diphosphate dissociation inhibitor OS=Citrus sinensis OX=271	5	13	13	11	1	0	3	3	0	1	1	1	3	1	1	0	0	0	0	0	0	0	0	0	0	0	0	0	0	0	0	5	0	7	5	2	5	0	3	0	5	1	0	2
A0A067E3Y9;A0A067ECC9;A0A067DKX0;A0A067F329	A0A067E3Y9;A0A067ECC9	39;31;1;1	39;31;1;1	8;0;0;1	tr|A0A067E3Y9|A0A067E3Y9_CITSI Phospholipase D OS=Citrus sinensis OX=2711 GN=CISIN_1g004579mg PE=3 SV=1;tr|A0A067ECC9|A0A067ECC9_CITSI Phospholipase D OS=Citrus sinensis OX=2711 GN=CISIN_1g004579mg PE=3 SV=1	4	39	39	8	11	5	8	16	8	10	12	7	8	9	16	0	0	0	0	0	0	1	0	0	0	0	0	0	2	0	2	15	7	17	21	11	18	7	11	0	12	2	6	14
A0A067E3Z2;A0A067EEY8;A0A067GN97	A0A067E3Z2;A0A067EEY8;A0A067GN97	3;3;2	3;3;2	1;1;1	tr|A0A067E3Z2|A0A067E3Z2_CITSI Uncharacterized protein OS=Citrus sinensis OX=2711 GN=CISIN_1g029052mg PE=3 SV=1;tr|A0A067EEY8|A0A067EEY8_CITSI Uncharacterized protein OS=Citrus sinensis OX=2711 GN=CISIN_1g029052mg PE=3 SV=1;tr|A0A067GN97|A0A067GN97_CITSI U	3	3	3	1	0	0	1	0	0	1	0	0	0	0	0	0	0	0	0	0	0	0	0	0	0	0	0	0	0	0	2	0	0	0	0	0	0	0	1	0	0	0	0	0
A0A067E448	A0A067E448	2	2	2	tr|A0A067E448|A0A067E448_CITSI Uncharacterized protein (Fragment) OS=Citrus sinensis OX=2711 GN=CISIN_1g037471mg PE=3 SV=1	1	2	2	2	0	0	0	0	0	0	0	0	0	0	0	0	0	0	0	0	0	0	0	0	0	0	0	0	0	0	0	0	0	1	1	0	1	0	0	0	0	0	0	0
A0A067E492;A0A067E842;A0A067D381	A0A067E492	10;3;3	10;3;3	7;3;2	tr|A0A067E492|A0A067E492_CITSI Amidase domain-containing protein (Fragment) OS=Citrus sinensis OX=2711 GN=CISIN_1g0099912mg PE=4 SV=1	3	10	10	7	1	0	1	0	0	0	0	0	1	1	0	0	0	0	0	0	0	0	0	0	0	0	0	0	0	0	0	1	0	1	2	0	2	0	1	0	3	0	0	0
A0A067E4A8;A0A067E860;A0A067E4P6;A0A067D0K2	A0A067E4A8;A0A067E860;A0A067E4P6	10;9;8;1	6;6;6;1	2;2;2;0	tr|A0A067E4A8|A0A067E4A8_CITSI Aldo_ket_red domain-containing protein OS=Citrus sinensis OX=2711 GN=CISIN_1g019303mg PE=4 SV=1;tr|A0A067E860|A0A067E860_CITSI Aldo_ket_red domain-containing protein OS=Citrus sinensis OX=2711 GN=CISIN_1g019303mg PE=4 SV=1;tr	4	10	6	2	1	1	0	4	0	2	2	1	1	1	4	0	0	0	0	0	0	0	0	0	0	0	0	0	0	0	1	3	0	4	4	2	4	1	3	0	3	0	0	2
A0A067E4C6;A0A067E3Z5;A0A067EFE0;A0A067FDV6;A0A067FD62	A0A067E4C6;A0A067E3Z5;A0A067EFE0;A0A067FDV6;A0A067FD62	4;3;3;3;2	4;3;3;3;2	4;3;3;3;2	tr|A0A067E4C6|A0A067E4C6_CITSI Ribosomal protein L15 OS=Citrus sinensis OX=2711 GN=CISIN_1g028757mg PE=3 SV=1;tr|A0A067E3Z5|A0A067E3Z5_CITSI Ribosomal protein L15 OS=Citrus sinensis OX=2711 GN=CISIN_1g028757mg PE=3 SV=1;tr|A0A067EFE0|A0A067EFE0_CITSI Ribos	5	4	4	4	0	0	0	1	0	0	0	0	0	0	0	0	0	0	0	0	0	0	0	0	0	0	0	0	0	0	1	1	0	1	1	0	1	0	1	0	1	0	0	0
A0A067E4D5	A0A067E4D5	3	3	3	tr|A0A067E4D5|A0A067E4D5_CITSI Uncharacterized protein OS=Citrus sinensis OX=2711 GN=CISIN_1g040243mg PE=3 SV=1	1	3	3	3	0	0	0	0	0	0	0	0	0	0	0	0	0	0	0	0	0	0	0	0	0	0	0	0	0	0	0	0	0	0	0	0	0	0	0	0	0	0	0	0
A0A067E4E5	A0A067E4E5	6	6	6	tr|A0A067E4E5|A0A067E4E5_CITSI Uncharacterized protein (Fragment) OS=Citrus sinensis OX=2711 GN=CISIN_1g0040122mg PE=4 SV=1	1	6	6	6	1	0	0	2	0	1	1	0	0	0	2	0	0	0	0	0	0	0	0	0	0	0	0	0	0	0	0	0	0	1	1	0	1	0	1	0	0	0	0	1
A0A067E4J3	A0A067E4J3	3	2	2	tr|A0A067E4J3|A0A067E4J3_CITSI DJ-1_PfpI domain-containing protein (Fragment) OS=Citrus sinensis OX=2711 GN=CISIN_1g0268311mg PE=4 SV=1	1	3	2	2	0	1	0	1	1	1	1	1	1	1	1	0	0	0	0	0	0	1	0	0	0	0	1	0	0	1	1	1	2	3	2	1	3	0	1	0	1	0	0	2
A0A067E4J8;A0A067E5J2;A0A067ENG3	A0A067E4J8;A0A067E5J2;A0A067ENG3	2;2;1	2;2;1	2;2;1	tr|A0A067E4J8|A0A067E4J8_CITSI CoA_binding domain-containing protein OS=Citrus sinensis OX=2711 GN=CISIN_1g030169mg PE=4 SV=1;tr|A0A067E5J2|A0A067E5J2_CITSI CoA_binding domain-containing protein OS=Citrus sinensis OX=2711 GN=CISIN_1g030169mg PE=4 SV=1;tr|A	3	2	2	2	0	0	0	0	0	0	0	0	0	0	0	0	0	0	0	0	0	0	0	0	0	0	0	0	0	0	0	0	0	0	0	0	0	0	0	0	1	0	0	0
A0A067E4P3;A0A067ED56;A0A067ECA4	A0A067E4P3;A0A067ED56;A0A067ECA4	8;8;7	8;8;7	8;8;7	tr|A0A067E4P3|A0A067E4P3_CITSI RanBD1 domain-containing protein OS=Citrus sinensis OX=2711 GN=CISIN_1g013715mg PE=4 SV=1;tr|A0A067ED56|A0A067ED56_CITSI RanBD1 domain-containing protein OS=Citrus sinensis OX=2711 GN=CISIN_1g013715mg PE=4 SV=1;tr|A0A067ECA4|	3	8	8	8	0	0	0	1	0	0	0	0	0	0	0	0	0	0	0	0	0	0	0	0	0	0	0	0	0	0	0	0	0	2	0	0	0	0	0	0	1	0	0	0
A0A067E4R5;A0A067GJR6;A0A1S3DUW9	A0A067E4R5	24;2;1	23;2;1	17;0;1	tr|A0A067E4R5|A0A067E4R5_CITSI Aspartate aminotransferase OS=Citrus sinensis OX=2711 GN=CISIN_1g015435mg PE=3 SV=1	3	24	23	17	6	1	9	10	0	10	10	0	8	3	10	0	0	0	0	0	0	1	0	0	0	0	0	0	2	0	6	8	2	10	12	6	12	2	11	0	14	0	4	9
A0A067E4U0	A0A067E4U0	6	6	6	tr|A0A067E4U0|A0A067E4U0_CITSI N-acetyltransferase domain-containing protein OS=Citrus sinensis OX=2711 GN=CISIN_1g026503mg PE=4 SV=1	1	6	6	6	0	0	0	2	0	0	1	0	1	0	1	0	0	0	0	0	0	0	0	0	0	0	0	0	0	0	0	0	0	0	0	0	1	0	1	0	0	0	1	0
A0A067E4Y3	A0A067E4Y3	1	1	1	tr|A0A067E4Y3|A0A067E4Y3_CITSI Terpene_synth_C domain-containing protein OS=Citrus sinensis OX=2711 GN=CISIN_1g040856mg PE=4 SV=1	1	1	1	1	0	0	0	0	0	0	0	0	0	0	0	0	0	0	0	0	0	0	0	0	0	0	0	0	0	0	1	0	0	0	0	0	0	0	0	0	0	0	0	0
A0A067E504;A0A067EDG1	A0A067E504;A0A067EDG1	6;3	6;3	6;3	tr|A0A067E504|A0A067E504_CITSI ML domain-containing protein OS=Citrus sinensis OX=2711 GN=CISIN_1g032005mg PE=4 SV=1;tr|A0A067EDG1|A0A067EDG1_CITSI ML domain-containing protein OS=Citrus sinensis OX=2711 GN=CISIN_1g032005mg PE=4 SV=1	2	6	6	6	0	0	0	1	0	0	0	0	0	0	0	0	0	0	0	0	0	0	0	0	0	0	0	0	0	0	0	0	0	2	2	0	1	0	1	0	1	0	0	0
A0A067EH84;A0A067E506;A0A067E5E6	A0A067EH84;A0A067E506;A0A067E5E6	4;4;4	4;4;4	4;4;4	tr|A0A067EH84|A0A067EH84_CITSI Lipocln_cytosolic_FA-bd_dom domain-containing protein OS=Citrus sinensis OX=2711 GN=CISIN_1g019361mg PE=3 SV=1;tr|A0A067E506|A0A067E506_CITSI Lipocln_cytosolic_FA-bd_dom domain-containing protein OS=Citrus sinensis OX=2711 GN	3	4	4	4	2	0	0	2	0	0	0	0	0	0	1	0	0	0	0	0	0	0	0	0	0	0	0	0	0	0	0	0	0	0	0	0	0	0	0	0	0	0	0	0
A0A067E510;A0A067E4E7;A0A067E0I9;A0A067E0Y5;A0A067E4E4;A0A067EBZ0;A0A067EBY6;A0A067H146;A0A067H0R6;A0A067HCR2	A0A067E510;A0A067E4E7;A0A067E0I9;A0A067E0Y5;A0A067E4E4;A0A067EBZ0;A0A067EBY6	4;3;3;3;3;3;2;1;1;1	4;3;3;3;3;3;2;1;1;1	4;3;3;3;3;3;2;1;1;1	tr|A0A067E510|A0A067E510_CITSI Uncharacterized protein OS=Citrus sinensis OX=2711 GN=CISIN_1g014903mg PE=3 SV=1;tr|A0A067E4E7|A0A067E4E7_CITSI Uncharacterized protein OS=Citrus sinensis OX=2711 GN=CISIN_1g015695mg PE=4 SV=1;tr|A0A067E0I9|A0A067E0I9_CITSI U	10	4	4	4	1	0	1	0	0	1	1	0	1	1	0	0	0	0	0	0	0	0	0	0	0	0	0	0	0	0	1	1	0	1	0	1	0	1	1	0	1	0	0	0
A0A067E537;A0A067E5H7;A0A067DG25;A0A067E8W3;A0A067EGH9;A0A067EHB6	A0A067E537;A0A067E5H7;A0A067DG25;A0A067E8W3;A0A067EGH9;A0A067EHB6	2;2;1;1;1;1	2;2;1;1;1;1	2;2;1;1;1;1	tr|A0A067E537|A0A067E537_CITSI Uncharacterized protein OS=Citrus sinensis OX=2711 GN=CISIN_1g029577mg PE=3 SV=1;tr|A0A067E5H7|A0A067E5H7_CITSI Uncharacterized protein OS=Citrus sinensis OX=2711 GN=CISIN_1g029577mg PE=3 SV=1;tr|A0A067DG25|A0A067DG25_CITSI U	6	2	2	2	0	0	0	0	0	0	0	0	0	0	0	0	0	0	0	0	0	0	0	0	0	0	0	0	0	0	1	0	0	0	0	0	0	0	0	0	0	0	0	0
A0A067E542	A0A067E542	1	1	1	tr|A0A067E542|A0A067E542_CITSI FRIGIDA-like protein (Fragment) OS=Citrus sinensis OX=2711 GN=CISIN_1g0419112mg PE=3 SV=1	1	1	1	1	0	0	0	0	0	0	0	0	0	0	0	0	0	0	0	0	0	0	0	0	0	0	0	0	0	0	0	0	0	0	0	0	0	0	0	0	0	0	0	0
A0A067E557	A0A067E557	6	6	4	tr|A0A067E557|A0A067E557_CITSI Terpene_synth_C domain-containing protein OS=Citrus sinensis OX=2711 GN=CISIN_1g025046mg PE=4 SV=1	1	6	6	4	0	0	1	2	0	0	0	0	0	0	0	0	0	0	0	0	0	0	0	0	0	0	0	0	2	0	2	5	2	1	3	0	3	0	4	0	4	0	0	0
A0A067E5F6	A0A067E5F6	8	8	8	tr|A0A067E5F6|A0A067E5F6_CITSI Adaptin_N domain-containing protein (Fragment) OS=Citrus sinensis OX=2711 GN=CISIN_1g0029001mg PE=4 SV=1	1	8	8	8	1	0	3	5	0	2	2	0	4	1	2	0	0	0	0	0	0	0	0	0	0	0	0	0	0	0	1	5	0	5	6	2	6	0	3	0	5	0	0	1
A0A067E5I9;A0A067E9A8	A0A067E5I9;A0A067E9A8	5;4	5;4	5;4	tr|A0A067E5I9|A0A067E5I9_CITSI Ribokinase OS=Citrus sinensis OX=2711 GN=CISIN_1g017101mg PE=3 SV=1;tr|A0A067E9A8|A0A067E9A8_CITSI Ribokinase OS=Citrus sinensis OX=2711 GN=CISIN_1g017101mg PE=3 SV=1	2	5	5	5	0	0	0	3	0	0	0	0	0	0	1	0	0	0	0	0	0	0	0	0	0	0	0	0	0	0	0	0	0	0	0	0	0	0	0	0	1	0	0	0
A0A067E9D0;A0A067E5Z1;A0A067E9C5;A0A067E5K3;A0A067EGZ9;A0A067EH02;A0A067EHT0;A0A067E5Y5;A0A067E5K8;A0A067GS38	A0A067E9D0;A0A067E5Z1;A0A067E9C5;A0A067E5K3;A0A067EGZ9;A0A067EH02;A0A067EHT0;A0A067E5Y5;A0A067E5K8	8;8;8;8;8;7;7;7;6;1	8;8;8;8;8;7;7;7;6;1	7;7;7;7;7;6;6;6;5;0	tr|A0A067E9D0|A0A067E9D0_CITSI (S)-2-hydroxy-acid oxidase OS=Citrus sinensis OX=2711 GN=CISIN_1g017492mg PE=3 SV=1;tr|A0A067E5Z1|A0A067E5Z1_CITSI (S)-2-hydroxy-acid oxidase OS=Citrus sinensis OX=2711 GN=CISIN_1g017492mg PE=3 SV=1;tr|A0A067E9C5|A0A067E9C5_C	10	8	8	7	0	0	0	1	0	0	0	0	0	0	0	0	0	0	0	0	0	0	0	0	0	0	0	0	0	0	0	0	0	0	0	0	0	0	0	0	0	0	0	0
A0A067E5M7;A0A067DU66;A0A067DU62;A0A067DUL2;A0A067DUK5;A0A067E6L2;A0A067DUL7;A0A067DY74;A0A3Q0JEQ3	A0A067E5M7;A0A067DU66;A0A067DU62;A0A067DUL2;A0A067DUK5;A0A067E6L2;A0A067DUL7;A0A067DY74	22;21;21;21;19;18;17;17;1	22;21;21;21;19;18;17;17;1	12;12;11;11;9;9;8;8;1	tr|A0A067E5M7|A0A067E5M7_CITSI Isocitrate dehydrogenase [NADP] OS=Citrus sinensis OX=2711 GN=CISIN_1g015012mg PE=3 SV=1;tr|A0A067DU66|A0A067DU66_CITSI Isocitrate dehydrogenase [NADP] OS=Citrus sinensis OX=2711 GN=CISIN_1g015012mg PE=3 SV=1;tr|A0A067DU62|A0	9	22	22	12	0	0	4	7	0	2	7	0	3	0	3	0	0	0	0	0	0	0	0	0	0	0	0	0	0	0	2	12	5	13	13	5	12	4	12	0	11	0	0	6
A0A067E5N9;A0A067E628	A0A067E5N9;A0A067E628	3;3	3;3	3;3	tr|A0A067E5N9|A0A067E5N9_CITSI PA domain-containing protein OS=Citrus sinensis OX=2711 GN=CISIN_1g009527mg PE=3 SV=1;tr|A0A067E628|A0A067E628_CITSI PA domain-containing protein OS=Citrus sinensis OX=2711 GN=CISIN_1g009527mg PE=3 SV=1	2	3	3	3	0	0	0	0	0	0	0	0	0	0	0	0	0	0	0	0	0	0	0	0	0	0	0	0	0	0	0	0	0	0	0	0	0	0	0	0	0	0	0	0
A0A067E5T0	A0A067E5T0	18	9	8	tr|A0A067E5T0|A0A067E5T0_CITSI Phenylalanine ammonia-lyase OS=Citrus sinensis OX=2711 GN=CISIN_1g004955mg PE=3 SV=1	1	18	9	8	7	1	5	11	2	9	12	2	12	7	10	0	0	0	0	0	0	1	0	0	0	0	0	0	1	0	3	12	6	8	5	4	9	4	9	0	10	2	3	4
A0A067E9L1;A0A067E5T1;A0A067E664;A0A067EI15;A0A067EH93	A0A067E9L1;A0A067E5T1;A0A067E664;A0A067EI15;A0A067EH93	2;2;2;2;2	2;2;2;2;2	2;2;2;2;2	tr|A0A067E9L1|A0A067E9L1_CITSI Importin N-terminal domain-containing protein OS=Citrus sinensis OX=2711 GN=CISIN_1g001585mg PE=4 SV=1;tr|A0A067E5T1|A0A067E5T1_CITSI Importin N-terminal domain-containing protein OS=Citrus sinensis OX=2711 GN=CISIN_1g001585m	5	2	2	2	0	0	1	1	0	1	0	0	0	0	0	0	0	0	0	0	0	0	0	0	0	0	0	0	0	0	0	0	0	0	0	0	0	0	0	0	0	0	0	0
A0A067E9M4;A0A067E5U5;A0A067E677;A0A067E670;A0A067EI29;A0A067E9L8;A0A067EHA5;A0A067F6S8;A0A067FEE2;A0A067FF47;A0A067F376;A0A067F3A6;A0A067FF51;A0A067F380;A0A067F3A8	A0A067E9M4;A0A067E5U5;A0A067E677;A0A067E670;A0A067EI29;A0A067E9L8	5;5;5;5;5;5;2;1;1;1;1;1;1;1;1	3;3;3;3;3;3;1;0;0;0;0;0;0;0;0	1;1;1;1;1;1;1;0;0;0;0;0;0;0;0	tr|A0A067E9M4|A0A067E9M4_CITSI Uncharacterized protein (Fragment) OS=Citrus sinensis OX=2711 GN=CISIN_1g0011592mg PE=4 SV=1;tr|A0A067E5U5|A0A067E5U5_CITSI WD_REPEATS_REGION domain-containing protein (Fragment) OS=Citrus sinensis OX=2711 GN=CISIN_1g0011592m	15	5	3	1	1	0	0	1	0	0	0	0	1	0	2	0	0	0	0	0	0	0	0	0	0	0	0	0	0	0	0	1	0	2	1	0	2	0	1	0	1	0	0	1
A0A067EEA5;A0A067E5U8;A0A067E5V0;A0A067E1Z9;A0A067E2E5;A0A067EDE9	A0A067EEA5;A0A067E5U8;A0A067E5V0;A0A067E1Z9;A0A067E2E5;A0A067EDE9	4;4;3;3;3;2	4;4;3;3;3;2	4;4;3;3;3;2	tr|A0A067EEA5|A0A067EEA5_CITSI Uncharacterized protein OS=Citrus sinensis OX=2711 GN=CISIN_1g008479mg PE=4 SV=1;tr|A0A067E5U8|A0A067E5U8_CITSI Uncharacterized protein OS=Citrus sinensis OX=2711 GN=CISIN_1g008479mg PE=4 SV=1;tr|A0A067E5V0|A0A067E5V0_CITSI U	6	4	4	4	0	0	0	1	0	0	0	0	0	0	0	0	0	0	0	0	0	0	0	0	0	0	0	0	0	0	0	1	0	1	1	0	0	0	0	0	0	0	0	0
A0A067E632	A0A067E632	1	1	1	tr|A0A067E632|A0A067E632_CITSI Uncharacterized protein (Fragment) OS=Citrus sinensis OX=2711 GN=CISIN_1g0252371mg PE=4 SV=1	1	1	1	1	0	0	0	0	0	0	0	0	0	0	0	0	0	0	0	0	0	0	0	0	0	0	0	0	0	0	0	0	0	0	0	0	0	0	0	0	1	0	0	0
A0A067EEL7;A0A067E647;A0A067E2Q4;A0A067EDQ9	A0A067EEL7;A0A067E647	3;3;1;1	3;3;1;1	3;3;1;1	tr|A0A067EEL7|A0A067EEL7_CITSI Lactamase_B domain-containing protein OS=Citrus sinensis OX=2711 GN=CISIN_1g022158mg PE=4 SV=1;tr|A0A067E647|A0A067E647_CITSI Lactamase_B domain-containing protein OS=Citrus sinensis OX=2711 GN=CISIN_1g022158mg PE=4 SV=1	4	3	3	3	0	0	0	0	0	0	0	0	0	0	0	0	0	0	0	0	0	0	0	0	0	0	0	0	0	0	0	0	0	0	0	0	0	0	0	0	0	0	0	0
A0A067EEN5;A0A067E665	A0A067EEN5;A0A067E665	4;4	4;4	3;3	tr|A0A067EEN5|A0A067EEN5_CITSI Uncharacterized protein OS=Citrus sinensis OX=2711 GN=CISIN_1g0277592mg PE=3 SV=1;tr|A0A067E665|A0A067E665_CITSI Uncharacterized protein OS=Citrus sinensis OX=2711 GN=CISIN_1g0277592mg PE=3 SV=1	2	4	4	3	0	0	2	2	0	2	1	1	2	0	2	0	0	0	0	0	0	0	0	0	0	0	0	0	0	0	1	3	0	3	2	1	2	0	3	0	3	0	0	3
A0A067E691	A0A067E691	5	5	5	tr|A0A067E691|A0A067E691_CITSI Tubulin-specific chaperone A (Fragment) OS=Citrus sinensis OX=2711 GN=CISIN_1g038806mg PE=3 SV=1	1	5	5	5	0	0	0	1	0	0	1	0	0	0	1	0	0	0	0	0	0	0	0	0	0	0	0	0	0	0	0	1	0	3	2	0	2	0	0	0	0	0	0	2
A0A067E696;A0A067EA14;A0A067E6N3	A0A067E696;A0A067EA14;A0A067E6N3	1;1;1	1;1;1	1;1;1	tr|A0A067E696|A0A067E696_CITSI Uncharacterized protein OS=Citrus sinensis OX=2711 GN=CISIN_1g005856mg PE=4 SV=1;tr|A0A067EA14|A0A067EA14_CITSI Uncharacterized protein OS=Citrus sinensis OX=2711 GN=CISIN_1g005856mg PE=4 SV=1;tr|A0A067E6N3|A0A067E6N3_CITSI U	3	1	1	1	0	0	0	0	0	0	0	0	0	0	0	0	0	0	0	0	0	0	0	0	0	0	0	0	0	0	0	0	0	0	0	0	0	0	0	0	0	0	0	0
A0A067E6B1	A0A067E6B1	6	6	6	tr|A0A067E6B1|A0A067E6B1_CITSI Importin N-terminal domain-containing protein (Fragment) OS=Citrus sinensis OX=2711 GN=CISIN_1g0367701mg PE=4 SV=1	1	6	6	6	0	0	1	1	0	0	1	0	0	0	0	0	0	0	0	0	0	0	0	0	0	0	0	0	0	1	0	2	0	1	3	0	2	0	1	0	1	0	0	1
A0A067EIQ5;A0A067E6W2;A0A067E6H7;A0A067EHW2;A0A067EA89;A0A067E6I1	A0A067EIQ5;A0A067E6W2;A0A067E6H7;A0A067EHW2;A0A067EA89	3;3;3;3;3;1	3;3;3;3;3;1	3;3;3;3;3;1	tr|A0A067EIQ5|A0A067EIQ5_CITSI Uncharacterized protein OS=Citrus sinensis OX=2711 GN=CISIN_1g014282mg PE=4 SV=1;tr|A0A067E6W2|A0A067E6W2_CITSI Uncharacterized protein OS=Citrus sinensis OX=2711 GN=CISIN_1g014282mg PE=4 SV=1;tr|A0A067E6H7|A0A067E6H7_CITSI U	6	3	3	3	0	0	0	0	0	0	0	0	0	0	0	0	0	0	0	0	0	0	0	0	0	0	0	0	0	0	0	0	0	0	0	0	0	0	0	0	0	0	0	0
A0A067E6W5;A0A067EHW6;A0A067E6I6;A0A067EIQ9;A0A067EA94	A0A067E6W5;A0A067EHW6;A0A067E6I6;A0A067EIQ9;A0A067EA94	2;2;2;2;2	2;2;2;2;2	2;2;2;2;2	tr|A0A067E6W5|A0A067E6W5_CITSI RRM domain-containing protein OS=Citrus sinensis OX=2711 GN=CISIN_1g022827mg PE=4 SV=1;tr|A0A067EHW6|A0A067EHW6_CITSI RRM domain-containing protein OS=Citrus sinensis OX=2711 GN=CISIN_1g022827mg PE=4 SV=1;tr|A0A067E6I6|A0A067	5	2	2	2	0	0	0	0	0	0	0	0	0	0	0	0	0	0	0	0	0	0	0	0	0	0	0	0	0	0	0	0	0	0	0	0	0	0	0	0	0	0	0	0
A0A067E6J7;A0A067DU53;A0A067DIA0;A0A067E2B8	A0A067E6J7	9;3;1;1	9;3;1;1	6;0;0;0	tr|A0A067E6J7|A0A067E6J7_CITSI Xyloglucan endotransglucosylase/hydrolase OS=Citrus sinensis OX=2711 GN=CISIN_1g023337mg PE=3 SV=1	4	9	9	6	1	0	2	5	0	2	3	2	3	0	4	0	0	0	0	0	0	0	0	0	0	0	0	0	1	0	2	5	3	5	5	2	3	0	5	0	7	0	2	3
A0A067EAB3;A0A067E6K0;A0A067E6Y0;A0A067EIT1	A0A067EAB3;A0A067E6K0;A0A067E6Y0;A0A067EIT1	8;8;8;7	8;8;8;7	6;6;6;5	tr|A0A067EAB3|A0A067EAB3_CITSI Glutamine synthetase OS=Citrus sinensis OX=2711 GN=CISIN_1g018434mg PE=3 SV=1;tr|A0A067E6K0|A0A067E6K0_CITSI Glutamine synthetase OS=Citrus sinensis OX=2711 GN=CISIN_1g018434mg PE=3 SV=1;tr|A0A067E6Y0|A0A067E6Y0_CITSI Glutami	4	8	8	6	0	0	0	1	0	1	0	1	0	0	1	0	0	0	0	0	0	0	0	0	0	0	0	0	0	0	0	5	1	1	2	2	4	0	2	1	2	2	0	1
A0A067E6K8;A0A067ENM1;A0A067E667;A0A067EPU8;A0A067FAM9;A0A067EJL7;A0A067EGB6;A0A067EPV3;A0A067ELY5;A0A067DUA7;A0A067E7E0;A0A067H4B4;A0A067HFQ7;A0A067G443;A0A067FWD3;A0A067EIR4;A0A067E7Q2;A0A067G4U2;A0A067E068;A0A067GV77;A0A067ECM2	A0A067E6K8;A0A067ENM1;A0A067E667;A0A067EPU8;A0A067FAM9;A0A067EJL7;A0A067EGB6;A0A067EPV3;A0A067ELY5;A0A067DUA7;A0A067E7E0;A0A067H4B4;A0A067HFQ7;A0A067G443;A0A067FWD3;A0A067EIR4;A0A067E7Q2;A0A067G4U2;A0A067E068	7;7;6;5;5;5;5;5;5;5;5;5;5;5;5;5;5;5;5;2;2	7;7;6;5;5;5;5;5;5;5;5;5;5;5;5;5;5;5;5;2;2	4;4;3;2;2;2;2;2;2;2;2;2;2;2;2;2;2;2;2;1;0	tr|A0A067E6K8|A0A067E6K8_CITSI Uncharacterized protein OS=Citrus sinensis OX=2711 GN=CISIN_1g0317061mg PE=4 SV=1;tr|A0A067ENM1|A0A067ENM1_CITSI Uncharacterized protein OS=Citrus sinensis OX=2711 GN=CISIN_1g040824mg PE=4 SV=1;tr|A0A067E667|A0A067E667_CITSI	21	7	7	4	2	5	3	4	3	4	5	1	6	2	2	3	3	2	3	2	1	2	3	2	2	1	3	1	2	1	4	5	2	5	6	5	3	2	5	2	4	1	1	4
A0A067EAD2;A0A067E6L7	A0A067EAD2;A0A067E6L7	4;4	4;4	4;4	tr|A0A067EAD2|A0A067EAD2_CITSI C2 domain-containing protein OS=Citrus sinensis OX=2711 GN=CISIN_1g031128mg PE=3 SV=1;tr|A0A067E6L7|A0A067E6L7_CITSI C2 domain-containing protein OS=Citrus sinensis OX=2711 GN=CISIN_1g031128mg PE=3 SV=1	2	4	4	4	0	0	1	1	0	1	1	0	1	0	1	0	0	0	0	0	0	0	0	0	0	0	0	0	0	0	0	2	1	2	2	1	2	1	2	0	0	0	1	1
A0A067E6M3	A0A067E6M3	21	21	7	tr|A0A067E6M3|A0A067E6M3_CITSI Phenylalanine ammonia-lyase OS=Citrus sinensis OX=2711 GN=CISIN_1g005031mg PE=3 SV=1	1	21	21	7	9	2	9	13	4	11	13	3	12	9	11	0	0	0	0	0	0	2	0	0	0	0	0	0	1	0	4	16	10	12	10	9	9	10	14	0	14	3	2	2
A0A067E6W8	A0A067E6W8	4	4	3	tr|A0A067E6W8|A0A067E6W8_CITSI Glucan endo-1,3-beta-D-glucosidase OS=Citrus sinensis OX=2711 GN=CISIN_1g010931mg PE=3 SV=1	1	4	4	3	0	0	0	3	0	0	0	0	0	0	2	0	0	0	0	0	0	0	0	0	0	0	0	0	0	0	0	1	0	3	2	0	1	0	3	0	3	0	0	1
A0A067EAQ0;A0A067E6Z3	A0A067EAQ0;A0A067E6Z3	12;12	12;12	12;12	tr|A0A067EAQ0|A0A067EAQ0_CITSI Uncharacterized protein OS=Citrus sinensis OX=2711 GN=CISIN_1g008471mg PE=4 SV=1;tr|A0A067E6Z3|A0A067E6Z3_CITSI Uncharacterized protein OS=Citrus sinensis OX=2711 GN=CISIN_1g008471mg PE=4 SV=1	2	12	12	12	0	0	0	2	0	0	0	0	0	0	1	0	0	0	0	0	0	0	0	0	0	0	0	0	0	0	0	0	0	1	1	0	0	0	0	0	1	0	0	0
A0A067E6Z4	A0A067E6Z4	1	1	1	tr|A0A067E6Z4|A0A067E6Z4_CITSI Uncharacterized protein OS=Citrus sinensis OX=2711 GN=CISIN_1g024239mg PE=3 SV=1	1	1	1	1	0	0	0	0	0	0	0	0	0	0	0	0	0	0	0	0	0	0	0	0	0	0	0	0	0	0	0	1	0	1	1	0	1	0	1	0	1	0	0	0
A0A067E701;A0A067DP38;A0A067E075;A0A067E198	A0A067E701	17;1;1;1	17;1;1;1	12;0;0;0	tr|A0A067E701|A0A067E701_CITSI Bulb-type lectin domain-containing protein OS=Citrus sinensis OX=2711 GN=CISIN_1g048464mg PE=4 SV=1	4	17	17	12	1	1	0	3	1	0	0	0	0	1	2	0	2	0	0	1	0	2	0	0	2	0	0	0	2	0	1	2	0	3	2	2	4	1	0	0	1	0	0	2
A0A067E725	A0A067E725	21	1	1	tr|A0A067E725|A0A067E725_CITSI Mannan endo-1,4-beta-mannosidase OS=Citrus sinensis OX=2711 GN=CISIN_1g009475mg PE=3 SV=1	1	21	1	1	0	0	0	3	0	0	1	1	2	0	3	0	0	0	0	0	0	0	0	0	0	0	0	0	0	0	0	5	2	8	6	2	7	1	6	0	7	0	2	2
A0A067E775	A0A067E775	4	4	4	tr|A0A067E775|A0A067E775_CITSI Uncharacterized protein OS=Citrus sinensis OX=2711 GN=CISIN_1g020245mg PE=4 SV=1	1	4	4	4	0	0	0	0	0	0	0	0	0	0	0	0	0	0	0	0	0	0	0	0	0	0	0	0	0	0	0	0	0	0	0	0	0	0	0	0	0	0	0	0
A0A067E790	A0A067E790	4	4	3	tr|A0A067E790|A0A067E790_CITSI Thiolase_C domain-containing protein (Fragment) OS=Citrus sinensis OX=2711 GN=CISIN_1g0154951mg PE=4 SV=1	1	4	4	3	0	0	0	1	0	0	0	0	0	0	0	0	0	0	0	0	0	0	0	0	0	0	0	0	0	0	0	0	0	0	1	0	0	0	0	0	1	0	0	0
A0A067EAM7;A0A067E795;A0A067E6X4	A0A067EAM7;A0A067E795;A0A067E6X4	5;5;4	5;5;4	5;5;4	tr|A0A067EAM7|A0A067EAM7_CITSI Indole-3-glycerol-phosphate synthase OS=Citrus sinensis OX=2711 GN=CISIN_1g015424mg PE=4 SV=1;tr|A0A067E795|A0A067E795_CITSI Indole-3-glycerol-phosphate synthase OS=Citrus sinensis OX=2711 GN=CISIN_1g015424mg PE=3 SV=1;tr|A0A	3	5	5	5	0	0	0	1	0	0	1	0	1	1	1	0	0	0	0	0	0	0	0	0	0	0	0	0	2	0	1	0	0	0	1	0	1	0	0	0	0	0	0	0
A0A067E7B9	A0A067E7B9	11	11	11	tr|A0A067E7B9|A0A067E7B9_CITSI Uncharacterized protein OS=Citrus sinensis OX=2711 GN=CISIN_1g018706mg PE=3 SV=1	1	11	11	11	1	1	0	6	0	1	2	0	1	1	2	0	0	0	0	0	0	0	0	0	0	0	0	0	0	0	1	1	1	2	3	1	3	1	1	1	1	1	1	1
A0A067E7C4	A0A067E7C4	8	8	8	tr|A0A067E7C4|A0A067E7C4_CITSI Uncharacterized protein OS=Citrus sinensis OX=2711 GN=CISIN_1g027333mg PE=3 SV=1	1	8	8	8	0	0	0	1	0	0	0	0	0	0	0	0	0	0	0	0	0	0	0	0	0	0	0	0	0	0	0	0	0	0	0	0	0	0	0	0	0	0	0	0
A0A067E7G0	A0A067E7G0	3	3	2	tr|A0A067E7G0|A0A067E7G0_CITSI Uncharacterized protein OS=Citrus sinensis OX=2711 GN=CISIN_1g015812mg PE=3 SV=1	1	3	3	2	0	0	0	0	0	0	0	0	0	0	0	0	0	0	0	0	0	0	0	0	0	0	0	0	0	0	0	0	0	0	0	0	0	0	0	0	0	0	0	0
A0A067E7G2	A0A067E7G2	7	7	7	tr|A0A067E7G2|A0A067E7G2_CITSI LRRNT_2 domain-containing protein OS=Citrus sinensis OX=2711 GN=CISIN_1g045209mg PE=4 SV=1	1	7	7	7	0	0	0	3	0	0	0	1	0	1	0	1	0	0	0	1	0	4	1	0	4	0	1	0	4	0	4	1	0	2	0	0	0	0	0	0	1	0	1	0
A0A067E7G4;A0A067EIG5	A0A067E7G4;A0A067EIG5	4;4	4;4	4;4	tr|A0A067E7G4|A0A067E7G4_CITSI Uncharacterized protein OS=Citrus sinensis OX=2711 GN=CISIN_1g032417mg PE=3 SV=1;tr|A0A067EIG5|A0A067EIG5_CITSI Uncharacterized protein OS=Citrus sinensis OX=2711 GN=CISIN_1g032417mg PE=3 SV=1	2	4	4	4	1	1	1	3	1	1	1	1	1	1	1	0	0	0	0	0	0	0	0	0	0	0	0	0	0	0	0	1	1	1	1	1	1	1	1	0	1	0	1	1
A0A067E7J5;A0A067EIY0;A0A067EJT2;A0A067E7W7;A0A067EBA4	A0A067E7J5;A0A067EIY0;A0A067EJT2;A0A067E7W7;A0A067EBA4	3;3;3;3;2	3;3;3;3;2	3;3;3;3;2	tr|A0A067E7J5|A0A067E7J5_CITSI Uncharacterized protein OS=Citrus sinensis OX=2711 GN=CISIN_1g012776mg PE=3 SV=1;tr|A0A067EIY0|A0A067EIY0_CITSI Uncharacterized protein OS=Citrus sinensis OX=2711 GN=CISIN_1g012776mg PE=3 SV=1;tr|A0A067EJT2|A0A067EJT2_CITSI U	5	3	3	3	0	0	0	2	0	1	1	0	0	0	1	0	0	0	0	0	0	0	0	0	0	0	0	0	0	0	0	1	0	2	3	0	3	0	0	0	2	0	0	1
A0A067E7K3	A0A067E7K3	3	3	3	tr|A0A067E7K3|A0A067E7K3_CITSI HIT domain-containing protein (Fragment) OS=Citrus sinensis OX=2711 GN=CISIN_1g038680mg PE=4 SV=1	1	3	3	3	0	0	0	1	0	0	0	0	0	0	1	0	0	0	0	0	0	0	0	0	0	0	0	0	0	0	0	3	0	3	3	1	3	0	2	0	2	0	0	0
A0A067E7M5;A0A067EG44;A0A067E486;A0A067EF97	A0A067E7M5;A0A067EG44;A0A067E486;A0A067EF97	19;19;13;13	19;19;13;13	17;17;12;12	tr|A0A067E7M5|A0A067E7M5_CITSI Fructose-bisphosphate aldolase OS=Citrus sinensis OX=2711 GN=CISIN_1g015888mg PE=3 SV=1;tr|A0A067EG44|A0A067EG44_CITSI Fructose-bisphosphate aldolase OS=Citrus sinensis OX=2711 GN=CISIN_1g015888mg PE=3 SV=1;tr|A0A067E486|A0A0	4	19	19	17	9	2	9	13	6	11	11	7	10	8	15	0	0	0	0	0	0	0	0	0	0	0	0	0	1	0	3	8	8	12	13	12	13	8	10	0	12	3	11	13
A0A067E7M7	A0A067E7M7	12	12	12	tr|A0A067E7M7|A0A067E7M7_CITSI NAD(P)-bd_dom domain-containing protein (Fragment) OS=Citrus sinensis OX=2711 GN=CISIN_1g0462972mg PE=4 SV=1	1	12	12	12	4	4	4	6	5	4	4	3	5	4	6	0	0	0	0	0	0	0	0	0	0	0	1	0	3	0	4	7	4	7	6	5	7	3	6	1	7	1	5	5
A0A067E7N0;A0A067FPQ4;A0A067FDL6	A0A067E7N0	6;1;1	5;0;0	5;0;0	tr|A0A067E7N0|A0A067E7N0_CITSI Endoglucanase OS=Citrus sinensis OX=2711 GN=CISIN_1g011252mg PE=3 SV=1	3	6	5	5	0	0	0	1	0	0	0	0	0	0	1	0	0	0	0	0	0	0	0	0	0	0	0	0	0	0	1	1	0	1	0	1	1	0	0	0	0	0	1	1
A0A067E7Q5;A0A067E828;A0A067EBF9	A0A067E7Q5;A0A067E828;A0A067EBF9	13;13;12	13;13;12	13;13;12	tr|A0A067E7Q5|A0A067E7Q5_CITSI Uncharacterized protein OS=Citrus sinensis OX=2711 GN=CISIN_1g003056mg PE=4 SV=1;tr|A0A067E828|A0A067E828_CITSI Uncharacterized protein OS=Citrus sinensis OX=2711 GN=CISIN_1g003056mg PE=4 SV=1;tr|A0A067EBF9|A0A067EBF9_CITSI U	3	13	13	13	1	0	2	6	0	1	3	0	1	1	0	0	0	0	0	0	0	0	0	0	0	0	0	0	0	0	0	7	0	4	5	3	6	0	4	0	5	0	0	3
A0A067E7Q7	A0A067E7Q7	1	1	1	tr|A0A067E7Q7|A0A067E7Q7_CITSI GAT domain-containing protein (Fragment) OS=Citrus sinensis OX=2711 GN=CISIN_1g0161121mg PE=4 SV=1	1	1	1	1	0	0	0	0	0	0	0	0	0	0	0	0	0	0	0	0	0	0	0	0	0	0	0	0	0	0	0	0	0	0	0	0	0	0	0	0	0	0	0	0
A0A067E7W5;A0A067EBM9;A0A067EJ88;A0A067EK31;A0A067EK36;A0A067E888	A0A067E7W5;A0A067EBM9;A0A067EJ88;A0A067EK31;A0A067EK36;A0A067E888	32;32;32;32;29;29	32;32;32;32;29;29	27;27;27;27;26;25	tr|A0A067E7W5|A0A067E7W5_CITSI Alpha-mannosidase OS=Citrus sinensis OX=2711 GN=CISIN_1g001813mg PE=3 SV=1;tr|A0A067EBM9|A0A067EBM9_CITSI Alpha-mannosidase OS=Citrus sinensis OX=2711 GN=CISIN_1g001813mg PE=3 SV=1;tr|A0A067EJ88|A0A067EJ88_CITSI Alpha-mannosi	6	32	32	27	6	4	3	8	4	7	7	0	9	3	9	0	0	0	0	0	0	0	0	0	0	0	0	0	0	0	2	15	5	17	11	10	16	6	5	0	4	2	3	3
A0A067E852;A0A067DX45;A0A067DWP8;A0A067E920;A0A067GDI7;A0A067GD60;A0A067E0M0;A0A067DT00	A0A067E852;A0A067DX45;A0A067DWP8;A0A067E920;A0A067GDI7;A0A067GD60	4;3;3;3;3;2;1;1	4;3;3;3;3;2;1;1	3;2;2;3;2;1;0;0	tr|A0A067E852|A0A067E852_CITSI H(+)-exporting diphosphatase (Fragment) OS=Citrus sinensis OX=2711 GN=CISIN_1g0042302mg PE=3 SV=1;tr|A0A067DX45|A0A067DX45_CITSI H(+)-exporting diphosphatase (Fragment) OS=Citrus sinensis OX=2711 GN=CISIN_1g0042302mg PE=4 SV=	8	4	4	3	0	0	0	0	0	0	0	0	0	0	0	0	0	0	0	0	0	0	0	0	0	0	0	0	1	0	1	1	0	0	1	0	0	0	1	0	0	0	0	0
A0A067E862;A0A067D9K2;A0A067DKJ2;A0A067DSK1	A0A067E862	7;2;1;1	7;2;1;1	7;2;1;1	tr|A0A067E862|A0A067E862_CITSI Glycerol kinase (Fragment) OS=Citrus sinensis OX=2711 GN=CISIN_1g0098681mg PE=3 SV=1	4	7	7	7	0	0	0	0	0	0	0	0	0	0	0	0	0	0	0	0	0	0	0	0	0	0	0	0	0	0	0	0	0	0	0	0	1	0	0	0	0	0	0	0
A0A067E877;A0A067EBL7;A0A067EJ76	A0A067E877;A0A067EBL7;A0A067EJ76	1;1;1	1;1;1	1;1;1	tr|A0A067E877|A0A067E877_CITSI Uncharacterized protein OS=Citrus sinensis OX=2711 GN=CISIN_1g007843mg PE=3 SV=1;tr|A0A067EBL7|A0A067EBL7_CITSI C2 domain-containing protein OS=Citrus sinensis OX=2711 GN=CISIN_1g007843mg PE=3 SV=1;tr|A0A067EJ76|A0A067EJ76_CI	3	1	1	1	0	0	0	1	0	0	0	0	0	0	0	0	0	0	0	0	0	0	0	0	0	0	0	0	0	0	1	0	0	0	0	0	0	0	0	0	0	0	0	0
A0A067EBZ4;A0A067E895	A0A067EBZ4;A0A067E895	2;2	2;2	2;2	tr|A0A067EBZ4|A0A067EBZ4_CITSI Proteasome assembly chaperone 2 OS=Citrus sinensis OX=2711 GN=CISIN_1g023526mg PE=4 SV=1;tr|A0A067E895|A0A067E895_CITSI Proteasome assembly chaperone 2 OS=Citrus sinensis OX=2711 GN=CISIN_1g023526mg PE=3 SV=1	2	2	2	2	0	0	0	0	0	0	0	0	0	0	0	0	0	0	0	0	0	0	0	0	0	0	0	0	0	0	0	0	0	0	0	0	0	0	0	0	0	0	0	0
A0A067E8A3;A0A067E8K9;A0A067EKG2;A0A067E8L4;A0A067EC04;A0A067EKG6;A0A067EJN2;A0A067DLI4	A0A067E8A3;A0A067E8K9;A0A067EKG2;A0A067E8L4;A0A067EC04;A0A067EKG6;A0A067EJN2	9;9;9;7;7;6;5;2	9;9;9;7;7;6;5;2	9;9;9;7;7;6;5;2	tr|A0A067E8A3|A0A067E8A3_CITSI Uncharacterized protein OS=Citrus sinensis OX=2711 GN=CISIN_1g016939mg PE=3 SV=1;tr|A0A067E8K9|A0A067E8K9_CITSI Uncharacterized protein OS=Citrus sinensis OX=2711 GN=CISIN_1g016939mg PE=4 SV=1;tr|A0A067EKG2|A0A067EKG2_CITSI U	8	9	9	9	2	0	2	7	0	0	2	0	3	2	4	0	0	0	0	0	0	0	0	0	0	0	0	0	2	0	2	2	0	4	2	2	2	1	2	0	3	0	2	2
A0A067E8C3;A0A067EJP7	A0A067E8C3;A0A067EJP7	3;3	3;3	3;3	tr|A0A067E8C3|A0A067E8C3_CITSI Uncharacterized protein OS=Citrus sinensis OX=2711 GN=CISIN_1g0043292mg PE=4 SV=1;tr|A0A067EJP7|A0A067EJP7_CITSI Uncharacterized protein (Fragment) OS=Citrus sinensis OX=2711 GN=CISIN_1g0043292mg PE=4 SV=1	2	3	3	3	0	0	0	0	0	0	0	0	0	0	0	0	0	0	0	0	0	0	0	0	0	0	0	0	0	0	0	1	0	1	1	0	1	0	0	0	1	0	0	0
A0A067EGT3;A0A067E8C8;A0A067EFZ1	A0A067EGT3;A0A067E8C8;A0A067EFZ1	3;3;2	3;3;2	3;3;2	tr|A0A067EGT3|A0A067EGT3_CITSI Pyrroline-5-carboxylate reductase OS=Citrus sinensis OX=2711 GN=CISIN_1g023866mg PE=3 SV=1;tr|A0A067E8C8|A0A067E8C8_CITSI Pyrroline-5-carboxylate reductase OS=Citrus sinensis OX=2711 GN=CISIN_1g023866mg PE=3 SV=1;tr|A0A067EFZ	3	3	3	3	0	0	0	0	0	0	0	0	0	0	0	0	0	0	0	0	0	0	0	0	0	0	0	0	0	0	0	0	0	0	0	0	0	0	0	0	0	0	0	0
A0A067E8D7	A0A067E8D7	4	1	1	tr|A0A067E8D7|A0A067E8D7_CITSI Uncharacterized protein OS=Citrus sinensis OX=2711 GN=CISIN_1g034531mg PE=3 SV=1	1	4	1	1	1	1	1	3	0	1	2	0	0	1	1	0	0	0	0	0	0	0	0	0	0	0	0	0	0	0	1	1	0	1	1	0	1	0	0	0	0	0	0	1
A0A067E8G8	A0A067E8G8	1	1	1	tr|A0A067E8G8|A0A067E8G8_CITSI Uncharacterized protein (Fragment) OS=Citrus sinensis OX=2711 GN=CISIN_1g0298451mg PE=4 SV=1	1	1	1	1	0	0	0	0	0	0	0	0	0	0	0	0	0	0	0	0	0	0	0	0	0	0	0	0	0	0	0	0	0	0	0	0	0	0	0	0	0	0	0	0
A0A067E8K2	A0A067E8K2	3	3	3	tr|A0A067E8K2|A0A067E8K2_CITSI Uncharacterized protein (Fragment) OS=Citrus sinensis OX=2711 GN=CISIN_1g0020792mg PE=4 SV=1	1	3	3	3	0	0	0	0	0	0	0	0	0	0	0	0	0	0	0	0	0	0	0	0	0	0	0	0	0	0	0	0	0	0	0	0	0	0	0	0	0	0	0	0
A0A067E8N0	A0A067E8N0	5	5	5	tr|A0A067E8N0|A0A067E8N0_CITSI VHS domain-containing protein (Fragment) OS=Citrus sinensis OX=2711 GN=CISIN_1g01611221mg PE=4 SV=1	1	5	5	5	0	0	0	2	0	0	0	0	0	0	0	0	0	0	0	0	0	0	0	0	0	0	0	0	0	0	0	2	0	2	1	0	2	0	1	0	2	0	0	1
A0A067E9L4;A0A067E8N4;A0A067DXL9;A0A067DX71;A0A067E166	A0A067E9L4;A0A067E8N4;A0A067DXL9;A0A067DX71;A0A067E166	14;14;11;8;7	14;14;11;8;7	14;14;11;8;7	tr|A0A067E9L4|A0A067E9L4_CITSI Malate dehydrogenase [NADP], chloroplastic OS=Citrus sinensis OX=2711 GN=CISIN_1g013466mg PE=3 SV=1;tr|A0A067E8N4|A0A067E8N4_CITSI Malate dehydrogenase [NADP], chloroplastic OS=Citrus sinensis OX=2711 GN=CISIN_1g013466mg PE=3	5	14	14	14	2	1	1	4	0	1	1	0	1	2	3	0	0	0	0	0	0	0	0	0	0	0	0	0	0	0	0	6	1	5	5	4	6	1	2	0	6	1	1	3
A0A067E8S2;A0A067E7U8;A0A1S4ETA1	A0A067E8S2;A0A067E7U8	14;10;1	14;10;1	12;9;1	tr|A0A067E8S2|A0A067E8S2_CITSI Aldo_ket_red domain-containing protein OS=Citrus sinensis OX=2711 GN=CISIN_1g020174mg PE=4 SV=1;tr|A0A067E7U8|A0A067E7U8_CITSI Aldo_ket_red domain-containing protein OS=Citrus sinensis OX=2711 GN=CISIN_1g020174mg PE=4 SV=1	3	14	14	12	3	2	4	6	0	5	5	2	4	2	6	0	0	0	0	0	0	0	0	0	0	0	0	0	0	0	1	5	1	5	6	1	6	1	3	0	6	0	3	4
A0A067E8S4	A0A067E8S4	4	4	4	tr|A0A067E8S4|A0A067E8S4_CITSI Uncharacterized protein OS=Citrus sinensis OX=2711 GN=CISIN_1g027419mg PE=3 SV=1	1	4	4	4	2	1	1	2	1	2	1	0	1	1	2	0	0	0	0	0	0	0	0	0	0	0	0	0	0	0	0	1	1	1	2	1	1	1	1	0	1	0	2	1
A0A067GRF9;A0A067EJU7;A0A067GGY1;A0A067GDY2;A0A067E8T0;A0A067EKM6;A0A067EC74	A0A067GRF9;A0A067EJU7;A0A067GGY1;A0A067GDY2;A0A067E8T0;A0A067EKM6;A0A067EC74	2;2;2;2;2;1;1	2;2;2;2;2;1;1	2;2;2;2;2;1;1	tr|A0A067GRF9|A0A067GRF9_CITSI Plug_translocon domain-containing protein OS=Citrus sinensis OX=2711 GN=CISIN_1g011896mg PE=3 SV=1;tr|A0A067EJU7|A0A067EJU7_CITSI Plug_translocon domain-containing protein OS=Citrus sinensis OX=2711 GN=CISIN_1g011822mg PE=3 S	7	2	2	2	0	0	0	0	0	0	0	0	0	0	0	0	0	0	0	0	0	0	0	0	0	0	0	0	0	0	0	0	0	0	0	0	0	0	0	0	0	0	0	0
A0A067E8Y3	A0A067E8Y3	5	3	3	tr|A0A067E8Y3|A0A067E8Y3_CITSI Guanosine nucleotide diphosphate dissociation inhibitor OS=Citrus sinensis OX=2711 GN=CISIN_1g036458mg PE=3 SV=1	1	5	3	3	1	0	1	1	0	2	1	0	1	1	1	0	0	0	0	0	0	0	0	0	0	0	0	0	0	0	0	2	0	3	3	1	3	0	2	0	3	0	0	2
A0A067E8Z8;A0A067EL74;A0A067GXS8	A0A067E8Z8;A0A067EL74;A0A067GXS8	2;2;1	2;2;1	2;2;1	tr|A0A067E8Z8|A0A067E8Z8_CITSI Uncharacterized protein OS=Citrus sinensis OX=2711 GN=CISIN_1g003776mg PE=3 SV=1;tr|A0A067EL74|A0A067EL74_CITSI Methyltransferase OS=Citrus sinensis OX=2711 GN=CISIN_1g003776mg PE=3 SV=1;tr|A0A067GXS8|A0A067GXS8_CITSI Methylt	3	2	2	2	0	0	1	0	0	0	0	0	0	0	0	0	0	0	0	0	0	0	0	0	0	0	0	0	0	0	1	1	0	1	1	1	1	0	1	0	1	0	0	0
A0A067E914	A0A067E914	2	2	2	tr|A0A067E914|A0A067E914_CITSI Uncharacterized protein (Fragment) OS=Citrus sinensis OX=2711 GN=CISIN_1g044862mg PE=3 SV=1	1	2	2	2	0	0	1	0	0	0	0	0	0	0	0	0	0	0	0	0	0	0	0	0	0	0	0	0	0	0	0	0	0	0	0	0	0	0	0	0	2	0	0	0
A0A067E917	A0A067E917	5	5	5	tr|A0A067E917|A0A067E917_CITSI Bet_v_1 domain-containing protein OS=Citrus sinensis OX=2711 GN=CISIN_1g031888mg PE=4 SV=1	1	5	5	5	0	0	0	0	0	0	0	0	0	0	0	0	0	0	0	0	0	0	0	0	0	0	0	0	0	0	2	0	0	0	0	0	0	0	0	0	0	0	0	0
A0A067E929	A0A067E929	1	1	1	tr|A0A067E929|A0A067E929_CITSI FGGY_N domain-containing protein (Fragment) OS=Citrus sinensis OX=2711 GN=CISIN_1g0098682mg PE=4 SV=1	1	1	1	1	0	0	0	0	0	0	0	0	0	0	0	0	0	0	0	0	0	0	0	0	0	0	0	0	0	0	0	0	0	0	0	0	0	0	0	0	0	0	0	0
A0A067E938	A0A067E938	2	2	2	tr|A0A067E938|A0A067E938_CITSI Uncharacterized protein (Fragment) OS=Citrus sinensis OX=2711 GN=CISIN_1g0029291mg PE=3 SV=1	1	2	2	2	0	0	0	0	0	0	1	0	0	0	1	0	0	0	0	0	0	0	0	0	0	0	0	0	0	0	0	0	0	1	1	0	1	0	0	0	0	0	0	0
A0A067E951	A0A067E951	3	1	1	tr|A0A067E951|A0A067E951_CITSI Ribosomal_L2_C domain-containing protein OS=Citrus sinensis OX=2711 GN=CISIN_1g024947mg PE=3 SV=1	1	3	1	1	0	0	0	0	0	0	0	0	0	0	0	0	0	0	0	0	0	0	0	0	0	0	0	0	0	0	0	0	0	0	0	0	0	0	0	0	0	0	0	0
A0A067EKJ2;A0A067E960	A0A067EKJ2;A0A067E960	3;3	3;3	3;3	tr|A0A067EKJ2|A0A067EKJ2_CITSI Uncharacterized protein OS=Citrus sinensis OX=2711 GN=CISIN_1g000687mg PE=4 SV=1;tr|A0A067E960|A0A067E960_CITSI Uncharacterized protein OS=Citrus sinensis OX=2711 GN=CISIN_1g000687mg PE=4 SV=1	2	3	3	3	0	0	0	0	0	0	0	0	0	0	0	0	0	0	0	0	0	0	0	0	0	0	0	0	0	0	0	0	0	0	0	0	0	0	0	0	0	0	0	0
A0A067E963	A0A067E963	5	5	4	tr|A0A067E963|A0A067E963_CITSI Uncharacterized protein (Fragment) OS=Citrus sinensis OX=2711 GN=CISIN_1g036444mg PE=4 SV=1	1	5	5	4	0	0	0	0	0	1	0	0	1	0	0	0	0	0	0	0	0	0	0	0	0	0	1	0	0	0	1	3	2	3	3	3	3	2	3	0	3	1	1	1
A0A067E9C1;A0A067ED29;A0A067E9P2;A0A067EKQ6;A0A067E9N8;A0A067ELH7;A0A067E9B7	A0A067E9C1;A0A067ED29;A0A067E9P2;A0A067EKQ6;A0A067E9N8;A0A067ELH7;A0A067E9B7	9;9;8;8;8;8;8	5;5;4;4;4;4;4	5;5;4;4;4;4;4	tr|A0A067E9C1|A0A067E9C1_CITSI Malic enzyme OS=Citrus sinensis OX=2711 GN=CISIN_1g006454mg PE=3 SV=1;tr|A0A067ED29|A0A067ED29_CITSI Malic enzyme OS=Citrus sinensis OX=2711 GN=CISIN_1g006454mg PE=3 SV=1;tr|A0A067E9P2|A0A067E9P2_CITSI Malic enzyme OS=Citrus	7	9	5	5	2	0	2	5	0	1	2	0	1	0	2	0	0	0	0	0	0	0	0	0	0	0	0	0	0	0	0	2	0	1	1	0	2	0	1	0	2	0	0	1
A0A067E9F6;A0A067ED73;A0A067ELM6	A0A067E9F6;A0A067ED73;A0A067ELM6	4;2;2	4;2;2	2;1;1	tr|A0A067E9F6|A0A067E9F6_CITSI Profilin OS=Citrus sinensis OX=2711 GN=CISIN_1g032890mg PE=3 SV=1;tr|A0A067ED73|A0A067ED73_CITSI Profilin OS=Citrus sinensis OX=2711 GN=CISIN_1g032890mg PE=3 SV=1;tr|A0A067ELM6|A0A067ELM6_CITSI Profilin OS=Citrus sinensis OX=	3	4	4	2	2	1	2	2	1	2	2	1	2	1	2	0	0	0	0	0	0	0	0	0	0	0	0	0	1	0	2	3	1	3	3	1	3	1	3	0	3	0	2	2
A0A067EAD0;A0A067E9G2	A0A067EAD0;A0A067E9G2	4;4	4;4	4;4	tr|A0A067EAD0|A0A067EAD0_CITSI Uncharacterized protein OS=Citrus sinensis OX=2711 GN=CISIN_1g022121mg PE=3 SV=1;tr|A0A067E9G2|A0A067E9G2_CITSI Uncharacterized protein OS=Citrus sinensis OX=2711 GN=CISIN_1g022121mg PE=3 SV=1	2	4	4	4	0	0	0	0	0	0	0	0	0	0	0	0	0	0	0	0	0	0	0	0	0	0	0	0	0	0	0	0	0	0	0	0	0	0	0	0	0	0	0	0
A0A067E9G9	A0A067E9G9	2	2	2	tr|A0A067E9G9|A0A067E9G9_CITSI Uncharacterized protein OS=Citrus sinensis OX=2711 GN=CISIN_1g041740mg PE=4 SV=1	1	2	2	2	0	0	0	0	0	0	0	0	0	0	0	0	0	0	0	0	0	0	0	0	0	0	0	0	0	0	0	0	0	2	0	0	0	0	1	0	2	0	0	0
A0A067E9I3	A0A067E9I3	4	4	3	tr|A0A067E9I3|A0A067E9I3_CITSI Glutathione transferase OS=Citrus sinensis OX=2711 GN=CISIN_1g031084mg PE=3 SV=1	1	4	4	3	0	0	0	0	0	1	0	0	0	0	0	0	0	0	0	0	0	0	0	0	0	0	0	0	0	0	1	0	1	1	1	1	1	1	0	0	1	0	0	0
A0A067E9M1	A0A067E9M1	3	3	3	tr|A0A067E9M1|A0A067E9M1_CITSI Uncharacterized protein OS=Citrus sinensis OX=2711 GN=CISIN_1g034644mg PE=3 SV=1	1	3	3	3	1	0	0	0	0	0	0	0	0	0	0	0	0	0	0	0	0	0	0	0	0	0	0	0	0	0	0	0	0	0	1	0	1	0	0	0	1	0	0	0
A0A067E9Q4;A0A067EKR9	A0A067E9Q4;A0A067EKR9	1;1	1;1	1;1	tr|A0A067E9Q4|A0A067E9Q4_CITSI TauD domain-containing protein OS=Citrus sinensis OX=2711 GN=CISIN_1g019661mg PE=4 SV=1;tr|A0A067EKR9|A0A067EKR9_CITSI TauD domain-containing protein OS=Citrus sinensis OX=2711 GN=CISIN_1g019661mg PE=4 SV=1	2	1	1	1	0	0	0	0	0	0	0	0	0	0	0	0	0	0	0	0	0	0	0	0	0	0	0	0	0	0	0	0	0	0	0	0	0	0	0	0	0	0	0	0
A0A067F9G4;A0A067E9S1	A0A067F9G4;A0A067E9S1	5;5	5;5	5;5	tr|A0A067F9G4|A0A067F9G4_CITSI Uncharacterized protein OS=Citrus sinensis OX=2711 GN=CISIN_1g041464mg PE=4 SV=1;tr|A0A067E9S1|A0A067E9S1_CITSI Uncharacterized protein OS=Citrus sinensis OX=2711 GN=CISIN_1g036780mg PE=4 SV=1	2	5	5	5	0	0	0	1	0	0	0	1	0	0	0	0	0	0	0	0	0	0	0	0	0	0	0	0	0	0	1	0	0	0	0	0	0	0	0	0	0	0	0	2
A0A067E9U0	A0A067E9U0	4	4	4	tr|A0A067E9U0|A0A067E9U0_CITSI Uncharacterized protein OS=Citrus sinensis OX=2711 GN=CISIN_1g024759mg PE=4 SV=1	1	4	4	4	0	0	0	0	0	0	0	0	0	0	0	0	0	0	0	0	0	0	0	0	0	0	0	0	0	0	0	0	0	0	0	0	0	0	0	0	0	0	0	0
A0A067E9Y5;A0A067EDP6;A0A067EM57	A0A067E9Y5;A0A067EDP6;A0A067EM57	44;44;43	44;44;43	44;44;43	tr|A0A067E9Y5|A0A067E9Y5_CITSI Tripeptidyl-peptidase II OS=Citrus sinensis OX=2711 GN=CISIN_1g000645mg PE=3 SV=1;tr|A0A067EDP6|A0A067EDP6_CITSI Tripeptidyl-peptidase II OS=Citrus sinensis OX=2711 GN=CISIN_1g000645mg PE=3 SV=1;tr|A0A067EM57|A0A067EM57_CITSI	3	44	44	44	2	0	3	7	0	0	1	0	3	0	3	0	0	0	0	1	1	1	1	0	1	0	0	0	0	0	0	15	1	13	15	10	18	2	8	0	13	0	1	4
A0A067EA02	A0A067EA02	1	1	1	tr|A0A067EA02|A0A067EA02_CITSI Uncharacterized protein (Fragment) OS=Citrus sinensis OX=2711 GN=CISIN_1g047968mg PE=4 SV=1	1	1	1	1	0	0	0	0	0	0	0	0	0	0	0	0	0	0	0	0	0	0	0	0	0	0	0	0	0	0	0	0	0	0	0	0	0	0	0	0	0	0	0	0
A0A067EA76	A0A067EA76	1	1	1	tr|A0A067EA76|A0A067EA76_CITSI BOP1NT domain-containing protein (Fragment) OS=Citrus sinensis OX=2711 GN=CISIN_1g0052352mg PE=4 SV=1	1	1	1	1	0	0	0	0	0	0	0	0	0	0	0	0	0	0	0	0	0	0	0	0	0	0	0	0	0	0	0	0	0	0	0	0	0	0	0	0	0	0	0	0
A0A067EA81;A0A067EL99	A0A067EA81;A0A067EL99	1;1	1;1	1;1	tr|A0A067EA81|A0A067EA81_CITSI Uncharacterized protein OS=Citrus sinensis OX=2711 GN=CISIN_1g021391mg PE=3 SV=1;tr|A0A067EL99|A0A067EL99_CITSI Uncharacterized protein OS=Citrus sinensis OX=2711 GN=CISIN_1g021391mg PE=3 SV=1	2	1	1	1	0	0	0	1	0	0	0	0	0	0	0	0	0	0	0	0	0	0	0	0	0	0	0	0	0	0	0	0	0	0	0	0	0	0	0	0	0	0	0	0
A0A067EAI1	A0A067EAI1	2	2	2	tr|A0A067EAI1|A0A067EAI1_CITSI Uncharacterized protein OS=Citrus sinensis OX=2711 GN=CISIN_1g024541mg PE=4 SV=1	1	2	2	2	0	0	0	0	0	0	0	0	0	0	0	0	0	0	0	0	0	0	0	0	0	0	0	0	0	0	0	0	0	0	0	0	0	0	0	0	0	0	0	0
A0A067EAK0;A0A067EAY2;A0A067ELY2;A0A067EMR6	A0A067EAK0;A0A067EAY2;A0A067ELY2;A0A067EMR6	1;1;1;1	1;1;1;1	1;1;1;1	tr|A0A067EAK0|A0A067EAK0_CITSI Uncharacterized protein OS=Citrus sinensis OX=2711 GN=CISIN_1g0104842mg PE=4 SV=1;tr|A0A067EAY2|A0A067EAY2_CITSI Uncharacterized protein OS=Citrus sinensis OX=2711 GN=CISIN_1g0104842mg PE=4 SV=1;tr|A0A067ELY2|A0A067ELY2_CITSI	4	1	1	1	0	0	0	0	0	0	0	0	0	0	0	0	0	0	0	0	0	0	0	0	0	0	0	0	0	0	0	0	0	0	0	0	0	0	0	0	0	0	0	0
A0A067EAL6	A0A067EAL6	8	8	8	tr|A0A067EAL6|A0A067EAL6_CITSI Chalcone-flavonone isomerase family protein OS=Citrus sinensis OX=2711 GN=CISIN_1g023649mg PE=3 SV=1	1	8	8	8	0	0	0	1	0	0	0	0	0	0	1	0	0	0	0	0	0	0	0	0	0	0	0	0	0	0	0	2	0	3	2	1	2	1	2	0	3	0	0	0
A0A067EEH6;A0A067EMZ5;A0A067EAS9	A0A067EEH6;A0A067EMZ5;A0A067EAS9	9;9;9	7;7;7	7;7;7	tr|A0A067EEH6|A0A067EEH6_CITSI Uncharacterized protein (Fragment) OS=Citrus sinensis OX=2711 GN=CISIN_1g0012242mg PE=4 SV=1;tr|A0A067EMZ5|A0A067EMZ5_CITSI Uncharacterized protein (Fragment) OS=Citrus sinensis OX=2711 GN=CISIN_1g0012242mg PE=4 SV=1;tr|A0A06	3	9	7	7	4	0	2	5	0	1	1	2	1	0	5	0	0	0	0	0	0	0	0	0	0	0	0	0	1	0	0	3	0	6	5	1	7	1	6	0	6	0	3	5
A0A067EAX1;A0A067E7I7;A0A067E758	A0A067EAX1;A0A067E7I7;A0A067E758	11;9;8	11;9;8	11;9;8	tr|A0A067EAX1|A0A067EAX1_CITSI Uncharacterized protein OS=Citrus sinensis OX=2711 GN=CISIN_1g022834mg PE=4 SV=1;tr|A0A067E7I7|A0A067E7I7_CITSI Uncharacterized protein OS=Citrus sinensis OX=2711 GN=CISIN_1g022834mg PE=4 SV=1;tr|A0A067E758|A0A067E758_CITSI U	3	11	11	11	0	0	0	3	0	0	0	0	0	0	4	0	0	0	0	0	0	0	0	0	0	0	0	0	0	0	0	2	0	0	2	0	1	0	0	0	0	0	0	4
A0A067EB51	A0A067EB51	1	1	1	tr|A0A067EB51|A0A067EB51_CITSI Carboxypeptidase OS=Citrus sinensis OX=2711 GN=CISIN_1g012819mg PE=3 SV=1	1	1	1	1	0	0	0	0	0	0	0	0	0	0	0	0	0	0	0	0	0	0	0	0	0	0	0	0	0	0	0	0	0	0	0	0	0	0	0	0	0	0	0	0
A0A067EB56;A0A067D1F0;A0A067DYS5	A0A067EB56	8;2;1	8;2;1	6;1;1	tr|A0A067EB56|A0A067EB56_CITSI Aldo_ket_red domain-containing protein OS=Citrus sinensis OX=2711 GN=CISIN_1g021241mg PE=3 SV=1	3	8	8	6	1	0	1	4	0	0	2	0	1	0	3	0	0	0	0	0	0	0	0	0	0	0	0	0	0	0	0	3	0	3	3	0	2	0	3	0	3	0	0	2
A0A067EJN4;A0A067EB58	A0A067EJN4;A0A067EB58	2;2	2;2	2;2	tr|A0A067EJN4|A0A067EJN4_CITSI MHD domain-containing protein OS=Citrus sinensis OX=2711 GN=CISIN_1g013671mg PE=3 SV=1;tr|A0A067EB58|A0A067EB58_CITSI MHD domain-containing protein OS=Citrus sinensis OX=2711 GN=CISIN_1g013671mg PE=3 SV=1	2	2	2	2	0	0	0	0	0	0	0	0	0	0	0	0	0	0	0	0	0	0	0	0	0	0	0	0	0	0	0	0	0	0	0	0	0	0	0	0	0	0	0	0
A0A067EM63;A0A067EB64;A0A067EB59;A0A067EEI4;A0A067EM69	A0A067EM63;A0A067EB64;A0A067EB59;A0A067EEI4;A0A067EM69	5;5;5;5;5	2;2;2;2;2	2;2;2;2;2	tr|A0A067EM63|A0A067EM63_CITSI Uncharacterized protein (Fragment) OS=Citrus sinensis OX=2711 GN=CISIN_1g0012241mg PE=4 SV=1;tr|A0A067EB64|A0A067EB64_CITSI Uncharacterized protein (Fragment) OS=Citrus sinensis OX=2711 GN=CISIN_1g0012241mg PE=4 SV=1;tr|A0A06	5	5	2	2	0	0	0	1	0	0	0	0	0	0	1	0	0	0	0	0	0	0	0	0	0	0	0	0	0	0	0	1	0	1	1	0	1	0	0	0	1	0	0	0
A0A067EBA6;A0A067E080	A0A067EBA6;A0A067E080	5;4	5;4	2;1	tr|A0A067EBA6|A0A067EBA6_CITSI Epimerase domain-containing protein OS=Citrus sinensis OX=2711 GN=CISIN_1g030431mg PE=4 SV=1;tr|A0A067E080|A0A067E080_CITSI Epimerase domain-containing protein OS=Citrus sinensis OX=2711 GN=CISIN_1g030431mg PE=4 SV=1	2	5	5	2	0	0	0	2	0	0	0	0	0	0	1	0	0	0	0	0	0	0	0	0	0	0	0	0	0	0	1	1	0	1	1	0	1	0	0	0	0	0	0	0
A0A067EBA9;A0A067EBP6;A0A067ENI5;A0A067EF15	A0A067EBA9;A0A067EBP6;A0A067ENI5;A0A067EF15	11;11;9;9	11;11;9;9	11;11;9;9	tr|A0A067EBA9|A0A067EBA9_CITSI Uncharacterized protein OS=Citrus sinensis OX=2711 GN=CISIN_1g017684mg PE=3 SV=1;tr|A0A067EBP6|A0A067EBP6_CITSI Uncharacterized protein OS=Citrus sinensis OX=2711 GN=CISIN_1g017684mg PE=3 SV=1;tr|A0A067ENI5|A0A067ENI5_CITSI U	4	11	11	11	0	0	2	3	0	0	1	0	0	1	0	0	0	0	0	0	0	0	0	0	0	0	0	0	0	0	1	1	0	2	1	0	1	0	2	0	3	0	0	1
A0A067EBC9	A0A067EBC9	1	1	1	tr|A0A067EBC9|A0A067EBC9_CITSI Pyr_redox_2 domain-containing protein (Fragment) OS=Citrus sinensis OX=2711 GN=CISIN_1g0092241mg PE=4 SV=1	1	1	1	1	0	0	0	1	0	0	0	0	0	0	0	0	0	0	0	0	0	0	0	0	0	0	0	0	0	0	0	0	0	0	0	0	0	0	0	0	0	0	0	0
A0A067EBE2	A0A067EBE2	1	1	1	tr|A0A067EBE2|A0A067EBE2_CITSI Uncharacterized protein (Fragment) OS=Citrus sinensis OX=2711 GN=CISIN_1g0462971mg PE=4 SV=1	1	1	1	1	1	1	1	1	1	1	1	1	1	1	1	0	0	0	0	0	0	0	0	0	0	0	0	0	0	0	0	1	1	1	1	1	1	1	1	0	0	0	1	1
A0A067EBG6	A0A067EBG6	1	1	1	tr|A0A067EBG6|A0A067EBG6_CITSI Uncharacterized protein OS=Citrus sinensis OX=2711 GN=CISIN_1g032138mg PE=3 SV=1	1	1	1	1	0	0	0	0	0	0	0	0	0	0	0	0	0	0	0	0	0	0	0	0	0	0	0	0	0	0	0	0	0	0	0	0	0	0	0	0	0	0	0	0
A0A067EBI8	A0A067EBI8	32	1	1	tr|A0A067EBI8|A0A067EBI8_CITSI Phospholipase D OS=Citrus sinensis OX=2711 GN=CISIN_1g004579mg PE=3 SV=1	1	32	1	1	10	5	8	14	7	9	10	5	7	8	14	0	0	0	0	0	0	1	0	0	0	0	0	0	2	0	2	13	5	14	17	9	16	6	8	0	10	2	6	12
A0A067EBN4	A0A067EBN4	1	1	1	tr|A0A067EBN4|A0A067EBN4_CITSI Neprosin domain-containing protein (Fragment) OS=Citrus sinensis OX=2711 GN=CISIN_1g0136582mg PE=4 SV=1	1	1	1	1	0	0	0	1	0	0	0	0	0	0	0	0	0	0	0	0	0	0	0	0	0	0	0	0	0	0	0	0	0	0	0	0	0	0	0	0	0	0	0	0
A0A067EBP2;A0A067EK53	A0A067EBP2	4;1	4;1	4;1	tr|A0A067EBP2|A0A067EBP2_CITSI Uncharacterized protein OS=Citrus sinensis OX=2711 GN=CISIN_1g003094mg PE=3 SV=1	2	4	4	4	2	1	2	3	1	1	1	0	2	2	2	0	0	0	0	0	0	0	0	0	1	0	0	0	1	0	1	0	0	1	1	0	1	0	0	0	1	1	1	1
A0A067EK89;A0A067EBS8	A0A067EK89;A0A067EBS8	10;10	10;10	10;10	tr|A0A067EK89|A0A067EK89_CITSI PPIase cyclophilin-type domain-containing protein OS=Citrus sinensis OX=2711 GN=CISIN_1g010302mg PE=4 SV=1;tr|A0A067EBS8|A0A067EBS8_CITSI PPIase cyclophilin-type domain-containing protein OS=Citrus sinensis OX=2711 GN=CISIN_1	2	10	10	10	1	0	0	2	0	1	0	0	0	0	0	0	0	0	0	0	0	0	0	0	0	0	0	0	0	0	0	0	0	0	0	0	0	0	0	0	0	0	0	0
A0A067EBT2;A0A067EP05	A0A067EBT2;A0A067EP05	10;8	10;8	10;8	tr|A0A067EBT2|A0A067EBT2_CITSI EF1_GNE domain-containing protein OS=Citrus sinensis OX=2711 GN=CISIN_1g027254mg PE=3 SV=1;tr|A0A067EP05|A0A067EP05_CITSI EF1_GNE domain-containing protein OS=Citrus sinensis OX=2711 GN=CISIN_1g027254mg PE=3 SV=1	2	10	10	10	0	0	0	0	0	0	0	0	0	0	0	0	0	0	0	0	0	0	0	0	0	0	0	0	0	0	0	1	0	1	2	0	3	0	0	0	1	0	0	1
A0A067EBX2	A0A067EBX2	1	1	1	tr|A0A067EBX2|A0A067EBX2_CITSI Uncharacterized protein OS=Citrus sinensis OX=2711 GN=CISIN_1g007353mg PE=4 SV=1	1	1	1	1	0	0	0	0	0	0	0	0	0	0	0	0	0	0	0	0	0	0	0	0	0	0	0	0	0	0	0	0	0	0	0	0	0	0	0	0	0	0	0	0
A0A067EBZ5;A0A067ENU9;A0A067EBM4;A0A067EFD0;A0A067EN16	A0A067EBZ5;A0A067ENU9;A0A067EBM4;A0A067EFD0;A0A067EN16	2;1;1;1;1	2;1;1;1;1	2;1;1;1;1	tr|A0A067EBZ5|A0A067EBZ5_CITSI ATP:AMP phosphotransferase OS=Citrus sinensis OX=2711 GN=CISIN_1g025529mg PE=3 SV=1;tr|A0A067ENU9|A0A067ENU9_CITSI Adenylate kinase OS=Citrus sinensis OX=2711 GN=CISIN_1g025529mg PE=3 SV=1;tr|A0A067EBM4|A0A067EBM4_CITSI ATP:A	5	2	2	2	0	0	0	0	0	0	0	0	0	1	0	0	0	0	0	0	0	0	0	0	0	0	0	0	1	0	1	0	0	0	0	0	0	1	0	0	0	0	0	0
A0A067EC26;A0A067EFS6	A0A067EC26;A0A067EFS6	1;1	1;1	1;1	tr|A0A067EC26|A0A067EC26_CITSI Ligase_CoA domain-containing protein (Fragment) OS=Citrus sinensis OX=2711 GN=CISIN_1g0195002mg PE=4 SV=1;tr|A0A067EFS6|A0A067EFS6_CITSI Uncharacterized protein (Fragment) OS=Citrus sinensis OX=2711 GN=CISIN_1g0195002mg PE=4	2	1	1	1	1	0	1	0	0	1	1	1	1	0	1	0	0	0	0	0	0	0	0	0	0	0	0	0	0	0	1	1	0	1	1	1	1	0	1	0	1	0	0	1
A0A067EC32;A0A067EKI6;A0A067EJQ8	A0A067EC32;A0A067EKI6;A0A067EJQ8	7;7;7	7;7;7	7;7;7	tr|A0A067EC32|A0A067EC32_CITSI Dolichyl-diphosphooligosaccharide--protein glycosyltransferase 48 kDa subunit OS=Citrus sinensis OX=2711 GN=CISIN_1g013791mg PE=3 SV=1;tr|A0A067EKI6|A0A067EKI6_CITSI Dolichyl-diphosphooligosaccharide--protein glycosyltransfer	3	7	7	7	2	0	2	1	0	1	2	0	1	1	2	0	0	0	0	0	0	0	0	0	0	0	0	0	2	0	2	2	0	0	1	0	3	0	1	0	1	0	0	0
A0A067EPB0;A0A067EFT4;A0A067ECG1;A0A067ENG7;A0A067EC34;A0A1S4EIW1	A0A067EPB0;A0A067EFT4;A0A067ECG1;A0A067ENG7;A0A067EC34;A0A1S4EIW1	2;2;2;2;2;1	2;2;2;2;2;1	2;2;2;2;2;1	tr|A0A067EPB0|A0A067EPB0_CITSI Uncharacterized protein OS=Citrus sinensis OX=2711 GN=CISIN_1g032338mg PE=3 SV=1;tr|A0A067EFT4|A0A067EFT4_CITSI Uncharacterized protein OS=Citrus sinensis OX=2711 GN=CISIN_1g032338mg PE=3 SV=1;tr|A0A067ECG1|A0A067ECG1_CITSI U	6	2	2	2	0	0	0	1	0	0	0	0	0	0	0	0	0	0	0	0	0	0	0	0	0	0	0	0	0	0	0	0	0	0	0	0	0	0	0	0	0	0	0	1
A0A067EC38;A0A067EFT8;A0A067F1U2	A0A067EC38;A0A067EFT8	6;5;1	6;5;1	6;5;1	tr|A0A067EC38|A0A067EC38_CITSI Hydroxymethylbilane synthase OS=Citrus sinensis OX=2711 GN=CISIN_1g020472mg PE=3 SV=1;tr|A0A067EFT8|A0A067EFT8_CITSI Hydroxymethylbilane synthase OS=Citrus sinensis OX=2711 GN=CISIN_1g020472mg PE=3 SV=1	3	6	6	6	4	2	2	5	2	2	4	2	4	4	4	0	0	0	0	0	0	0	0	0	0	0	0	0	0	0	1	4	0	5	5	2	4	2	4	0	4	1	3	4
A0A067EC49;A0A067E145;A0A067DAJ6	A0A067EC49;A0A067E145	5;4;2	5;4;2	4;4;2	tr|A0A067EC49|A0A067EC49_CITSI Uncharacterized protein OS=Citrus sinensis OX=2711 GN=CISIN_1g019238mg PE=4 SV=1;tr|A0A067E145|A0A067E145_CITSI Uncharacterized protein OS=Citrus sinensis OX=2711 GN=CISIN_1g019238mg PE=4 SV=1	3	5	5	4	0	0	1	2	0	1	0	0	1	0	2	0	0	0	0	0	0	0	0	0	0	0	0	0	0	0	0	0	0	3	2	1	2	0	1	0	2	0	1	3
A0A067EC67;A0A067EFW4;A0A067EPE6	A0A067EC67;A0A067EFW4	8;8;3	7;7;3	7;7;3	tr|A0A067EC67|A0A067EC67_CITSI Glutamine synthetase OS=Citrus sinensis OX=2711 GN=CISIN_1g018391mg PE=3 SV=1;tr|A0A067EFW4|A0A067EFW4_CITSI Glutamine synthetase OS=Citrus sinensis OX=2711 GN=CISIN_1g018391mg PE=3 SV=1	3	8	7	7	0	0	0	0	0	1	1	0	2	0	0	0	0	0	0	0	0	0	0	0	0	0	0	0	0	0	2	2	1	1	1	1	3	0	0	0	2	0	0	0
A0A067EC78	A0A067EC78	3	3	3	tr|A0A067EC78|A0A067EC78_CITSI Uncharacterized protein OS=Citrus sinensis OX=2711 GN=CISIN_1g033944mg PE=3 SV=1	1	3	3	3	0	0	0	0	0	0	0	0	0	0	0	0	0	0	0	0	0	0	0	0	0	0	0	0	0	0	0	0	0	0	0	0	0	0	0	0	0	0	0	0
A0A067EC85;A0A067EFY8	A0A067EC85;A0A067EFY8	2;2	2;2	2;2	tr|A0A067EC85|A0A067EC85_CITSI Uncharacterized protein (Fragment) OS=Citrus sinensis OX=2711 GN=CISIN_1g0226881mg PE=4 SV=1;tr|A0A067EFY8|A0A067EFY8_CITSI Uncharacterized protein (Fragment) OS=Citrus sinensis OX=2711 GN=CISIN_1g0226881mg PE=4 SV=1	2	2	2	2	0	0	0	1	0	0	0	0	0	0	0	0	0	0	0	0	0	0	0	0	0	0	0	0	0	0	0	0	0	0	0	0	0	0	0	0	0	0	0	0
A0A067ECA6;A0A067EPJ4;A0A067ECN1;A0A067ENN9;A0A067EG04;A0A067ECA1;A0A067ECM8;A0A067ENN6	A0A067ECA6;A0A067EPJ4;A0A067ECN1;A0A067ENN9;A0A067EG04;A0A067ECA1;A0A067ECM8;A0A067ENN6	2;2;2;2;2;2;2;2	2;2;2;2;2;2;2;2	2;2;2;2;2;2;2;2	tr|A0A067ECA6|A0A067ECA6_CITSI DhaK domain-containing protein OS=Citrus sinensis OX=2711 GN=CISIN_1g010094mg PE=4 SV=1;tr|A0A067EPJ4|A0A067EPJ4_CITSI DhaK domain-containing protein OS=Citrus sinensis OX=2711 GN=CISIN_1g010094mg PE=4 SV=1;tr|A0A067ECN1|A0A0	8	2	2	2	0	0	0	0	0	0	0	0	0	0	0	0	0	0	0	0	0	0	0	0	0	0	0	0	0	0	0	1	0	0	1	0	1	0	1	0	0	0	0	0
A0A067ECF6	A0A067ECF6	7	6	6	tr|A0A067ECF6|A0A067ECF6_CITSI FAD-binding PCMH-type domain-containing protein OS=Citrus sinensis OX=2711 GN=CISIN_1g009297mg PE=3 SV=1	1	7	6	6	0	0	0	1	0	0	0	0	0	0	0	0	0	0	0	0	0	0	0	0	0	0	0	0	0	0	0	0	0	0	0	0	0	0	0	0	0	0	0	0
A0A067ECG6	A0A067ECG6	5	5	5	tr|A0A067ECG6|A0A067ECG6_CITSI Isochorismatase domain-containing protein OS=Citrus sinensis OX=2711 GN=CISIN_1g0289632mg PE=3 SV=1	1	5	5	5	2	0	2	2	0	1	2	0	2	1	2	0	0	0	0	0	0	0	0	0	0	0	0	0	0	0	0	0	0	0	0	1	0	0	0	0	0	0	0	1
A0A067ECH5;A0A067EDC1;A0A067EJ75	A0A067ECH5;A0A067EDC1	13;13;1	13;13;1	13;13;1	tr|A0A067ECH5|A0A067ECH5_CITSI Epimerase domain-containing protein OS=Citrus sinensis OX=2711 GN=CISIN_1g017216mg PE=4 SV=1;tr|A0A067EDC1|A0A067EDC1_CITSI Epimerase domain-containing protein OS=Citrus sinensis OX=2711 GN=CISIN_1g017216mg PE=4 SV=1	3	13	13	13	1	0	1	4	0	0	1	0	2	0	1	0	0	0	0	0	0	0	0	0	0	0	0	0	0	0	0	4	1	5	9	4	7	1	3	0	7	1	0	0
A0A067ECH8;A0A067ECT6;A0A067ENW6;A0A067EG68;A0A067EPQ8	A0A067ECH8;A0A067ECT6;A0A067ENW6;A0A067EG68;A0A067EPQ8	1;1;1;1;1	1;1;1;1;1	1;1;1;1;1	tr|A0A067ECH8|A0A067ECH8_CITSI Uncharacterized protein OS=Citrus sinensis OX=2711 GN=CISIN_1g031107mg PE=4 SV=1;tr|A0A067ECT6|A0A067ECT6_CITSI Uncharacterized protein OS=Citrus sinensis OX=2711 GN=CISIN_1g031107mg PE=4 SV=1;tr|A0A067ENW6|A0A067ENW6_CITSI U	5	1	1	1	0	0	0	0	0	0	0	0	0	0	0	0	0	0	0	0	0	0	0	0	0	0	0	0	0	0	0	0	0	0	0	0	0	0	0	0	0	0	0	0
A0A067ECI4	A0A067ECI4	1	1	1	tr|A0A067ECI4|A0A067ECI4_CITSI PSII_BNR domain-containing protein (Fragment) OS=Citrus sinensis OX=2711 GN=CISIN_1g0363872mg PE=4 SV=1	1	1	1	1	0	0	0	0	0	0	0	0	0	0	0	0	0	0	0	0	0	0	0	0	0	0	0	0	0	0	0	0	0	0	0	0	0	0	0	0	0	0	0	0
A0A067ECI6	A0A067ECI6	4	4	4	tr|A0A067ECI6|A0A067ECI6_CITSI Uncharacterized protein (Fragment) OS=Citrus sinensis OX=2711 GN=CISIN_1g045516mg PE=4 SV=1	1	4	4	4	0	1	0	0	0	0	0	0	0	0	0	0	0	0	0	0	0	0	0	0	0	0	0	0	0	0	0	0	0	0	0	0	0	0	0	0	0	0	0	0
A0A067ECP1;A0A067ECZ8	A0A067ECP1;A0A067ECZ8	6;6	3;3	3;3	tr|A0A067ECP1|A0A067ECP1_CITSI Thiamine thiazole synthase, chloroplastic OS=Citrus sinensis OX=2711 GN=THI1 PE=3 SV=1;tr|A0A067ECZ8|A0A067ECZ8_CITSI Thiamine thiazole synthase, chloroplastic OS=Citrus sinensis OX=2711 GN=THI1 PE=3 SV=1	2	6	3	3	1	1	0	3	1	2	2	1	2	0	3	0	0	0	0	0	0	0	0	0	0	0	0	0	0	0	0	0	0	0	1	1	0	0	0	0	0	0	1	1
A0A067EPY0;A0A067ED20;A0A067EGE2;A0A067ECQ3;A0A067EPX5;A0A067EP40;A0A067EGD8;A0A067ED15;A0A067EP45	A0A067EPY0;A0A067ED20;A0A067EGE2;A0A067ECQ3;A0A067EPX5;A0A067EP40;A0A067EGD8;A0A067ED15;A0A067EP45	8;8;8;8;8;8;8;8;6	8;8;8;8;8;8;8;8;6	8;8;8;8;8;8;8;8;6	tr|A0A067EPY0|A0A067EPY0_CITSI Alanine--tRNA ligase OS=Citrus sinensis OX=2711 GN=CISIN_1g001826mg PE=3 SV=1;tr|A0A067ED20|A0A067ED20_CITSI Alanine--tRNA ligase OS=Citrus sinensis OX=2711 GN=CISIN_1g001826mg PE=3 SV=1;tr|A0A067EGE2|A0A067EGE2_CITSI Alanine	9	8	8	8	1	0	2	1	0	1	1	1	1	1	1	0	0	0	0	0	0	0	0	0	0	0	0	0	0	0	0	2	0	2	3	0	5	0	2	0	2	0	0	1
A0A067EGE7;A0A067ECQ8	A0A067EGE7;A0A067ECQ8	1;1	1;1	1;1	tr|A0A067EGE7|A0A067EGE7_CITSI Protein kinase domain-containing protein OS=Citrus sinensis OX=2711 GN=CISIN_1g000533mg PE=4 SV=1;tr|A0A067ECQ8|A0A067ECQ8_CITSI Protein kinase domain-containing protein OS=Citrus sinensis OX=2711 GN=CISIN_1g000533mg PE=4 SV=	2	1	1	1	0	0	0	0	0	0	0	0	0	0	0	0	0	0	0	0	0	0	0	0	0	0	0	0	0	0	0	0	0	0	0	0	0	0	0	0	0	0	0	0
A0A067ECR4	A0A067ECR4	2	2	2	tr|A0A067ECR4|A0A067ECR4_CITSI Uncharacterized protein OS=Citrus sinensis OX=2711 GN=CISIN_1g013434mg PE=3 SV=1	1	2	2	2	0	1	0	0	0	0	0	0	1	0	0	0	0	0	0	0	0	0	0	0	0	0	0	0	0	0	0	0	0	0	0	0	0	0	0	0	0	0	0	0
A0A067ECS9;A0A067ED45;A0A067EGH6	A0A067ECS9;A0A067ED45;A0A067EGH6	4;4;3	4;4;3	4;4;3	tr|A0A067ECS9|A0A067ECS9_CITSI Delta(24)-sterol reductase OS=Citrus sinensis OX=2711 GN=CISIN_1g008384mg PE=4 SV=1;tr|A0A067ED45|A0A067ED45_CITSI Delta(24)-sterol reductase OS=Citrus sinensis OX=2711 GN=CISIN_1g008384mg PE=4 SV=1;tr|A0A067EGH6|A0A067EGH6_C	3	4	4	4	0	1	0	0	0	0	0	1	0	0	0	0	0	0	0	0	0	0	0	0	0	0	0	0	0	0	1	0	0	0	0	0	0	0	0	0	0	0	0	0
A0A067ECT0	A0A067ECT0	5	4	4	tr|A0A067ECT0|A0A067ECT0_CITSI Uncharacterized protein OS=Citrus sinensis OX=2711 GN=CISIN_1g033138mg PE=3 SV=1	1	5	4	4	1	1	1	2	1	2	3	0	3	1	4	0	0	0	0	0	0	0	0	0	0	0	0	0	1	0	1	2	1	4	4	1	3	1	4	0	3	0	2	2
A0A067ECV0;A0A067GL58;A0A1S3DSL4;A0A067FYR7	A0A067ECV0;A0A067GL58;A0A1S3DSL4;A0A067FYR7	3;3;2;2	3;3;2;2	1;1;0;1	tr|A0A067ECV0|A0A067ECV0_CITSI Histone H2A OS=Citrus sinensis OX=2711 GN=CISIN_1g032701mg PE=3 SV=1;tr|A0A067GL58|A0A067GL58_CITSI Histone H2A (Fragment) OS=Citrus sinensis OX=2711 GN=CISIN_1g046088mg PE=3 SV=1;tr|A0A1S3DSL4|A0A1S3DSL4_DIACI Histone H2A OS	4	3	3	1	2	1	2	2	1	2	2	2	2	1	2	1	1	1	1	1	1	1	1	1	1	1	0	1	1	1	1	2	1	1	2	2	2	1	2	2	2	1	2	1
A0A067EP13;A0A067ECY4	A0A067EP13;A0A067ECY4	6;6	6;6	6;6	tr|A0A067EP13|A0A067EP13_CITSI Trafficking protein particle complex subunit OS=Citrus sinensis OX=2711 GN=CISIN_1g029844mg PE=3 SV=1;tr|A0A067ECY4|A0A067ECY4_CITSI Trafficking protein particle complex subunit OS=Citrus sinensis OX=2711 GN=CISIN_1g029844mg	2	6	6	6	0	0	0	1	0	0	0	0	0	0	0	0	0	0	0	0	0	0	0	0	0	0	0	0	0	0	0	1	0	1	1	0	0	0	0	0	0	0	0	0
A0A067ED08	A0A067ED08	5	5	1	tr|A0A067ED08|A0A067ED08_CITSI Cytochrome c domain-containing protein OS=Citrus sinensis OX=2711 GN=CISIN_1g033761mg PE=3 SV=1	1	5	5	1	0	0	0	1	0	0	0	0	0	0	1	0	0	0	0	0	0	0	0	0	0	0	0	0	0	0	0	1	0	3	1	0	1	0	3	0	3	0	0	0
A0A067EGP8;A0A067EQ95;A0A067EPE3;A0A067EDB3;A0A067ED11;A0A067EGQ5;A0A067EGR0;A0A067ED18;A0A067EDB7;A0A067EQ88	A0A067EGP8;A0A067EQ95;A0A067EPE3;A0A067EDB3;A0A067ED11;A0A067EGQ5;A0A067EGR0;A0A067ED18;A0A067EDB7;A0A067EQ88	3;3;3;3;3;3;2;2;2;2	3;3;3;3;3;3;2;2;2;2	3;3;3;3;3;3;2;2;2;2	tr|A0A067EGP8|A0A067EGP8_CITSI Uncharacterized protein OS=Citrus sinensis OX=2711 GN=CISIN_1g014803mg PE=3 SV=1;tr|A0A067EQ95|A0A067EQ95_CITSI Calreticulin OS=Citrus sinensis OX=2711 GN=CISIN_1g014803mg PE=3 SV=1;tr|A0A067EPE3|A0A067EPE3_CITSI Calreticulin	10	3	3	3	0	0	0	0	0	0	0	0	0	0	0	0	0	0	0	0	0	0	0	0	0	0	0	0	0	0	0	0	0	0	0	0	0	0	0	0	0	0	0	0
A0A067ED80;A0A067E9G5	A0A067ED80	14;2	14;2	14;2	tr|A0A067ED80|A0A067ED80_CITSI Uncharacterized protein OS=Citrus sinensis OX=2711 GN=CISIN_1g023352mg PE=4 SV=1	2	14	14	14	1	1	2	2	0	0	2	0	1	2	2	0	0	0	0	0	0	0	0	0	0	0	0	0	0	0	0	6	4	7	7	5	7	3	7	0	7	2	1	2
A0A067ELR7;A0A067EDA6	A0A067ELR7;A0A067EDA6	5;5	5;5	5;5	tr|A0A067ELR7|A0A067ELR7_CITSI 4-hydroxyphenylpyruvate dioxygenase OS=Citrus sinensis OX=2711 GN=CISIN_1g013898mg PE=3 SV=1;tr|A0A067EDA6|A0A067EDA6_CITSI 4-hydroxyphenylpyruvate dioxygenase OS=Citrus sinensis OX=2711 GN=CISIN_1g013898mg PE=3 SV=1	2	5	5	5	2	0	0	4	1	1	1	0	2	1	3	0	0	0	0	0	0	0	0	0	0	0	0	0	0	0	0	1	0	0	0	0	0	0	0	0	0	0	0	2
A0A067ELS5;A0A067EDB1	A0A067ELS5;A0A067EDB1	12;12	12;12	12;12	tr|A0A067ELS5|A0A067ELS5_CITSI Uncharacterized protein OS=Citrus sinensis OX=2711 GN=CISIN_1g016043mg PE=3 SV=1;tr|A0A067EDB1|A0A067EDB1_CITSI Uncharacterized protein OS=Citrus sinensis OX=2711 GN=CISIN_1g016043mg PE=3 SV=1	2	12	12	12	2	1	2	5	2	2	3	1	4	0	3	0	0	0	0	0	0	0	0	0	0	0	0	0	0	0	0	6	0	7	7	4	9	0	9	0	9	0	1	3
A0A067EDD8	A0A067EDD8	2	2	2	tr|A0A067EDD8|A0A067EDD8_CITSI Uncharacterized protein (Fragment) OS=Citrus sinensis OX=2711 GN=CISIN_1g0474482mg PE=4 SV=1	1	2	2	2	0	0	0	0	0	0	0	0	0	0	0	0	0	0	0	0	0	0	0	0	0	0	0	0	0	0	0	0	0	0	0	0	0	0	0	0	0	0	0	0
A0A067EDL0	A0A067EDL0	2	2	2	tr|A0A067EDL0|A0A067EDL0_CITSI Uncharacterized protein OS=Citrus sinensis OX=2711 GN=CISIN_1g036425mg PE=3 SV=1	1	2	2	2	0	0	0	1	0	0	0	0	0	0	1	0	0	0	0	0	0	0	0	0	0	0	0	0	0	0	1	2	0	0	2	0	1	0	1	1	0	0	0	0
A0A067EDN9	A0A067EDN9	16	16	15	tr|A0A067EDN9|A0A067EDN9_CITSI Uncharacterized protein OS=Citrus sinensis OX=2711 GN=CISIN_1g016659mg PE=3 SV=1	1	16	16	15	2	0	2	5	1	1	3	1	3	1	4	0	0	0	0	0	0	2	0	0	1	0	1	0	1	0	1	6	3	7	7	3	10	3	6	0	7	1	3	3
A0A067EDS6;A0A067DAY1	A0A067EDS6;A0A067DAY1	2;1	2;1	2;1	tr|A0A067EDS6|A0A067EDS6_CITSI Uncharacterized protein OS=Citrus sinensis OX=2711 GN=CISIN_1g025808mg PE=3 SV=1;tr|A0A067DAY1|A0A067DAY1_CITSI Uncharacterized protein OS=Citrus sinensis OX=2711 GN=CISIN_1g025810mg PE=3 SV=1	2	2	2	2	0	0	0	1	0	0	0	0	0	0	0	0	0	0	0	0	0	0	0	0	0	0	0	0	0	0	0	1	0	0	0	0	0	0	0	0	0	0	0	1
A0A067EDW4	A0A067EDW4	8	8	8	tr|A0A067EDW4|A0A067EDW4_CITSI Glucan endo-1,3-beta-D-glucosidase (Fragment) OS=Citrus sinensis OX=2711 GN=CISIN_1g0122621mg PE=3 SV=1	1	8	8	8	1	0	1	3	1	1	1	1	1	1	2	0	0	0	0	0	0	0	0	0	0	0	0	0	0	0	0	3	2	4	4	2	4	2	2	0	5	0	1	2
A0A067EPZ4;A0A067EDX8;A0A067EDM4	A0A067EPZ4;A0A067EDX8;A0A067EDM4	7;7;6	7;7;6	7;7;6	tr|A0A067EPZ4|A0A067EPZ4_CITSI Uncharacterized protein OS=Citrus sinensis OX=2711 GN=CISIN_1g001219mg PE=3 SV=1;tr|A0A067EDX8|A0A067EDX8_CITSI Uncharacterized protein OS=Citrus sinensis OX=2711 GN=CISIN_1g001219mg PE=3 SV=1;tr|A0A067EDM4|A0A067EDM4_CITSI U	3	7	7	7	0	0	0	0	0	0	0	0	0	0	0	0	0	0	0	0	0	0	0	0	0	0	0	0	0	0	0	2	0	0	1	0	2	0	0	0	0	0	0	0
A0A067EEW5;A0A067EE33	A0A067EEW5;A0A067EE33	2;2	2;2	2;2	tr|A0A067EEW5|A0A067EEW5_CITSI Purple acid phosphatase (Fragment) OS=Citrus sinensis OX=2711 GN=CISIN_1g044242mg PE=3 SV=1;tr|A0A067EE33|A0A067EE33_CITSI Purple acid phosphatase (Fragment) OS=Citrus sinensis OX=2711 GN=CISIN_1g045849mg PE=3 SV=1	2	2	2	2	1	0	0	0	0	0	0	0	0	0	1	0	0	0	0	0	0	0	0	0	0	0	0	0	0	0	0	1	0	0	0	0	1	0	0	0	0	0	0	0
A0A067EE37	A0A067EE37	1	1	1	tr|A0A067EE37|A0A067EE37_CITSI Cupin type-1 domain-containing protein OS=Citrus sinensis OX=2711 GN=CISIN_1g020545mg PE=3 SV=1	1	1	1	1	0	0	0	0	0	0	0	0	0	0	0	0	0	0	0	0	0	0	0	0	0	0	0	0	0	0	0	0	0	0	0	0	0	0	0	0	0	0	0	0
A0A067EE72	A0A067EE72	5	5	5	tr|A0A067EE72|A0A067EE72_CITSI Bulb-type lectin domain-containing protein OS=Citrus sinensis OX=2711 GN=CISIN_1g037829mg PE=4 SV=1	1	5	5	5	1	0	0	2	0	0	0	0	0	1	1	0	0	0	0	0	0	0	0	0	0	0	0	0	0	0	0	0	0	1	0	0	0	0	0	0	0	0	0	1
A0A067EE83	A0A067EE83	3	3	3	tr|A0A067EE83|A0A067EE83_CITSI Glycosyltransferase OS=Citrus sinensis OX=2711 GN=CISIN_1g041902mg PE=3 SV=1	1	3	3	3	0	0	0	1	0	0	0	0	0	0	0	0	0	0	0	0	0	0	0	0	0	0	0	0	0	0	0	0	0	0	0	0	0	0	0	0	0	0	0	0
A0A067EEC7;A0A067EMT9;A0A067EEC3	A0A067EEC7;A0A067EMT9;A0A067EEC3	1;1;1	1;1;1	1;1;1	tr|A0A067EEC7|A0A067EEC7_CITSI Aldehyde dehydrogenase OS=Citrus sinensis OX=2711 GN=CISIN_1g009109mg PE=3 SV=1;tr|A0A067EMT9|A0A067EMT9_CITSI Aldehyde dehydrogenase OS=Citrus sinensis OX=2711 GN=CISIN_1g009109mg PE=3 SV=1;tr|A0A067EEC3|A0A067EEC3_CITSI Ald	3	1	1	1	0	0	0	1	0	0	0	0	0	0	0	0	0	0	0	0	0	0	0	0	0	0	0	0	0	0	0	0	0	0	0	0	0	0	0	0	0	0	0	0
A0A067EEM2;A0A067GTG9;A0A067CYT4;A0A067G1Y1	A0A067EEM2;A0A067GTG9;A0A067CYT4	8;7;5;3	1;0;0;0	1;0;0;0	tr|A0A067EEM2|A0A067EEM2_CITSI KH type-2 domain-containing protein OS=Citrus sinensis OX=2711 GN=CISIN_1g026588mg PE=3 SV=1;tr|A0A067GTG9|A0A067GTG9_CITSI KH type-2 domain-containing protein OS=Citrus sinensis OX=2711 GN=CISIN_1g026316mg PE=3 SV=1;tr|A0A06	4	8	1	1	1	0	2	2	0	1	1	1	1	0	1	0	0	0	0	0	0	0	0	0	0	0	0	0	1	0	3	1	1	1	1	2	1	0	1	0	2	1	0	1
A0A067EEN8;A0A067EIC8	A0A067EEN8;A0A067EIC8	10;7	10;7	10;7	tr|A0A067EEN8|A0A067EEN8_CITSI Carboxypeptidase (Fragment) OS=Citrus sinensis OX=2711 GN=CISIN_1g0128612mg PE=3 SV=1;tr|A0A067EIC8|A0A067EIC8_CITSI Carboxypeptidase (Fragment) OS=Citrus sinensis OX=2711 GN=CISIN_1g0128612mg PE=3 SV=1	2	10	10	10	1	0	1	2	0	1	1	0	1	0	2	0	0	0	0	0	0	0	0	0	0	0	0	0	0	0	1	5	1	7	4	2	4	0	3	0	6	0	0	2
A0A067EEP0	A0A067EEP0	2	2	2	tr|A0A067EEP0|A0A067EEP0_CITSI Uncharacterized protein (Fragment) OS=Citrus sinensis OX=2711 GN=CISIN_1g0467482mg PE=4 SV=1	1	2	2	2	0	0	0	0	0	0	0	0	0	0	0	0	0	0	0	0	0	0	0	0	0	0	0	0	0	0	0	0	0	0	0	0	0	0	0	0	0	0	0	0
A0A067EET8;A0A067EBG9;A0A067ENB4;A0A067EMI4	A0A067EET8;A0A067EBG9;A0A067ENB4	4;3;2;1	4;3;2;1	4;3;2;1	tr|A0A067EET8|A0A067EET8_CITSI Peptidylprolyl isomerase OS=Citrus sinensis OX=2711 GN=CISIN_1g030573mg PE=4 SV=1;tr|A0A067EBG9|A0A067EBG9_CITSI Peptidylprolyl isomerase OS=Citrus sinensis OX=2711 GN=CISIN_1g030573mg PE=4 SV=1;tr|A0A067ENB4|A0A067ENB4_CITSI	4	4	4	4	0	0	0	3	0	0	0	0	0	0	0	0	0	0	0	0	0	0	0	0	0	0	0	0	0	0	0	0	0	1	0	0	0	0	0	0	0	0	0	0
A0A067EEW9	A0A067EEW9	1	1	1	tr|A0A067EEW9|A0A067EEW9_CITSI Uncharacterized protein OS=Citrus sinensis OX=2711 GN=CISIN_1g028660mg PE=3 SV=1	1	1	1	1	0	0	0	0	0	0	0	0	0	0	0	0	0	0	0	0	0	0	0	0	0	0	0	0	0	0	0	0	0	0	0	0	0	0	0	0	0	0	0	0
A0A067EEX1	A0A067EEX1	8	7	7	tr|A0A067EEX1|A0A067EEX1_CITSI Bet_v_1 domain-containing protein OS=Citrus sinensis OX=2711 GN=CISIN_1g031668mg PE=4 SV=1	1	8	7	7	3	0	2	5	3	2	3	1	3	2	3	0	0	0	0	0	0	0	0	0	0	0	0	0	0	0	2	0	1	2	0	0	3	0	0	0	3	0	2	4
A0A067EF45	A0A067EF45	6	6	6	tr|A0A067EF45|A0A067EF45_CITSI Uncharacterized protein OS=Citrus sinensis OX=2711 GN=CISIN_1g023030mg PE=3 SV=1	1	6	6	6	0	0	0	2	0	0	0	0	0	0	0	0	0	0	0	0	0	0	0	0	0	0	0	0	0	0	0	4	0	4	1	1	2	1	2	0	2	0	0	0
A0A067EF74;A0A067E469;A0A067GBT2	A0A067EF74;A0A067E469	4;2;1	4;2;1	4;2;1	tr|A0A067EF74|A0A067EF74_CITSI Uncharacterized protein OS=Citrus sinensis OX=2711 GN=CISIN_1g020791mg PE=3 SV=1;tr|A0A067E469|A0A067E469_CITSI Uncharacterized protein OS=Citrus sinensis OX=2711 GN=CISIN_1g020791mg PE=3 SV=1	3	4	4	4	0	0	0	0	0	1	0	1	0	0	1	0	0	0	0	0	0	0	0	0	0	0	0	0	0	0	0	0	0	0	0	0	0	0	0	0	0	0	0	0
A0A067EF79;A0A067EIX0;A0A067EFI0	A0A067EF79;A0A067EIX0;A0A067EFI0	2;2;2	2;2;2	2;2;2	tr|A0A067EF79|A0A067EF79_CITSI Ribose-phosphate pyrophosphokinase OS=Citrus sinensis OX=2711 GN=CISIN_1g018472mg PE=3 SV=1;tr|A0A067EIX0|A0A067EIX0_CITSI Ribose-phosphate pyrophosphokinase OS=Citrus sinensis OX=2711 GN=CISIN_1g018472mg PE=3 SV=1;tr|A0A067E	3	2	2	2	0	0	0	2	0	0	0	0	0	0	0	0	0	0	0	0	0	0	0	0	0	0	0	0	0	0	0	0	0	0	0	0	0	0	0	0	0	0	0	0
A0A067ES59;A0A067EF91;A0A067EIN3;A0A067EF95;A0A067EEZ9;A0A067EF02	A0A067ES59;A0A067EF91;A0A067EIN3;A0A067EF95;A0A067EEZ9;A0A067EF02	6;6;6;5;5;4	6;6;6;5;5;4	6;6;6;5;5;4	tr|A0A067ES59|A0A067ES59_CITSI Inositol oxygenase OS=Citrus sinensis OX=2711 GN=CISIN_1g021944mg PE=3 SV=1;tr|A0A067EF91|A0A067EF91_CITSI Inositol oxygenase OS=Citrus sinensis OX=2711 GN=CISIN_1g021944mg PE=3 SV=1;tr|A0A067EIN3|A0A067EIN3_CITSI Inositol ox	6	6	6	6	0	0	0	1	0	0	0	0	0	0	1	0	0	0	0	0	0	0	0	0	0	0	0	0	0	0	0	1	0	1	0	0	0	0	1	0	1	0	0	1
A0A067EFC4	A0A067EFC4	5	5	5	tr|A0A067EFC4|A0A067EFC4_CITSI Uncharacterized protein (Fragment) OS=Citrus sinensis OX=2711 GN=CISIN_1g0132572mg PE=3 SV=1	1	5	5	5	0	0	0	2	0	0	0	0	0	0	1	0	0	0	0	0	0	0	0	0	0	0	0	0	0	0	0	3	0	3	3	0	3	0	0	0	1	0	0	0
A0A067EJ20;A0A067EFD8	A0A067EJ20;A0A067EFD8	1;1	1;1	1;1	tr|A0A067EJ20|A0A067EJ20_CITSI Dihydroorotase OS=Citrus sinensis OX=2711 GN=CISIN_1g0190931mg PE=3 SV=1;tr|A0A067EFD8|A0A067EFD8_CITSI Dihydroorotase OS=Citrus sinensis OX=2711 GN=CISIN_1g0190931mg PE=3 SV=1	2	1	1	1	0	0	0	0	0	0	0	0	0	0	0	0	0	0	0	0	0	0	0	0	0	0	0	0	0	0	0	0	0	0	0	0	0	0	0	0	0	0	0	0
A0A067EFE9;A0A067ESB2	A0A067EFE9	4;1	4;1	4;1	tr|A0A067EFE9|A0A067EFE9_CITSI Uncharacterized protein OS=Citrus sinensis OX=2711 GN=CISIN_1g024207mg PE=4 SV=1	2	4	4	4	0	0	0	0	0	0	0	0	0	0	0	0	0	0	0	0	0	0	0	0	0	0	0	0	0	0	0	0	0	0	0	0	0	0	0	0	0	0	0	0
A0A067ESN6;A0A067EFH1;A0A067EFR4;A0A067ERU0	A0A067ESN6;A0A067EFH1;A0A067EFR4;A0A067ERU0	10;10;10;8	10;10;10;8	10;10;10;8	tr|A0A067ESN6|A0A067ESN6_CITSI Acylaminoacyl-peptidase OS=Citrus sinensis OX=2711 GN=CISIN_1g003363mg PE=4 SV=1;tr|A0A067EFH1|A0A067EFH1_CITSI Peptidase_S9 domain-containing protein OS=Citrus sinensis OX=2711 GN=CISIN_1g003363mg PE=4 SV=1;tr|A0A067EFR4|A0A	4	10	10	10	0	0	1	1	0	0	1	0	2	0	1	0	0	0	0	0	0	0	0	0	0	0	0	0	0	0	0	4	0	4	4	0	4	0	3	0	3	0	0	2
A0A067EFH2	A0A067EFH2	3	3	3	tr|A0A067EFH2|A0A067EFH2_CITSI PKS_ER domain-containing protein (Fragment) OS=Citrus sinensis OX=2711 GN=CISIN_1g036416mg PE=4 SV=1	1	3	3	3	0	0	0	2	0	0	0	0	0	0	0	0	0	0	0	0	0	0	0	0	0	0	0	0	0	0	0	1	0	0	1	0	1	0	0	0	1	0	0	0
A0A067ESH2;A0A067EFK1;A0A067EFA6;A0A067EIZ4;A0A067EFK4;A0A067EFB0;A0A067EIZ8	A0A067ESH2;A0A067EFK1;A0A067EFA6	5;5;4;2;2;2;2	5;5;4;2;2;2;2	4;4;3;2;2;2;2	tr|A0A067ESH2|A0A067ESH2_CITSI Uncharacterized protein OS=Citrus sinensis OX=2711 GN=CISIN_1g0277371mg PE=4 SV=1;tr|A0A067EFK1|A0A067EFK1_CITSI Glutathione transferase OS=Citrus sinensis OX=2711 GN=CISIN_1g0277371mg PE=3 SV=1;tr|A0A067EFA6|A0A067EFA6_CITSI	7	5	5	4	0	0	0	0	0	0	0	0	0	0	0	0	0	0	0	0	0	0	0	0	0	0	0	0	0	0	0	3	0	2	2	1	3	0	2	0	2	0	0	0
A0A067EFK3;A0A067FS21;A0A067FNL2;A0A067FNI5;A0A067FPC4;A0A067FZT7;A0A1S3DKD7;A0A067FR20	A0A067EFK3	7;1;1;1;1;1;1;1	6;0;0;0;0;0;0;0	6;0;0;0;0;0;0;0	tr|A0A067EFK3|A0A067EFK3_CITSI Peptidyl-prolyl cis-trans isomerase OS=Citrus sinensis OX=2711 GN=CISIN_1g030603mg PE=3 SV=1	8	7	6	6	4	2	4	5	4	3	4	3	6	2	6	0	0	0	0	0	0	0	0	0	0	0	0	0	0	0	0	1	0	6	4	1	2	1	3	0	4	0	4	4
A0A067EG00;A0A067EFN8;A0A067EJD7	A0A067EG00;A0A067EFN8;A0A067EJD7	4;4;4	4;4;4	3;3;3	tr|A0A067EG00|A0A067EG00_CITSI Biotin carboxyl carrier protein of acetyl-CoA carboxylase OS=Citrus sinensis OX=2711 GN=CISIN_1g021186mg PE=4 SV=1;tr|A0A067EFN8|A0A067EFN8_CITSI Biotin carboxyl carrier protein of acetyl-CoA carboxylase OS=Citrus sinensis OX	3	4	4	3	1	0	0	2	0	2	1	1	2	1	2	0	0	0	0	0	0	0	0	0	0	0	0	0	0	0	0	0	0	2	1	0	0	0	0	0	1	0	0	2
A0A067EGJ6;A0A067EFQ1	A0A067EGJ6;A0A067EFQ1	1;1	1;1	1;1	tr|A0A067EGJ6|A0A067EGJ6_CITSI Usp domain-containing protein OS=Citrus sinensis OX=2711 GN=CISIN_1g030516mg PE=4 SV=1;tr|A0A067EFQ1|A0A067EFQ1_CITSI Usp domain-containing protein OS=Citrus sinensis OX=2711 GN=CISIN_1g030516mg PE=4 SV=1	2	1	1	1	0	0	0	0	0	0	0	0	0	0	0	0	0	0	0	0	0	0	0	0	0	0	0	0	0	0	0	0	0	0	0	0	0	0	0	0	0	0	0	0
A0A067EFR3	A0A067EFR3	5	5	5	tr|A0A067EFR3|A0A067EFR3_CITSI Thioredoxin domain-containing protein OS=Citrus sinensis OX=2711 GN=CISIN_1g029550mg PE=4 SV=1	1	5	5	5	0	0	0	3	0	1	0	0	2	0	2	0	0	0	0	0	0	0	0	0	0	0	0	0	0	0	0	1	0	1	0	0	0	0	0	0	1	0	0	2
A0A067EFU0	A0A067EFU0	1	1	1	tr|A0A067EFU0|A0A067EFU0_CITSI Transmembrane 9 superfamily member OS=Citrus sinensis OX=2711 GN=CISIN_1g012251mg PE=3 SV=1	1	1	1	1	0	0	0	0	0	0	0	0	0	0	0	0	0	0	0	0	0	0	0	0	0	0	0	0	0	0	0	1	0	0	0	0	1	0	0	0	0	0	0	0
A0A067EFV0;A0A067EPC6;A0A067ENI7	A0A067EFV0;A0A067EPC6	5;5;1	5;5;1	5;5;1	tr|A0A067EFV0|A0A067EFV0_CITSI Carboxypeptidase (Fragment) OS=Citrus sinensis OX=2711 GN=CISIN_1g0119651mg PE=3 SV=1;tr|A0A067EPC6|A0A067EPC6_CITSI Uncharacterized protein (Fragment) OS=Citrus sinensis OX=2711 GN=CISIN_1g0119651mg PE=3 SV=1	3	5	5	5	1	0	1	0	0	0	0	0	1	2	1	0	0	0	0	0	0	0	0	0	0	0	0	0	2	0	1	1	0	0	0	0	0	0	0	0	0	0	0	0
A0A067ENN3;A0A067EPH9;A0A067EFZ6	A0A067ENN3;A0A067EPH9;A0A067EFZ6	1;1;1	1;1;1	1;1;1	tr|A0A067ENN3|A0A067ENN3_CITSI PI31_Prot_N domain-containing protein OS=Citrus sinensis OX=2711 GN=CISIN_1g029121mg PE=4 SV=1;tr|A0A067EPH9|A0A067EPH9_CITSI PI31_Prot_N domain-containing protein OS=Citrus sinensis OX=2711 GN=CISIN_1g029121mg PE=4 SV=1;tr|A	3	1	1	1	0	0	0	1	0	0	0	0	0	0	0	0	0	0	0	0	0	0	0	0	0	0	0	0	0	0	0	0	0	0	0	0	0	0	0	0	0	0	0	0
A0A067EG09	A0A067EG09	3	3	3	tr|A0A067EG09|A0A067EG09_CITSI Peptidase A1 domain-containing protein (Fragment) OS=Citrus sinensis OX=2711 GN=CISIN_1g0142942mg PE=3 SV=1	1	3	3	3	1	0	2	2	0	2	1	0	1	0	2	0	0	0	0	0	0	0	0	0	0	0	0	0	0	0	0	0	0	1	1	1	1	0	1	0	1	0	0	0
A0A067EG19;A0A067EF70	A0A067EG19;A0A067EF70	3;2	3;2	3;2	tr|A0A067EG19|A0A067EG19_CITSI HIT domain-containing protein OS=Citrus sinensis OX=2711 GN=CISIN_1g033149mg PE=4 SV=1;tr|A0A067EF70|A0A067EF70_CITSI HIT domain-containing protein OS=Citrus sinensis OX=2711 GN=CISIN_1g033149mg PE=4 SV=1	2	3	3	3	0	0	0	1	0	0	0	0	0	0	0	0	0	0	0	0	0	0	0	0	0	0	0	0	0	0	0	3	1	3	3	1	3	1	2	0	3	0	0	0
A0A067ES56;A0A067ET14;A0A067EG43;A0A067EG47;A0A067EFT7;A0A067EJI4	A0A067ES56;A0A067ET14;A0A067EG43;A0A067EG47;A0A067EFT7	11;11;11;8;6;2	11;11;11;8;6;2	11;11;11;8;6;2	tr|A0A067ES56|A0A067ES56_CITSI Isopentenyl-diphosphate Delta-isomerase OS=Citrus sinensis OX=2711 GN=CISIN_1g022053mg PE=3 SV=1;tr|A0A067ET14|A0A067ET14_CITSI Isopentenyl-diphosphate Delta-isomerase OS=Citrus sinensis OX=2711 GN=CISIN_1g022053mg PE=3 SV=1;	6	11	11	11	0	1	1	3	0	2	2	1	3	1	4	0	0	0	0	0	0	0	0	0	0	0	0	0	0	0	3	6	2	7	7	3	6	2	6	1	5	2	0	4
A0A067EG48;A0A067ERT9;A0A067GF39	A0A067EG48	28;1;1	28;1;1	28;1;1	tr|A0A067EG48|A0A067EG48_CITSI Fn3_like domain-containing protein OS=Citrus sinensis OX=2711 GN=CISIN_1g003980mg PE=3 SV=1	3	28	28	28	3	2	1	4	2	2	1	0	3	3	2	0	0	0	0	1	0	3	0	0	5	0	1	0	5	0	2	6	1	4	1	1	3	1	3	0	4	0	3	3
A0A067EG69	A0A067EG69	1	1	1	tr|A0A067EG69|A0A067EG69_CITSI Uncharacterized protein OS=Citrus sinensis OX=2711 GN=CISIN_1g025989mg PE=4 SV=1	1	1	1	1	0	0	0	0	0	0	0	0	0	0	0	0	0	0	0	0	0	0	0	0	0	0	0	0	0	0	0	0	0	0	0	0	0	0	0	0	0	0	0	0
A0A067EH25;A0A067EG97;A0A067E595	A0A067EH25;A0A067EG97;A0A067E595	17;17;14	17;17;14	17;17;14	tr|A0A067EH25|A0A067EH25_CITSI Coproporphyrinogen oxidase OS=Citrus sinensis OX=2711 GN=CISIN_1g014082mg PE=3 SV=1;tr|A0A067EG97|A0A067EG97_CITSI Coproporphyrinogen oxidase OS=Citrus sinensis OX=2711 GN=CISIN_1g014082mg PE=3 SV=1;tr|A0A067E595|A0A067E595_C	3	17	17	17	3	0	2	12	2	2	6	1	5	4	6	0	0	0	0	0	0	0	0	0	0	0	0	0	0	0	0	4	0	3	5	6	5	2	2	0	7	0	3	4
A0A067EG99	A0A067EG99	2	2	1	tr|A0A067EG99|A0A067EG99_CITSI Uncharacterized protein OS=Citrus sinensis OX=2711 GN=CISIN_1g035855mg PE=4 SV=1	1	2	2	1	0	0	0	2	0	1	1	0	0	0	2	0	0	0	0	0	0	0	0	0	0	0	0	0	0	0	0	1	0	2	1	0	0	0	1	0	2	0	0	1
A0A067EGF1	A0A067EGF1	2	2	2	tr|A0A067EGF1|A0A067EGF1_CITSI ANK_REP_REGION domain-containing protein OS=Citrus sinensis OX=2711 GN=CISIN_1g030701mg PE=4 SV=1	1	2	2	2	0	0	0	0	0	0	0	0	0	0	0	0	0	0	0	0	0	0	0	0	0	0	0	0	0	0	0	0	0	0	0	0	0	0	0	0	0	0	0	0
A0A067EGI6	A0A067EGI6	2	2	2	tr|A0A067EGI6|A0A067EGI6_CITSI Amidase domain-containing protein OS=Citrus sinensis OX=2711 GN=CISIN_1g009709mg PE=4 SV=1	1	2	2	2	0	0	0	0	0	0	0	0	0	0	0	0	0	0	0	0	0	0	0	0	0	0	0	0	0	0	0	1	0	1	0	0	1	0	0	0	0	0	0	1
A0A067EGJ0	A0A067EGJ0	6	3	3	tr|A0A067EGJ0|A0A067EGJ0_CITSI Amidase domain-containing protein (Fragment) OS=Citrus sinensis OX=2711 GN=CISIN_1g0099911mg PE=4 SV=1	1	6	3	3	1	0	1	0	0	1	1	0	2	2	1	0	0	0	0	0	0	0	0	0	0	0	0	0	0	0	0	2	0	1	1	1	2	0	0	0	3	0	0	0
A0A067EGJ1	A0A067EGJ1	1	1	1	tr|A0A067EGJ1|A0A067EGJ1_CITSI Glycerol-3-phosphate 1-O-acyltransferase OS=Citrus sinensis OX=2711 GN=CISIN_1g036021mg PE=3 SV=1	1	1	1	1	0	0	0	1	0	0	0	0	0	0	0	0	0	0	0	0	0	0	0	0	0	0	0	0	0	0	0	0	0	0	0	0	0	0	0	0	0	0	0	0
A0A067EGR6	A0A067EGR6	1	1	1	tr|A0A067EGR6|A0A067EGR6_CITSI AAI domain-containing protein (Fragment) OS=Citrus sinensis OX=2711 GN=CISIN_1g037797mg PE=4 SV=1	1	1	1	1	0	0	0	0	0	0	0	0	0	0	0	0	0	0	0	0	0	0	0	0	0	0	0	0	0	0	0	1	1	1	1	0	0	0	1	0	0	0	0	0
A0A067EGR7	A0A067EGR7	7	6	5	tr|A0A067EGR7|A0A067EGR7_CITSI Uncharacterized protein OS=Citrus sinensis OX=2711 GN=CISIN_1g038523mg PE=3 SV=1	1	7	6	5	1	0	0	1	0	1	2	0	2	0	3	0	0	0	0	0	0	0	0	0	0	0	0	0	0	0	2	3	0	3	3	1	3	0	2	0	3	0	1	1
A0A067EGT0	A0A067EGT0	2	2	2	tr|A0A067EGT0|A0A067EGT0_CITSI Barwin domain-containing protein OS=Citrus sinensis OX=2711 GN=CISIN_1g032285mg PE=4 SV=1	1	2	2	2	0	0	0	0	0	0	0	0	0	0	0	0	0	0	0	0	0	0	0	0	0	0	0	0	0	1	0	2	1	2	1	1	1	1	1	1	1	1	0	0
A0A067EH06	A0A067EH06	1	1	1	tr|A0A067EH06|A0A067EH06_CITSI Cystatin domain-containing protein (Fragment) OS=Citrus sinensis OX=2711 GN=CISIN_1g040353mg PE=4 SV=1	1	1	1	1	0	0	0	0	0	0	0	0	0	0	0	0	0	0	0	0	0	0	0	0	1	0	0	0	1	0	1	0	0	0	0	0	0	0	0	0	0	0	0	0
A0A067EH28;A0A067GPB1	A0A067EH28	13;1	13;1	13;1	tr|A0A067EH28|A0A067EH28_CITSI Proteasome subunit alpha type OS=Citrus sinensis OX=2711 GN=CISIN_1g025640mg PE=3 SV=1	2	13	13	13	4	1	4	7	1	2	4	1	4	3	4	0	0	0	0	0	0	1	0	0	0	0	0	0	1	0	1	3	3	2	5	4	5	3	4	0	7	0	2	3
A0A067EH48	A0A067EH48	6	6	6	tr|A0A067EH48|A0A067EH48_CITSI Phytocyanin domain-containing protein OS=Citrus sinensis OX=2711 GN=CISIN_1g025390mg PE=4 SV=1	1	6	6	6	0	0	0	0	0	0	0	0	0	0	0	0	0	0	0	0	0	0	0	0	0	0	0	0	0	0	0	2	1	2	0	0	2	0	0	0	1	0	0	0
A0A067EHH7;A0A067EH80;A0A067EUD8;A0A067EKV4;A0A067ETJ2;A0A067EHI2	A0A067EHH7;A0A067EH80;A0A067EUD8;A0A067EKV4;A0A067ETJ2	12;12;11;11;10;4	12;12;11;11;10;4	3;3;2;2;1;0	tr|A0A067EHH7|A0A067EHH7_CITSI Acetohydroxy-acid reductoisomerase OS=Citrus sinensis OX=2711 GN=CISIN_1g007951mg PE=3 SV=1;tr|A0A067EH80|A0A067EH80_CITSI Acetohydroxy-acid reductoisomerase OS=Citrus sinensis OX=2711 GN=CISIN_1g007951mg PE=3 SV=1;tr|A0A067E	6	12	12	3	2	0	2	4	0	2	2	0	2	0	4	0	0	0	0	0	0	0	0	0	0	0	0	0	0	0	0	5	0	7	8	0	6	1	2	0	5	0	1	4
A0A067EKN6;A0A067ETC4;A0A067EHA8;A0A067EU67;A0A067ETC9;A0A067EU63;A0A067EH05	A0A067EKN6;A0A067ETC4;A0A067EHA8;A0A067EU67;A0A067ETC9;A0A067EU63;A0A067EH05	35;35;35;33;33;33;30	35;35;35;33;33;33;30	34;34;34;32;32;32;29	tr|A0A067EKN6|A0A067EKN6_CITSI Uncharacterized protein OS=Citrus sinensis OX=2711 GN=CISIN_1g007313mg PE=3 SV=1;tr|A0A067ETC4|A0A067ETC4_CITSI Uncharacterized protein OS=Citrus sinensis OX=2711 GN=CISIN_1g007313mg PE=3 SV=1;tr|A0A067EHA8|A0A067EHA8_CITSI U	7	35	35	34	19	3	15	23	5	12	16	7	18	8	22	0	0	0	0	0	0	0	0	0	1	0	0	0	1	1	4	18	8	14	15	10	16	4	12	6	10	4	8	19
A0A067EHB1	A0A067EHB1	2	2	2	tr|A0A067EHB1|A0A067EHB1_CITSI 40S ribosomal protein S24 OS=Citrus sinensis OX=2711 GN=CISIN_1g032760mg PE=3 SV=1	1	2	2	2	0	0	0	0	0	0	0	0	0	0	0	0	0	0	0	0	0	0	0	0	0	0	0	0	0	0	2	1	0	1	1	0	1	0	1	0	1	0	0	0
A0A067EHL6;A0A067ETN3;A0A067EHC1;A0A067ETM7;A0A067EHC8	A0A067EHL6;A0A067ETN3;A0A067EHC1;A0A067ETM7;A0A067EHC8	2;2;2;2;1	2;2;2;2;1	2;2;2;2;1	tr|A0A067EHL6|A0A067EHL6_CITSI Uncharacterized protein OS=Citrus sinensis OX=2711 GN=CISIN_1g008834mg PE=3 SV=1;tr|A0A067ETN3|A0A067ETN3_CITSI Uncharacterized protein OS=Citrus sinensis OX=2711 GN=CISIN_1g008834mg PE=3 SV=1;tr|A0A067EHC1|A0A067EHC1_CITSI U	5	2	2	2	0	0	0	1	0	0	0	0	0	0	1	0	0	0	0	0	0	0	0	0	0	0	0	0	0	0	0	0	0	1	1	0	1	0	0	0	0	0	0	0
A0A067EHC3;A0A067EQV2;A0A067EQ04;A0A067EDP8	A0A067EHC3;A0A067EQV2;A0A067EQ04	16;11;11;1	16;11;11;1	15;10;11;0	tr|A0A067EHC3|A0A067EHC3_CITSI Cysteine synthase OS=Citrus sinensis OX=2711 GN=CISIN_1g020528mg PE=3 SV=1;tr|A0A067EQV2|A0A067EQV2_CITSI PALP domain-containing protein OS=Citrus sinensis OX=2711 GN=CISIN_1g020528mg PE=4 SV=1;tr|A0A067EQ04|A0A067EQ04_CITSI	4	16	16	15	4	2	4	11	4	5	6	3	5	3	6	0	0	0	0	0	0	0	0	0	0	0	0	0	0	0	0	5	5	6	6	6	6	5	5	0	6	1	3	3
A0A067EHD6	A0A067EHD6	3	3	3	tr|A0A067EHD6|A0A067EHD6_CITSI CRM1_C domain-containing protein (Fragment) OS=Citrus sinensis OX=2711 GN=CISIN_1g0367702mg PE=3 SV=1	1	3	3	3	0	0	0	0	0	0	0	0	0	0	0	0	0	0	0	0	0	0	0	0	0	0	0	0	0	0	0	0	0	0	0	0	0	0	0	0	0	0	0	0
A0A067EUA9;A0A067EKS7;A0A067EHE7	A0A067EUA9;A0A067EKS7;A0A067EHE7	1;1;1	1;1;1	1;1;1	tr|A0A067EUA9|A0A067EUA9_CITSI PRKCSH-like domain-containing protein OS=Citrus sinensis OX=2711 GN=CISIN_1g006056mg PE=4 SV=1;tr|A0A067EKS7|A0A067EKS7_CITSI Glucosidase 2 subunit beta OS=Citrus sinensis OX=2711 GN=CISIN_1g006056mg PE=4 SV=1;tr|A0A067EHE7|A	3	1	1	1	0	0	0	0	0	0	0	0	0	0	0	0	0	0	0	0	0	0	0	0	0	0	0	0	0	0	0	0	0	0	0	0	0	0	0	0	0	0	0	0
A0A067EHF7;A0A067DJU6	A0A067EHF7;A0A067DJU6	6;3	6;3	6;3	tr|A0A067EHF7|A0A067EHF7_CITSI Nop domain-containing protein (Fragment) OS=Citrus sinensis OX=2711 GN=CISIN_1g0088521mg PE=4 SV=1;tr|A0A067DJU6|A0A067DJU6_CITSI Nop domain-containing protein OS=Citrus sinensis OX=2711 GN=CISIN_1g013537mg PE=4 SV=1	2	6	6	6	0	0	0	4	0	1	1	0	1	0	1	0	0	0	0	0	0	0	0	0	0	0	0	0	0	0	0	1	0	0	1	0	1	0	1	0	0	0	0	1
A0A067EHH3	A0A067EHH3	1	1	1	tr|A0A067EHH3|A0A067EHH3_CITSI Uncharacterized protein (Fragment) OS=Citrus sinensis OX=2711 GN=CISIN_1g0084471mg PE=4 SV=1	1	1	1	1	0	0	0	0	0	0	0	0	0	0	0	0	0	0	0	0	0	0	0	0	0	0	0	0	0	0	0	0	0	0	0	0	0	0	0	0	0	0	0	0
A0A067EHH8	A0A067EHH8	3	2	2	tr|A0A067EHH8|A0A067EHH8_CITSI Clp R domain-containing protein OS=Citrus sinensis OX=2711 GN=CISIN_1g046258mg PE=3 SV=1	1	3	2	2	0	0	1	1	0	0	1	0	1	1	0	0	0	0	0	0	0	0	0	0	0	0	0	0	0	0	0	0	0	0	1	0	0	0	1	0	1	0	0	1
A0A067EHL5	A0A067EHL5	1	1	1	tr|A0A067EHL5|A0A067EHL5_CITSI Uncharacterized protein OS=Citrus sinensis OX=2711 GN=CISIN_1g040984mg PE=3 SV=1	1	1	1	1	0	0	0	0	0	0	0	0	0	0	0	0	0	0	0	0	0	0	0	0	0	0	0	0	0	0	0	0	0	0	0	0	0	0	0	0	0	0	0	0
A0A067EHL7	A0A067EHL7	2	2	2	tr|A0A067EHL7|A0A067EHL7_CITSI Uncharacterized protein (Fragment) OS=Citrus sinensis OX=2711 GN=CISIN_1g0124843mg PE=4 SV=1	1	2	2	2	0	0	0	1	0	0	0	0	0	0	0	0	0	0	0	0	0	0	0	0	0	0	0	0	0	0	0	1	0	1	1	1	1	0	1	0	0	0	0	0
A0A067EHM7	A0A067EHM7	14	1	1	tr|A0A067EHM7|A0A067EHM7_CITSI Phenylalanine ammonia-lyase OS=Citrus sinensis OX=2711 GN=CISIN_1g037382mg PE=3 SV=1	1	14	1	1	7	2	7	9	3	9	10	3	10	8	9	0	0	0	0	0	0	2	0	0	0	0	0	0	1	0	5	9	8	7	7	7	7	7	8	0	9	2	2	3
A0A067ELE5;A0A067EHS2	A0A067ELE5;A0A067EHS2	12;12	11;11	10;10	tr|A0A067ELE5|A0A067ELE5_CITSI Uncharacterized protein OS=Citrus sinensis OX=2711 GN=CISIN_1g009283mg PE=3 SV=1;tr|A0A067EHS2|A0A067EHS2_CITSI Uncharacterized protein OS=Citrus sinensis OX=2711 GN=CISIN_1g009283mg PE=3 SV=1	2	12	11	10	0	0	1	2	0	1	1	1	1	1	1	0	0	0	0	0	0	1	0	0	1	0	0	0	1	0	2	5	2	6	4	3	5	1	4	0	5	0	1	1
A0A067EI38;A0A067ELG4;A0A067EHU1;A0A067EU41;A0A067EUY5	A0A067EI38;A0A067ELG4;A0A067EHU1;A0A067EU41;A0A067EUY5	7;7;7;7;7	7;7;7;7;7	7;7;7;7;7	tr|A0A067EI38|A0A067EI38_CITSI Uncharacterized protein OS=Citrus sinensis OX=2711 GN=CISIN_1g009634mg PE=3 SV=1;tr|A0A067ELG4|A0A067ELG4_CITSI Uncharacterized protein OS=Citrus sinensis OX=2711 GN=CISIN_1g009634mg PE=3 SV=1;tr|A0A067EHU1|A0A067EHU1_CITSI U	5	7	7	7	0	0	0	0	0	0	0	0	0	0	0	0	0	0	0	0	0	0	0	0	0	0	0	0	0	0	0	0	0	0	0	0	0	0	0	0	0	0	0	1
A0A067EHW1;A0A067ETX9	A0A067EHW1;A0A067ETX9	8;8	8;8	8;8	tr|A0A067EHW1|A0A067EHW1_CITSI ThiF domain-containing protein (Fragment) OS=Citrus sinensis OX=2711 GN=CISIN_1g0124842mg PE=4 SV=1;tr|A0A067ETX9|A0A067ETX9_CITSI ThiF domain-containing protein (Fragment) OS=Citrus sinensis OX=2711 GN=CISIN_1g0124842mg PE=4	2	8	8	8	0	0	0	2	0	0	0	0	0	0	0	0	0	0	0	0	0	0	0	0	0	0	0	0	0	0	0	2	0	2	3	0	2	0	1	0	2	0	0	1
A0A067EHX5	A0A067EHX5	10	10	10	tr|A0A067EHX5|A0A067EHX5_CITSI Oxidored_FMN domain-containing protein OS=Citrus sinensis OX=2711 GN=CISIN_1g025135mg PE=3 SV=1	1	10	10	10	2	1	2	4	0	1	3	1	1	0	4	0	0	0	0	0	0	0	0	0	0	0	0	0	1	0	0	1	0	1	2	1	1	0	0	0	1	0	1	4
A0A067EI46	A0A067EI46	3	3	3	tr|A0A067EI46|A0A067EI46_CITSI Phytocyanin domain-containing protein OS=Citrus sinensis OX=2711 GN=CISIN_1g026088mg PE=4 SV=1	1	3	3	3	0	0	0	0	0	0	0	0	0	0	0	0	0	0	0	0	0	0	0	0	0	0	0	0	0	0	0	0	0	0	0	0	0	0	0	0	0	0	0	0
A0A067EIA2	A0A067EIA2	8	8	7	tr|A0A067EIA2|A0A067EIA2_CITSI Thiolase_N domain-containing protein (Fragment) OS=Citrus sinensis OX=2711 GN=CISIN_1g0154952mg PE=4 SV=1	1	8	8	7	0	0	0	1	0	0	1	0	0	0	1	0	0	0	0	0	0	0	0	0	0	0	0	0	0	0	1	3	0	3	2	2	1	0	2	0	3	0	0	1
A0A067EIB1;A0A067D7D5;A0A067E9E4	A0A067EIB1;A0A067D7D5	6;3;2	5;2;1	4;2;1	tr|A0A067EIB1|A0A067EIB1_CITSI Methyltransf_2 domain-containing protein OS=Citrus sinensis OX=2711 GN=CISIN_1g043533mg PE=3 SV=1;tr|A0A067D7D5|A0A067D7D5_CITSI Uncharacterized protein (Fragment) OS=Citrus sinensis OX=2711 GN=CISIN_1g046950mg PE=3 SV=1	3	6	5	4	1	0	1	1	0	0	1	0	1	1	1	0	0	0	0	0	0	0	0	0	0	0	0	0	0	0	0	1	1	1	1	0	1	0	1	0	1	1	1	1
A0A067ELZ2;A0A067ELY7;A0A067EIK7;A0A067EUM7;A0A067EIB3;A0A067EIB9;A0A067EIK3;A0A067EUM1;A0A067ELY4	A0A067ELZ2;A0A067ELY7;A0A067EIK7;A0A067EUM7;A0A067EIB3;A0A067EIB9;A0A067EIK3;A0A067EUM1;A0A067ELY4	2;2;2;2;2;2;2;2;2	2;2;2;2;2;2;2;2;2	2;2;2;2;2;2;2;2;2	tr|A0A067ELZ2|A0A067ELZ2_CITSI Protein kinase domain-containing protein OS=Citrus sinensis OX=2711 GN=CISIN_1g002174mg PE=4 SV=1;tr|A0A067ELY7|A0A067ELY7_CITSI Protein kinase domain-containing protein OS=Citrus sinensis OX=2711 GN=CISIN_1g002174mg PE=4 SV=	9	2	2	2	0	0	0	0	0	0	0	0	0	0	0	0	0	0	0	0	0	0	0	0	0	0	0	0	0	0	0	0	0	0	0	0	0	0	0	0	0	0	0	0
A0A067EIC3;A0A067ELZ8;A0A067EUN1;A0A067DCR2;A0A067EIL3	A0A067EIC3;A0A067ELZ8;A0A067EUN1;A0A067DCR2;A0A067EIL3	2;2;2;1;1	2;2;2;1;1	2;2;2;1;1	tr|A0A067EIC3|A0A067EIC3_CITSI Ribosomal_L16 domain-containing protein OS=Citrus sinensis OX=2711 GN=CISIN_1g027696mg PE=3 SV=1;tr|A0A067ELZ8|A0A067ELZ8_CITSI Ribosomal_L16 domain-containing protein OS=Citrus sinensis OX=2711 GN=CISIN_1g027696mg PE=3 SV=1;	5	2	2	2	0	0	1	1	0	1	1	0	1	0	1	0	0	0	0	0	0	0	0	0	0	0	0	0	1	0	1	1	1	1	1	1	1	1	1	1	1	1	0	0
A0A067EIE1;A0A067FRL7	A0A067EIE1;A0A067FRL7	11;7	9;6	9;6	tr|A0A067EIE1|A0A067EIE1_CITSI Meth_synt_1 domain-containing protein (Fragment) OS=Citrus sinensis OX=2711 GN=CISIN_1g0202292mg PE=4 SV=1;tr|A0A067FRL7|A0A067FRL7_CITSI Meth_synt_1 domain-containing protein (Fragment) OS=Citrus sinensis OX=2711 GN=CISIN_1g	2	11	9	9	3	3	5	8	5	5	5	3	4	3	8	0	0	0	0	0	0	1	0	0	1	0	1	0	2	0	3	8	4	8	7	4	7	3	5	1	8	3	4	6
A0A067EIF1;A0A067E9Y2	A0A067EIF1;A0A067E9Y2	8;7	6;5	6;5	tr|A0A067EIF1|A0A067EIF1_CITSI Adenosine kinase OS=Citrus sinensis OX=2711 GN=CISIN_1g019448mg PE=3 SV=1;tr|A0A067E9Y2|A0A067E9Y2_CITSI Adenosine kinase OS=Citrus sinensis OX=2711 GN=CISIN_1g019448mg PE=3 SV=1	2	8	6	6	1	1	3	4	0	3	5	0	2	1	2	0	0	0	0	0	0	0	0	0	0	0	0	0	0	0	0	4	0	3	3	0	3	1	4	0	3	0	1	1
A0A067ELX9;A0A067EUL0;A0A067EIJ4	A0A067ELX9;A0A067EUL0;A0A067EIJ4	1;1;1	1;1;1	1;1;1	tr|A0A067ELX9|A0A067ELX9_CITSI Protein kinase domain-containing protein OS=Citrus sinensis OX=2711 GN=CISIN_1g005693mg PE=4 SV=1;tr|A0A067EUL0|A0A067EUL0_CITSI Protein kinase domain-containing protein OS=Citrus sinensis OX=2711 GN=CISIN_1g005693mg PE=4 SV=	3	1	1	1	0	0	0	1	0	0	0	0	0	0	0	0	0	0	0	0	0	0	0	0	0	0	0	0	0	0	0	0	0	0	0	0	0	0	0	0	0	0	0	0
A0A067EV08;A0A067EMC7;A0A067EIP1;A0A067EVT3	A0A067EV08;A0A067EMC7;A0A067EIP1;A0A067EVT3	3;3;3;3	3;3;3;3	3;3;3;3	tr|A0A067EV08|A0A067EV08_CITSI CCT-theta OS=Citrus sinensis OX=2711 GN=CISIN_1g008377mg PE=3 SV=1;tr|A0A067EMC7|A0A067EMC7_CITSI CCT-theta OS=Citrus sinensis OX=2711 GN=CISIN_1g008377mg PE=3 SV=1;tr|A0A067EIP1|A0A067EIP1_CITSI CCT-theta OS=Citrus sinensis	4	3	3	3	0	0	1	2	0	1	2	0	1	0	0	0	0	0	0	0	0	0	0	0	0	0	0	0	0	0	0	2	0	0	2	0	2	0	1	0	0	0	0	0
A0A067EIQ4	A0A067EIQ4	3	3	3	tr|A0A067EIQ4|A0A067EIQ4_CITSI Uncharacterized protein (Fragment) OS=Citrus sinensis OX=2711 GN=CISIN_1g046600mg PE=4 SV=1	1	3	3	3	0	0	0	0	0	0	0	0	0	0	0	0	0	0	0	0	0	0	0	0	0	0	0	0	0	0	0	0	0	0	0	0	0	0	0	0	0	0	0	0
A0A067EIR7	A0A067EIR7	6	6	6	tr|A0A067EIR7|A0A067EIR7_CITSI Pectinesterase OS=Citrus sinensis OX=2711 GN=CISIN_1g018173mg PE=3 SV=1	1	6	6	6	0	0	0	2	0	0	1	0	0	0	0	0	0	0	0	0	0	0	0	0	0	0	0	0	2	0	0	1	1	2	3	1	2	1	3	0	3	1	0	0
A0A067EIS1;A0A067F6L3;A0A067ESA1;A0A1S3CXP2	A0A067EIS1;A0A067F6L3;A0A067ESA1	12;7;6;2	12;7;6;2	12;7;6;2	tr|A0A067EIS1|A0A067EIS1_CITSI Proteasome subunit alpha type OS=Citrus sinensis OX=2711 GN=CISIN_1g026496mg PE=3 SV=1;tr|A0A067F6L3|A0A067F6L3_CITSI Proteasome subunit alpha type OS=Citrus sinensis OX=2711 GN=CISIN_1g042723mg PE=3 SV=1;tr|A0A067ESA1|A0A067	4	12	12	12	6	0	5	10	3	5	7	3	7	4	8	0	0	0	0	0	0	1	0	0	0	0	0	0	1	0	1	6	1	7	6	4	8	2	3	0	6	0	3	5
A0A067EIS3	A0A067EIS3	2	2	2	tr|A0A067EIS3|A0A067EIS3_CITSI Uncharacterized protein OS=Citrus sinensis OX=2711 GN=CISIN_1g022862mg PE=4 SV=1	1	2	2	2	0	0	0	0	0	0	0	0	0	0	0	0	0	0	0	0	0	0	0	0	0	0	0	0	0	0	0	0	0	0	0	0	0	0	0	0	0	0	0	0
A0A067EIT6;A0A067EJ19;A0A067EV53;A0A067EMG3;A0A067EIS8;A0A067EVW8;A0A067EV46	A0A067EIT6;A0A067EJ19;A0A067EV53;A0A067EMG3;A0A067EIS8;A0A067EVW8;A0A067EV46	2;2;2;2;2;2;2	2;2;2;2;2;2;2	2;2;2;2;2;2;2	tr|A0A067EIT6|A0A067EIT6_CITSI Not3 domain-containing protein (Fragment) OS=Citrus sinensis OX=2711 GN=CISIN_1g0026781mg PE=3 SV=1;tr|A0A067EJ19|A0A067EJ19_CITSI Not3 domain-containing protein (Fragment) OS=Citrus sinensis OX=2711 GN=CISIN_1g0026781mg PE=3	7	2	2	2	0	0	0	1	0	0	0	0	0	0	0	0	0	0	0	0	0	0	0	0	0	0	0	0	0	0	0	0	0	0	0	0	0	0	0	0	0	0	0	0
A0A067EUU7;A0A067EIU1;A0A067EII1	A0A067EUU7;A0A067EIU1;A0A067EII1	2;2;1	2;2;1	2;2;1	tr|A0A067EUU7|A0A067EUU7_CITSI Uncharacterized protein OS=Citrus sinensis OX=2711 GN=CISIN_1g015935mg PE=3 SV=1;tr|A0A067EIU1|A0A067EIU1_CITSI Uncharacterized protein OS=Citrus sinensis OX=2711 GN=CISIN_1g015935mg PE=3 SV=1;tr|A0A067EII1|A0A067EII1_CITSI U	3	2	2	2	1	0	0	0	0	0	0	0	0	0	0	0	0	0	0	0	0	0	0	0	0	0	0	0	0	0	0	0	0	0	0	0	0	0	0	0	0	0	0	0
A0A067EM96;A0A067EIW5;A0A067EM92;A0A067EUX2;A0A067EUX9	A0A067EM96;A0A067EIW5;A0A067EM92;A0A067EUX2;A0A067EUX9	3;3;3;3;2	3;3;3;3;2	3;3;3;3;2	tr|A0A067EM96|A0A067EM96_CITSI Uncharacterized protein (Fragment) OS=Citrus sinensis OX=2711 GN=CISIN_1g0181871mg PE=4 SV=1;tr|A0A067EIW5|A0A067EIW5_CITSI Uncharacterized protein OS=Citrus sinensis OX=2711 GN=CISIN_1g0181871mg PE=4 SV=1;tr|A0A067EM92|A0A06	5	3	3	3	0	0	0	1	0	0	0	0	0	0	0	0	0	0	0	0	0	0	0	0	0	0	0	0	0	0	0	0	0	0	0	0	0	0	0	0	0	0	0	0
A0A067EIZ1	A0A067EIZ1	3	2	2	tr|A0A067EIZ1|A0A067EIZ1_CITSI Uncharacterized protein (Fragment) OS=Citrus sinensis OX=2711 GN=CISIN_1g0277372mg PE=4 SV=1	1	3	2	2	0	0	0	1	0	0	0	0	0	0	0	0	0	0	0	0	0	0	0	0	0	0	0	0	0	0	0	0	0	0	0	0	0	0	0	0	0	0	0	0
A0A067FMH6;A0A067FMK8;A0A067EJ84	A0A067FMH6;A0A067FMK8;A0A067EJ84	2;2;2	2;2;2	2;2;2	tr|A0A067FMH6|A0A067FMH6_CITSI SAM_MPBQ_MSBQ_MT domain-containing protein OS=Citrus sinensis OX=2711 GN=CISIN_1g019684mg PE=3 SV=1;tr|A0A067FMK8|A0A067FMK8_CITSI SAM_MPBQ_MSBQ_MT domain-containing protein OS=Citrus sinensis OX=2711 GN=CISIN_1g019684mg PE=3	3	2	2	2	0	0	0	0	0	0	0	0	0	0	0	0	0	0	0	0	0	0	0	0	0	0	0	0	0	0	0	0	0	0	0	0	0	0	0	0	0	0	0	0
A0A067EWB9;A0A067EMX8;A0A067EVM0;A0A067EJ90;A0A067EJI6	A0A067EWB9;A0A067EMX8;A0A067EVM0;A0A067EJ90;A0A067EJI6	9;9;9;9;8	5;5;5;5;4	5;5;5;5;4	tr|A0A067EWB9|A0A067EWB9_CITSI Isocitrate dehydrogenase (NADP(+)) (Fragment) OS=Citrus sinensis OX=2711 GN=CISIN_1g0090411mg PE=3 SV=1;tr|A0A067EMX8|A0A067EMX8_CITSI Isocitrate dehydrogenase (NADP(+)) (Fragment) OS=Citrus sinensis OX=2711 GN=CISIN_1g009041	5	9	5	5	0	0	1	2	0	1	1	0	1	0	0	0	0	0	0	0	0	0	0	0	0	0	0	0	0	0	1	3	1	3	3	2	3	0	3	0	3	0	1	0
A0A067EJ94	A0A067EJ94	2	2	2	tr|A0A067EJ94|A0A067EJ94_CITSI Glutaredoxin domain-containing protein (Fragment) OS=Citrus sinensis OX=2711 GN=CISIN_1g0339622mg PE=4 SV=1	1	2	2	2	0	0	0	0	0	0	0	0	0	0	0	0	0	0	0	0	0	0	0	0	0	0	0	0	0	0	0	1	1	2	0	0	2	0	0	0	0	0	0	0
A0A067EJB8	A0A067EJB8	2	2	2	tr|A0A067EJB8|A0A067EJB8_CITSI L-ascorbate peroxidase OS=Citrus sinensis OX=2711 GN=CISIN_1g025588mg PE=3 SV=1	1	2	2	2	0	0	0	1	0	0	0	0	0	0	0	0	0	0	0	0	0	0	0	0	0	0	0	0	0	0	0	0	0	0	0	0	0	0	0	0	0	0	0	0
A0A067EWF2;A0A067EN13;A0A067EVP2;A0A067EJL4;A0A067EJC2;A0A067EVN9;A0A067EJC4;A0A067GHA8;A0A067GG96	A0A067EWF2;A0A067EN13;A0A067EVP2;A0A067EJL4;A0A067EJC2;A0A067EVN9;A0A067EJC4	10;10;10;10;10;10;6;1;1	10;10;10;10;10;10;6;1;1	10;10;10;10;10;10;6;1;1	tr|A0A067EWF2|A0A067EWF2_CITSI Protein kinase domain-containing protein OS=Citrus sinensis OX=2711 GN=CISIN_1g002382mg PE=4 SV=1;tr|A0A067EN13|A0A067EN13_CITSI Protein kinase domain-containing protein OS=Citrus sinensis OX=2711 GN=CISIN_1g002382mg PE=4 SV=	9	10	10	10	0	0	0	2	0	0	0	0	0	0	0	0	0	0	0	0	0	0	0	0	0	0	0	0	0	0	0	0	0	1	0	0	1	0	0	0	1	0	0	0
A0A067EJD9	A0A067EJD9	7	7	7	tr|A0A067EJD9|A0A067EJD9_CITSI Uncharacterized protein OS=Citrus sinensis OX=2711 GN=CISIN_1g015194mg PE=4 SV=1	1	7	7	7	0	0	0	3	0	0	0	0	0	0	0	0	0	0	0	0	0	0	0	0	0	0	0	0	0	0	0	1	0	2	2	0	1	0	1	0	2	0	0	1
A0A067EJH1;A0A067EJR5	A0A067EJH1;A0A067EJR5	2;2	2;2	2;2	tr|A0A067EJH1|A0A067EJH1_CITSI Dihydrolipoamide acetyltransferase component of pyruvate dehydrogenase complex OS=Citrus sinensis OX=2711 GN=CISIN_1g006594mg PE=3 SV=1;tr|A0A067EJR5|A0A067EJR5_CITSI Dihydrolipoamide acetyltransferase component of pyruvate d	2	2	2	2	0	0	0	0	0	0	0	0	0	0	0	0	0	0	0	0	0	0	0	0	0	0	0	0	0	0	0	0	0	0	0	0	0	0	0	0	0	0	0	0
A0A067EJI8	A0A067EJI8	8	8	8	tr|A0A067EJI8|A0A067EJI8_CITSI 4-hydroxy-4-methyl-2-oxoglutarate aldolase OS=Citrus sinensis OX=2711 GN=CISIN_1g031057mg PE=3 SV=1	1	8	8	8	4	2	4	5	4	3	6	2	6	4	4	0	0	0	0	0	0	0	0	0	0	0	0	0	0	0	0	4	1	3	4	3	4	1	1	0	2	0	2	4
A0A067EJK1;A0A3Q0JFN4;A0A067EJK7	A0A067EJK1	9;2;1	1;0;0	1;0;0	tr|A0A067EJK1|A0A067EJK1_CITSI Uncharacterized protein OS=Citrus sinensis OX=2711 GN=CISIN_1g043296mg PE=3 SV=1	3	9	1	1	7	5	6	8	5	7	8	5	7	3	8	1	1	1	0	1	0	2	0	0	0	0	0	1	3	1	3	6	4	6	7	5	8	3	5	1	5	2	6	7
A0A067EJP3	A0A067EJP3	1	1	1	tr|A0A067EJP3|A0A067EJP3_CITSI mRNA cap-binding protein OS=Citrus sinensis OX=2711 GN=CISIN_1g029174mg PE=3 SV=1	1	1	1	1	0	0	0	0	0	0	0	0	0	0	0	0	0	0	0	0	0	0	0	0	0	0	0	0	0	0	0	0	0	0	1	0	0	0	0	0	0	0	0	0
A0A067EK92;A0A067EJZ1;A0A067EX22	A0A067EK92;A0A067EJZ1	3;3;1	3;3;1	3;3;1	tr|A0A067EK92|A0A067EK92_CITSI Pentose-5-phosphate 3-epimerase OS=Citrus sinensis OX=2711 GN=CISIN_1g0235031mg PE=3 SV=1;tr|A0A067EJZ1|A0A067EJZ1_CITSI Pentose-5-phosphate 3-epimerase (Fragment) OS=Citrus sinensis OX=2711 GN=CISIN_1g0235031mg PE=3 SV=1	3	3	3	3	2	2	1	3	2	2	2	2	2	0	3	0	0	0	0	0	0	0	0	0	0	0	0	0	0	0	0	2	0	2	2	1	2	0	2	0	1	0	1	2
A0A067EJZ7	A0A067EJZ7	16	16	13	tr|A0A067EJZ7|A0A067EJZ7_CITSI Aldedh domain-containing protein OS=Citrus sinensis OX=2711 GN=CISIN_1g015042mg PE=3 SV=1	1	16	16	13	1	0	1	1	0	1	1	1	0	1	1	0	0	0	0	0	0	0	0	0	0	0	0	0	1	0	2	1	0	1	1	1	0	0	0	0	0	0	1	1
A0A067EK71	A0A067EK71	1	1	1	tr|A0A067EK71|A0A067EK71_CITSI Protein kinase domain-containing protein OS=Citrus sinensis OX=2711 GN=CISIN_1g037010mg PE=4 SV=1	1	1	1	1	0	0	0	0	0	0	0	0	0	0	0	0	0	0	0	0	0	0	0	0	0	0	0	0	0	0	0	0	0	0	0	0	0	0	0	0	0	0	0	0
A0A067ENZ4;A0A067EK95;A0A067EKH7	A0A067ENZ4;A0A067EK95;A0A067EKH7	1;1;1	1;1;1	1;1;1	tr|A0A067ENZ4|A0A067ENZ4_CITSI Uncharacterized protein (Fragment) OS=Citrus sinensis OX=2711 GN=CISIN_1g0013392mg PE=4 SV=1;tr|A0A067EK95|A0A067EK95_CITSI Uncharacterized protein (Fragment) OS=Citrus sinensis OX=2711 GN=CISIN_1g0013392mg PE=4 SV=1;tr|A0A06	3	1	1	1	0	0	0	0	0	0	0	0	0	0	0	0	0	0	0	0	0	0	0	0	0	0	0	0	0	0	0	0	0	0	0	0	0	0	0	0	0	0	0	0
A0A067EKF3;A0A067EIS4	A0A067EKF3	20;1	20;1	17;0	tr|A0A067EKF3|A0A067EKF3_CITSI Uncharacterized protein OS=Citrus sinensis OX=2711 GN=CISIN_1g006872mg PE=3 SV=1	2	20	20	17	2	2	3	7	0	2	1	1	2	2	2	0	1	0	0	1	1	2	1	0	2	0	1	0	2	0	3	7	1	7	6	3	5	2	4	1	6	0	2	1
A0A067EWS4;A0A067EKF7	A0A067EWS4;A0A067EKF7	2;2	2;2	2;2	tr|A0A067EWS4|A0A067EWS4_CITSI Uncharacterized protein (Fragment) OS=Citrus sinensis OX=2711 GN=CISIN_1g0144532mg PE=4 SV=1;tr|A0A067EKF7|A0A067EKF7_CITSI Uncharacterized protein OS=Citrus sinensis OX=2711 GN=CISIN_1g0144532mg PE=4 SV=1	2	2	2	2	0	0	0	0	0	0	0	0	0	0	0	0	0	0	0	0	0	0	0	0	0	0	0	0	0	0	0	0	0	0	0	0	0	0	0	0	0	0	0	0
A0A067EKG5	A0A067EKG5	1	1	1	tr|A0A067EKG5|A0A067EKG5_CITSI Uncharacterized protein (Fragment) OS=Citrus sinensis OX=2711 GN=CISIN_1g040215mg PE=3 SV=1	1	1	1	1	0	0	0	0	0	0	0	0	0	0	0	0	0	0	0	0	0	0	0	0	0	0	0	0	0	0	0	0	0	0	0	0	0	0	0	0	0	0	0	0
A0A067EXP4;A0A067EPA4;A0A067EP91;A0A067EKH2;A0A067EKR6;A0A067EPA9;A0A067EKW1;A0A067EKK3	A0A067EXP4;A0A067EPA4;A0A067EP91;A0A067EKH2;A0A067EKR6;A0A067EPA9;A0A067EKW1;A0A067EKK3	3;3;3;3;3;2;2;2	3;3;3;3;3;2;2;2	3;3;3;3;3;2;2;2	tr|A0A067EXP4|A0A067EXP4_CITSI Rubis-subs-bind domain-containing protein OS=Citrus sinensis OX=2711 GN=CISIN_1g008853mg PE=4 SV=1;tr|A0A067EPA4|A0A067EPA4_CITSI Rubis-subs-bind domain-containing protein OS=Citrus sinensis OX=2711 GN=CISIN_1g008853mg PE=4 S	8	3	3	3	0	0	0	1	0	0	0	0	0	0	2	0	0	0	0	0	0	0	0	0	0	0	0	0	0	0	0	1	0	1	0	0	0	0	0	0	1	0	0	0
A0A067EKP6	A0A067EKP6	2	2	2	tr|A0A067EKP6|A0A067EKP6_CITSI Phosducin domain-containing protein OS=Citrus sinensis OX=2711 GN=CISIN_1g025454mg PE=3 SV=1	1	2	2	2	0	0	0	0	0	0	0	0	0	0	0	0	0	0	0	0	0	0	0	0	0	0	0	0	0	0	0	0	0	0	0	0	0	0	0	0	0	0	0	0
A0A067EKT3;A0A067GG62;A0A067G473;A0A067GGE6;A0A067G744;A0A067DI13	A0A067EKT3	10;4;4;4;4;1	7;1;1;1;1;1	3;0;0;0;0;0	tr|A0A067EKT3|A0A067EKT3_CITSI Aldo_ket_red domain-containing protein OS=Citrus sinensis OX=2711 GN=CISIN_1g019272mg PE=4 SV=1	6	10	7	3	0	1	0	5	0	1	1	1	1	0	2	0	0	0	0	0	0	0	0	0	0	0	0	0	0	0	1	2	0	2	2	1	2	1	1	0	1	0	0	2
A0A067EL53;A0A067EKU5;A0A067EXX7;A0A067EL50;A0A067EX58	A0A067EL53;A0A067EKU5;A0A067EXX7;A0A067EL50;A0A067EX58	1;1;1;1;1	1;1;1;1;1	1;1;1;1;1	tr|A0A067EL53|A0A067EL53_CITSI Uncharacterized protein OS=Citrus sinensis OX=2711 GN=CISIN_1g022333mg PE=3 SV=1;tr|A0A067EKU5|A0A067EKU5_CITSI Uncharacterized protein OS=Citrus sinensis OX=2711 GN=CISIN_1g022333mg PE=4 SV=1;tr|A0A067EXX7|A0A067EXX7_CITSI U	5	1	1	1	0	0	0	0	0	0	0	0	0	0	0	0	0	0	0	0	0	0	0	0	0	0	0	0	0	0	0	0	0	0	0	0	0	0	0	0	0	0	0	0
A0A067EUD4;A0A067EKV0	A0A067EUD4;A0A067EKV0	2;2	2;2	2;2	tr|A0A067EUD4|A0A067EUD4_CITSI Uncharacterized protein OS=Citrus sinensis OX=2711 GN=CISIN_1g022247mg PE=3 SV=1;tr|A0A067EKV0|A0A067EKV0_CITSI Uncharacterized protein OS=Citrus sinensis OX=2711 GN=CISIN_1g022247mg PE=3 SV=1	2	2	2	2	0	0	0	0	0	0	0	0	0	0	0	0	0	0	0	0	0	0	0	0	0	0	0	0	0	0	0	1	0	0	1	0	0	0	0	0	1	0	0	0
A0A067EKZ0	A0A067EKZ0	1	1	1	tr|A0A067EKZ0|A0A067EKZ0_CITSI Pur_ac_phosph_N domain-containing protein (Fragment) OS=Citrus sinensis OX=2711 GN=CISIN_1g0080292mg PE=4 SV=1	1	1	1	1	0	0	0	0	0	0	0	0	0	0	0	0	0	0	0	0	0	0	0	0	0	0	0	0	0	0	0	0	0	0	0	0	0	0	0	0	0	0	0	0
A0A067EKZ9;A0A067EL95	A0A067EKZ9;A0A067EL95	4;4	2;2	2;2	tr|A0A067EKZ9|A0A067EKZ9_CITSI Profilin OS=Citrus sinensis OX=2711 GN=CISIN_1g032871mg PE=3 SV=1;tr|A0A067EL95|A0A067EL95_CITSI Profilin OS=Citrus sinensis OX=2711 GN=CISIN_1g032871mg PE=3 SV=1	2	4	2	2	2	1	2	3	1	2	2	1	2	1	2	0	0	0	0	0	0	0	0	0	0	0	0	0	1	0	1	2	1	2	2	1	2	1	2	0	2	0	2	2
A0A067EL05;A0A067EPQ6;A0A067EY35;A0A067ELA2;A0A067E319	A0A067EL05;A0A067EPQ6	9;6;4;4;1	9;6;4;4;1	9;6;4;4;1	tr|A0A067EL05|A0A067EL05_CITSI Uncharacterized protein OS=Citrus sinensis OX=2711 GN=CISIN_1g024820mg PE=4 SV=1;tr|A0A067EPQ6|A0A067EPQ6_CITSI Uncharacterized protein OS=Citrus sinensis OX=2711 GN=CISIN_1g024820mg PE=4 SV=1	5	9	9	9	0	0	0	0	0	0	0	0	0	0	0	0	0	0	0	0	0	0	0	0	0	0	0	0	0	0	0	1	0	1	1	1	1	0	1	0	1	0	0	0
A0A067EL09	A0A067EL09	12	12	12	tr|A0A067EL09|A0A067EL09_CITSI LRRNT_2 domain-containing protein OS=Citrus sinensis OX=2711 GN=CISIN_1g039087mg PE=4 SV=1	1	12	12	12	1	0	2	4	0	2	3	0	1	0	2	0	0	0	0	0	0	0	0	0	0	0	0	0	0	0	0	5	3	7	5	2	6	1	5	0	7	1	2	0
A0A067EL28;A0A067EPR8;A0A067EY52;A0A067ELB4;A0A067EPS1;A0A067EL22;A0A067ED84;A0A067E9U3;A0A067E9H0	A0A067EL28;A0A067EPR8;A0A067EY52;A0A067ELB4;A0A067EPS1;A0A067EL22	4;4;4;4;4;3;1;1;1	4;4;4;4;4;3;1;1;1	4;4;4;4;4;3;1;1;1	tr|A0A067EL28|A0A067EL28_CITSI Uncharacterized protein (Fragment) OS=Citrus sinensis OX=2711 GN=CISIN_1g0104471mg PE=4 SV=1;tr|A0A067EPR8|A0A067EPR8_CITSI Uncharacterized protein (Fragment) OS=Citrus sinensis OX=2711 GN=CISIN_1g0104471mg PE=3 SV=1;tr|A0A06	9	4	4	4	0	0	0	0	0	0	0	0	0	0	0	0	0	0	0	0	0	0	0	0	0	0	0	0	0	0	1	0	0	1	1	0	0	0	0	0	0	0	0	0
A0A067EY66;A0A067EPS8;A0A067EL38	A0A067EY66;A0A067EPS8;A0A067EL38	5;5;5	5;5;5	5;5;5	tr|A0A067EY66|A0A067EY66_CITSI Uncharacterized protein OS=Citrus sinensis OX=2711 GN=CISIN_1g006929mg PE=4 SV=1;tr|A0A067EPS8|A0A067EPS8_CITSI Uncharacterized protein OS=Citrus sinensis OX=2711 GN=CISIN_1g006929mg PE=4 SV=1;tr|A0A067EL38|A0A067EL38_CITSI U	3	5	5	5	0	0	0	0	0	0	0	0	0	0	0	0	0	0	0	0	0	0	0	0	0	0	0	0	0	0	0	0	0	1	3	0	1	0	1	0	1	0	0	0
A0A067EUQ6;A0A067EL66	A0A067EUQ6;A0A067EL66	3;3	3;3	3;3	tr|A0A067EUQ6|A0A067EUQ6_CITSI X8 domain-containing protein OS=Citrus sinensis OX=2711 GN=CISIN_1g028392mg PE=4 SV=1;tr|A0A067EL66|A0A067EL66_CITSI X8 domain-containing protein OS=Citrus sinensis OX=2711 GN=CISIN_1g028392mg PE=4 SV=1	2	3	3	3	0	0	0	0	0	0	0	0	0	0	0	0	0	0	0	0	0	0	0	0	0	0	0	0	0	1	0	1	1	1	1	1	1	1	1	1	1	1	0	0
A0A067EL68	A0A067EL68	1	1	1	tr|A0A067EL68|A0A067EL68_CITSI Fe2OG dioxygenase domain-containing protein OS=Citrus sinensis OX=2711 GN=CISIN_1g037402mg PE=4 SV=1	1	1	1	1	0	0	0	0	0	1	1	0	0	0	0	0	0	0	0	0	0	0	0	0	0	0	0	0	0	0	0	0	0	1	1	0	0	0	1	0	1	0	0	1
A0A067EY47;A0A067EXD8;A0A067ELA9	A0A067EY47;A0A067EXD8;A0A067ELA9	4;4;4	4;4;4	4;4;4	tr|A0A067EY47|A0A067EY47_CITSI Uncharacterized protein (Fragment) OS=Citrus sinensis OX=2711 GN=CISIN_1g0104472mg PE=4 SV=1;tr|A0A067EXD8|A0A067EXD8_CITSI Uncharacterized protein (Fragment) OS=Citrus sinensis OX=2711 GN=CISIN_1g0104472mg PE=4 SV=1;tr|A0A06	3	4	4	4	0	0	0	0	0	0	0	0	0	0	0	0	0	0	0	0	0	0	0	0	0	0	0	0	1	0	1	1	0	1	1	0	1	0	1	0	1	0	0	0
A0A067ELC2	A0A067ELC2	4	2	2	tr|A0A067ELC2|A0A067ELC2_CITSI PFK domain-containing protein (Fragment) OS=Citrus sinensis OX=2711 GN=CISIN_1g0098042mg PE=4 SV=1	1	4	2	2	0	0	0	0	0	0	0	0	0	0	0	0	0	0	0	0	0	0	0	0	0	0	0	0	0	0	0	1	1	1	1	0	1	0	1	0	1	0	0	1
A0A067ELD8;A0A067G866	A0A067ELD8	7;1	7;1	6;1	tr|A0A067ELD8|A0A067ELD8_CITSI Alpha-galactosidase (Fragment) OS=Citrus sinensis OX=2711 GN=CISIN_1g0388172mg PE=3 SV=1	2	7	7	6	0	0	0	0	0	0	0	0	0	0	0	0	0	0	0	0	0	0	0	0	0	0	0	0	0	0	0	0	0	1	0	0	0	0	0	0	1	0	0	0
A0A067ELF6	A0A067ELF6	3	3	3	tr|A0A067ELF6|A0A067ELF6_CITSI Cytochrome c domain-containing protein OS=Citrus sinensis OX=2711 GN=CISIN_1g042592mg PE=4 SV=1	1	3	3	3	0	0	0	0	0	0	0	0	0	0	0	0	0	0	0	0	0	0	0	0	0	0	0	0	0	0	0	0	0	0	0	0	0	0	0	0	0	0	0	0
A0A067ELW7;A0A067HEQ7	A0A067ELW7	9;1	9;1	9;1	tr|A0A067ELW7|A0A067ELW7_CITSI Glyco_hydro_18 domain-containing protein OS=Citrus sinensis OX=2711 GN=CISIN_1g043511mg PE=3 SV=1	2	9	9	9	2	2	2	4	2	4	3	2	3	2	4	0	0	0	0	0	0	0	0	0	0	0	0	0	1	0	0	6	4	6	6	5	5	4	6	2	6	3	3	2
A0A067ELZ3	A0A067ELZ3	17	17	17	tr|A0A067ELZ3|A0A067ELZ3_CITSI Uncharacterized protein OS=Citrus sinensis OX=2711 GN=CISIN_1g013527mg PE=3 SV=1	1	17	17	17	1	0	1	5	0	0	0	0	2	0	2	0	0	0	0	0	0	0	0	0	0	0	0	0	0	0	1	0	0	1	1	0	2	0	0	0	0	0	1	2
A0A067EM82;A0A067F0M4;A0A067F1F3;A0A067F0L9	A0A067EM82;A0A067F0M4;A0A067F1F3;A0A067F0L9	1;1;1;1	1;1;1;1	1;1;1;1	tr|A0A067EM82|A0A067EM82_CITSI Uncharacterized protein OS=Citrus sinensis OX=2711 GN=CISIN_1g039249mg PE=4 SV=1;tr|A0A067F0M4|A0A067F0M4_CITSI ATP-dependent Clp protease proteolytic subunit OS=Citrus sinensis OX=2711 GN=CISIN_1g022551mg PE=3 SV=1;tr|A0A067	4	1	1	1	0	0	0	0	0	0	0	0	0	0	0	0	0	0	0	0	0	0	0	0	0	0	0	0	0	0	0	0	0	0	0	0	0	0	0	0	0	0	0	0
A0A067EMA8	A0A067EMA8	9	9	7	tr|A0A067EMA8|A0A067EMA8_CITSI ELFV_dehydrog domain-containing protein (Fragment) OS=Citrus sinensis OX=2711 GN=CISIN_1g036924mg PE=3 SV=1	1	9	9	7	3	0	2	4	1	1	1	0	2	0	3	0	0	0	0	0	0	0	0	0	0	0	0	0	0	0	1	2	0	2	3	1	5	0	2	0	4	0	0	2
A0A067EMB0	A0A067EMB0	2	2	2	tr|A0A067EMB0|A0A067EMB0_CITSI Uncharacterized protein OS=Citrus sinensis OX=2711 GN=CISIN_1g030678mg PE=4 SV=1	1	2	2	2	1	0	0	1	0	0	1	0	1	1	1	0	0	0	0	0	0	0	0	0	0	0	0	0	0	0	0	0	0	0	0	0	1	0	0	0	0	0	0	0
A0A067EML4;A0A067ER15;A0A067EMB3;A0A067EZD9	A0A067EML4;A0A067ER15;A0A067EMB3;A0A067EZD9	2;2;2;1	2;2;2;1	2;2;2;1	tr|A0A067EML4|A0A067EML4_CITSI Uncharacterized protein OS=Citrus sinensis OX=2711 GN=CISIN_1g005183mg PE=4 SV=1;tr|A0A067ER15|A0A067ER15_CITSI Uncharacterized protein OS=Citrus sinensis OX=2711 GN=CISIN_1g005183mg PE=3 SV=1;tr|A0A067EMB3|A0A067EMB3_CITSI U	4	2	2	2	0	0	0	0	0	0	0	0	0	0	0	0	0	0	0	0	0	0	0	0	0	0	0	0	0	0	0	0	0	0	0	0	0	0	0	0	0	0	0	0
A0A067EMD7;A0A067EYD4;A0A067GYE9;A0A1S3DSR8;A0A067EX43;A0A1S3D1I0;A0A1S3DRG9	A0A067EMD7;A0A067EYD4;A0A067GYE9;A0A1S3DSR8;A0A067EX43;A0A1S3D1I0;A0A1S3DRG9	2;2;1;1;1;1;1	1;1;0;0;0;0;0	1;1;0;0;0;0;0	tr|A0A067EMD7|A0A067EMD7_CITSI AAA domain-containing protein OS=Citrus sinensis OX=2711 GN=CISIN_1g039866mg PE=3 SV=1;tr|A0A067EYD4|A0A067EYD4_CITSI AAA domain-containing protein OS=Citrus sinensis OX=2711 GN=CISIN_1g014525mg PE=3 SV=1;tr|A0A067GYE9|A0A067	7	2	1	1	0	0	1	1	0	1	2	0	2	0	0	0	0	0	0	0	0	0	0	0	0	0	0	0	0	0	0	2	1	1	2	1	2	0	1	0	1	1	0	1
A0A067EMF1;A0A067EGY2	A0A067EMF1	12;1	12;1	11;0	tr|A0A067EMF1|A0A067EMF1_CITSI Glucan endo-1,3-beta-D-glucosidase OS=Citrus sinensis OX=2711 GN=CISIN_1g011532mg PE=3 SV=1	2	12	12	11	4	1	2	3	2	3	4	1	1	2	4	0	0	0	0	0	0	1	0	0	1	0	0	0	2	0	0	5	0	6	6	2	3	2	5	0	6	0	1	4
A0A067EMG1	A0A067EMG1	2	2	2	tr|A0A067EMG1|A0A067EMG1_CITSI Germin-like protein OS=Citrus sinensis OX=2711 GN=CISIN_1g027919mg PE=3 SV=1	1	2	2	2	0	0	0	0	0	0	0	0	0	0	0	0	0	0	0	0	0	0	0	0	0	0	0	0	0	0	0	0	0	0	0	0	0	0	0	0	0	0	0	0
A0A067ER68;A0A067ER64;A0A067EZJ6;A0A067EMH5;A0A067EMH0;A0A067EYR9	A0A067ER68;A0A067ER64;A0A067EZJ6;A0A067EMH5;A0A067EMH0;A0A067EYR9	2;2;2;2;2;2	2;2;2;2;2;2	2;2;2;2;2;2	tr|A0A067ER68|A0A067ER68_CITSI Flap endonuclease 1 OS=Citrus sinensis OX=2711 GN=FEN1 PE=3 SV=1;tr|A0A067ER64|A0A067ER64_CITSI Flap endonuclease 1 OS=Citrus sinensis OX=2711 GN=FEN1 PE=3 SV=1;tr|A0A067EZJ6|A0A067EZJ6_CITSI Flap endonuclease 1 OS=Citrus sin	6	2	2	2	0	0	0	0	0	0	0	0	0	0	0	0	0	0	0	0	0	0	0	0	0	0	0	0	0	0	0	0	0	0	0	0	0	0	0	0	0	0	0	0
A0A067EMH1	A0A067EMH1	3	3	3	tr|A0A067EMH1|A0A067EMH1_CITSI ACB domain-containing protein (Fragment) OS=Citrus sinensis OX=2711 GN=CISIN_1g0066451mg PE=3 SV=1	1	3	3	3	0	0	0	0	0	0	0	0	0	0	0	0	0	0	0	0	0	0	0	0	0	0	0	0	0	0	0	0	0	0	0	0	0	0	0	0	0	0	0	0
A0A067EMJ4	A0A067EMJ4	5	3	3	tr|A0A067EMJ4|A0A067EMJ4_CITSI Beta-galactosidase (Fragment) OS=Citrus sinensis OX=2711 GN=CISIN_1g0461461mg PE=3 SV=1	1	5	3	3	1	0	1	1	0	0	0	0	0	0	0	0	0	0	0	0	0	0	0	0	0	0	0	0	0	0	0	1	1	1	0	0	0	0	1	0	1	0	0	1
A0A067EW13;A0A067EMK9	A0A067EW13;A0A067EMK9	4;4	4;4	4;4	tr|A0A067EW13|A0A067EW13_CITSI Uncharacterized protein OS=Citrus sinensis OX=2711 GN=CISIN_1g015770mg PE=4 SV=1;tr|A0A067EMK9|A0A067EMK9_CITSI Uncharacterized protein OS=Citrus sinensis OX=2711 GN=CISIN_1g015770mg PE=4 SV=1	2	4	4	4	3	0	0	0	0	0	2	0	1	0	1	0	0	0	0	0	0	0	0	0	0	0	0	0	0	0	0	0	0	0	0	0	1	0	0	0	1	0	0	0
A0A067EMM5;A0A067ER31;A0A067EZF7	A0A067EMM5;A0A067ER31	5;4;2	5;4;2	5;4;2	tr|A0A067EMM5|A0A067EMM5_CITSI Uncharacterized protein OS=Citrus sinensis OX=2711 GN=CISIN_1g008223mg PE=3 SV=1;tr|A0A067ER31|A0A067ER31_CITSI Uncharacterized protein OS=Citrus sinensis OX=2711 GN=CISIN_1g008223mg PE=4 SV=1	3	5	5	5	0	0	0	0	0	0	0	0	0	0	0	0	0	0	0	0	0	0	0	0	0	0	0	0	0	0	0	0	0	0	0	0	0	0	1	0	1	0	0	0
A0A067EMN3;A0A067EYM9;A0A067ER35	A0A067EMN3;A0A067EYM9;A0A067ER35	2;2;2	2;2;2	2;2;2	tr|A0A067EMN3|A0A067EMN3_CITSI Ubiquitin carboxyl-terminal hydrolase OS=Citrus sinensis OX=2711 GN=CISIN_1g019907mg PE=3 SV=1;tr|A0A067EYM9|A0A067EYM9_CITSI Ubiquitin carboxyl-terminal hydrolase OS=Citrus sinensis OX=2711 GN=CISIN_1g019907mg PE=3 SV=1;tr|A	3	2	2	2	0	0	0	0	0	0	0	0	0	0	0	0	0	0	0	0	0	0	0	0	0	0	0	0	0	0	0	0	0	0	0	0	0	0	0	0	0	0	0	0
A0A067EMQ7;A0A067EBP8	A0A067EMQ7;A0A067EBP8	8;7	8;7	7;6	tr|A0A067EMQ7|A0A067EMQ7_CITSI Uncharacterized protein OS=Citrus sinensis OX=2711 GN=CISIN_1g017181mg PE=3 SV=1;tr|A0A067EBP8|A0A067EBP8_CITSI Uncharacterized protein OS=Citrus sinensis OX=2711 GN=CISIN_1g017181mg PE=3 SV=1	2	8	8	7	1	0	0	0	0	0	0	0	0	0	0	0	0	0	0	0	0	0	0	0	0	0	0	0	0	0	0	1	0	2	0	0	0	0	1	0	1	0	0	0
A0A067EMY2;A0A067FQC7	A0A067EMY2;A0A067FQC7	2;1	2;1	1;0	tr|A0A067EMY2|A0A067EMY2_CITSI Glutaredoxin domain-containing protein (Fragment) OS=Citrus sinensis OX=2711 GN=CISIN_1g0339621mg PE=4 SV=1;tr|A0A067FQC7|A0A067FQC7_CITSI Glutaredoxin domain-containing protein OS=Citrus sinensis OX=2711 GN=CISIN_1g033336mg	2	2	2	1	2	0	2	1	0	1	2	1	2	0	2	0	0	0	0	0	0	0	0	0	0	0	0	0	0	0	0	2	0	2	2	1	2	0	0	0	1	0	0	2
A0A067EN77	A0A067EN77	2	2	2	tr|A0A067EN77|A0A067EN77_CITSI Phytocyanin domain-containing protein OS=Citrus sinensis OX=2711 GN=CISIN_1g030021mg PE=4 SV=1	1	2	2	2	0	0	1	0	0	0	0	0	0	0	1	0	0	0	0	0	0	0	0	0	0	0	0	0	0	0	0	1	0	1	1	0	1	0	1	0	1	0	1	1
A0A067EN97	A0A067EN97	11	3	1	tr|A0A067EN97|A0A067EN97_CITSI Uncharacterized protein OS=Citrus sinensis OX=2711 GN=CISIN_1g038511mg PE=3 SV=1	1	11	3	1	9	5	7	11	6	8	9	6	8	4	10	1	1	1	0	1	0	2	0	0	0	0	0	1	3	1	3	6	4	7	9	5	9	3	5	1	5	2	7	9
A0A067ENB8	A0A067ENB8	2	2	2	tr|A0A067ENB8|A0A067ENB8_CITSI Protein kinase domain-containing protein (Fragment) OS=Citrus sinensis OX=2711 GN=CISIN_1g036550mg PE=3 SV=1	1	2	2	2	0	0	0	0	0	0	0	0	0	0	0	0	0	0	0	0	0	0	0	0	0	0	0	0	0	0	0	0	0	0	0	0	0	0	1	0	1	0	0	0
A0A067ENH7	A0A067ENH7	1	1	1	tr|A0A067ENH7|A0A067ENH7_CITSI Uncharacterized protein OS=Citrus sinensis OX=2711 GN=CISIN_1g017552mg PE=3 SV=1	1	1	1	1	0	0	0	0	0	0	0	0	0	0	0	0	0	0	0	0	0	0	0	0	0	0	0	0	0	0	0	0	0	0	0	0	0	0	0	0	0	0	0	0
A0A067ENN7	A0A067ENN7	7	2	2	tr|A0A067ENN7|A0A067ENN7_CITSI FAD-binding PCMH-type domain-containing protein OS=Citrus sinensis OX=2711 GN=CISIN_1g009485mg PE=3 SV=1	1	7	2	2	1	1	1	1	1	1	1	0	1	1	1	0	0	0	0	0	0	1	1	0	1	0	1	0	1	0	1	0	0	0	0	0	0	0	0	0	0	0	1	1
A0A067ENP8	A0A067ENP8	1	1	1	tr|A0A067ENP8|A0A067ENP8_CITSI Protein transport protein SEC23 (Fragment) OS=Citrus sinensis OX=2711 GN=CISIN_1g0042381mg PE=3 SV=1	1	1	1	1	0	0	0	1	0	0	0	0	0	0	0	0	0	0	0	0	0	0	0	0	0	0	0	0	0	0	0	0	0	0	1	1	1	0	0	0	1	0	0	1
A0A067ENQ0;A0A067ENY7;A0A067ESF0	A0A067ENQ0;A0A067ENY7;A0A067ESF0	3;3;3	3;3;3	3;3;3	tr|A0A067ENQ0|A0A067ENQ0_CITSI S10_plectin domain-containing protein OS=Citrus sinensis OX=2711 GN=CISIN_1g029742mg PE=4 SV=1;tr|A0A067ENY7|A0A067ENY7_CITSI S10_plectin domain-containing protein OS=Citrus sinensis OX=2711 GN=CISIN_1g029742mg PE=4 SV=1;tr|A	3	3	3	3	0	0	0	1	0	0	0	0	0	0	0	0	0	0	0	0	0	0	0	0	0	0	0	0	0	0	1	0	0	0	0	0	0	0	0	0	0	0	0	0
A0A067ENQ3	A0A067ENQ3	22	18	14	tr|A0A067ENQ3|A0A067ENQ3_CITSI FAD-binding PCMH-type domain-containing protein (Fragment) OS=Citrus sinensis OX=2711 GN=CISIN_1g036220mg PE=3 SV=1	1	22	18	14	0	0	0	1	0	1	0	0	0	0	1	0	0	0	0	0	0	0	0	0	1	0	0	0	1	0	0	2	0	2	2	0	1	0	0	0	1	0	0	0
A0A067ENU2	A0A067ENU2	1	1	1	tr|A0A067ENU2|A0A067ENU2_CITSI Uncharacterized protein (Fragment) OS=Citrus sinensis OX=2711 GN=CISIN_1g0132571mg PE=4 SV=1	1	1	1	1	0	0	0	1	0	0	1	0	0	0	1	0	0	0	0	0	0	0	0	0	0	0	0	0	0	0	0	1	0	1	0	0	1	0	0	0	1	0	0	1
A0A067ENV0	A0A067ENV0	14	12	11	tr|A0A067ENV0|A0A067ENV0_CITSI Malate dehydrogenase OS=Citrus sinensis OX=2711 GN=CISIN_1g015131mg PE=3 SV=1	1	14	12	11	5	1	4	10	2	4	5	2	5	4	8	0	0	0	0	0	0	0	0	0	0	0	0	0	0	0	2	2	0	4	2	1	2	0	1	0	3	0	3	6
A0A067EP14	A0A067EP14	2	2	2	tr|A0A067EP14|A0A067EP14_CITSI Phytocyanin domain-containing protein OS=Citrus sinensis OX=2711 GN=CISIN_1g030729mg PE=4 SV=1	1	2	2	2	1	0	0	0	0	0	1	0	1	0	1	0	0	0	0	0	0	0	0	0	0	0	0	0	0	0	0	0	0	0	0	0	0	0	0	0	0	0	0	0
A0A067EP30	A0A067EP30	2	2	2	tr|A0A067EP30|A0A067EP30_CITSI C2 domain-containing protein OS=Citrus sinensis OX=2711 GN=CISIN_1g023810mg PE=4 SV=1	1	2	2	2	0	0	0	1	0	0	0	0	0	0	0	0	0	0	0	0	0	0	0	0	0	0	0	0	0	0	0	0	0	0	0	0	0	0	0	0	0	0	0	0
A0A067EP55	A0A067EP55	5	5	5	tr|A0A067EP55|A0A067EP55_CITSI Purple acid phosphatase (Fragment) OS=Citrus sinensis OX=2711 GN=CISIN_1g0071332mg PE=3 SV=1	1	5	5	5	0	0	0	2	0	0	1	0	0	0	1	0	0	0	0	0	0	0	0	0	0	0	0	0	0	0	0	0	0	1	1	0	1	0	0	0	1	0	0	0
A0A067EP73	A0A067EP73	4	4	4	tr|A0A067EP73|A0A067EP73_CITSI Uncharacterized protein OS=Citrus sinensis OX=2711 GN=CISIN_1g021388mg PE=3 SV=1	1	4	4	4	1	0	1	1	0	1	1	0	1	1	1	0	0	0	0	0	0	0	0	0	0	0	0	0	0	0	0	1	0	1	0	0	1	0	0	0	2	0	0	2
A0A067EP94;A0A067EP27;A0A067F151;A0A067ESQ7	A0A067EP94;A0A067EP27;A0A067F151	10;7;5;4	10;7;5;4	10;7;5;4	tr|A0A067EP94|A0A067EP94_CITSI AMP-binding domain-containing protein OS=Citrus sinensis OX=2711 GN=CISIN_1g013869mg PE=3 SV=1;tr|A0A067EP27|A0A067EP27_CITSI AMP-binding domain-containing protein OS=Citrus sinensis OX=2711 GN=CISIN_1g013869mg PE=3 SV=1;tr|A	4	10	10	10	2	1	2	4	1	2	2	1	2	1	2	0	0	0	0	0	0	0	0	0	0	0	0	0	0	0	1	0	0	3	1	0	3	0	1	0	1	0	0	2
A0A067EPB2;A0A067EPJ1	A0A067EPB2;A0A067EPJ1	1;1	1;1	1;1	tr|A0A067EPB2|A0A067EPB2_CITSI Uncharacterized protein OS=Citrus sinensis OX=2711 GN=CISIN_1g022278mg PE=4 SV=1;tr|A0A067EPJ1|A0A067EPJ1_CITSI Uncharacterized protein OS=Citrus sinensis OX=2711 GN=CISIN_1g022278mg PE=4 SV=1	2	1	1	1	0	0	0	0	0	0	0	0	0	0	0	0	0	0	0	0	0	0	0	0	0	0	0	0	0	0	0	0	0	0	0	0	0	0	0	0	0	0	0	0
A0A067ET10;A0A067EPB7;A0A067EPJ5	A0A067ET10;A0A067EPB7;A0A067EPJ5	5;5;5	1;1;1	1;1;1	tr|A0A067ET10|A0A067ET10_CITSI Glutamate dehydrogenase OS=Citrus sinensis OX=2711 GN=CISIN_1g014463mg PE=3 SV=1;tr|A0A067EPB7|A0A067EPB7_CITSI Glutamate dehydrogenase OS=Citrus sinensis OX=2711 GN=CISIN_1g014463mg PE=3 SV=1;tr|A0A067EPJ5|A0A067EPJ5_CITSI G	3	5	1	1	1	0	1	3	0	0	2	0	2	0	2	0	0	0	0	0	0	0	0	0	0	0	0	0	0	0	0	1	0	2	2	0	3	0	1	0	3	0	0	2
A0A067EPD4	A0A067EPD4	1	1	1	tr|A0A067EPD4|A0A067EPD4_CITSI Uncharacterized protein OS=Citrus sinensis OX=2711 GN=CISIN_1g027575mg PE=3 SV=1	1	1	1	1	0	0	0	0	0	0	0	0	0	0	0	0	0	0	0	0	0	0	0	0	0	0	0	0	0	0	0	0	0	0	0	0	0	0	0	0	0	0	0	0
A0A067EPJ8;A0A067H359;A0A067H0H4;A0A067H034	A0A067EPJ8	3;1;1;1	3;1;1;1	3;1;1;1	tr|A0A067EPJ8|A0A067EPJ8_CITSI Protein transport protein SEC23 (Fragment) OS=Citrus sinensis OX=2711 GN=CISIN_1g0042382mg PE=3 SV=1	4	3	3	3	0	0	0	2	0	0	0	0	0	0	0	0	0	0	0	0	0	0	0	0	0	0	0	0	0	0	0	2	0	1	0	1	2	0	1	0	0	0	0	0
A0A067EPP5	A0A067EPP5	4	4	4	tr|A0A067EPP5|A0A067EPP5_CITSI Purple acid phosphatase (Fragment) OS=Citrus sinensis OX=2711 GN=CISIN_1g0080291mg PE=3 SV=1	1	4	4	4	0	0	0	0	0	0	0	0	0	0	0	0	0	0	0	0	0	0	0	0	0	0	0	0	0	0	0	0	0	0	0	0	0	0	0	0	0	0	0	0
A0A067EPQ2;A0A067ETE8	A0A067EPQ2;A0A067ETE8	10;9	10;9	10;9	tr|A0A067EPQ2|A0A067EPQ2_CITSI PCI domain-containing protein OS=Citrus sinensis OX=2711 GN=CISIN_1g014576mg PE=3 SV=1;tr|A0A067ETE8|A0A067ETE8_CITSI PCI domain-containing protein OS=Citrus sinensis OX=2711 GN=CISIN_1g014576mg PE=3 SV=1	2	10	10	10	0	0	0	2	0	1	0	0	1	0	1	0	0	0	0	0	0	0	0	0	0	0	0	0	0	0	1	5	0	2	6	2	6	0	5	0	3	0	0	1
A0A067EPQ3	A0A067EPQ3	2	1	1	tr|A0A067EPQ3|A0A067EPQ3_CITSI Profilin OS=Citrus sinensis OX=2711 GN=CISIN_1g032811mg PE=3 SV=1	1	2	1	1	1	0	1	1	0	1	1	1	1	0	1	0	0	0	0	0	0	0	0	0	0	0	0	0	0	0	0	1	0	1	1	0	1	0	1	0	1	0	1	1
A0A067EPU7	A0A067EPU7	2	1	1	tr|A0A067EPU7|A0A067EPU7_CITSI Cystatin domain-containing protein OS=Citrus sinensis OX=2711 GN=CISIN_1g037584mg PE=4 SV=1	1	2	1	1	1	1	1	1	1	1	1	0	1	1	1	0	0	0	0	0	0	0	0	0	0	0	0	0	0	0	0	1	1	1	1	1	0	1	1	0	1	0	1	0
A0A067EQ43	A0A067EQ43	9	9	9	tr|A0A067EQ43|A0A067EQ43_CITSI Alpha-galactosidase (Fragment) OS=Citrus sinensis OX=2711 GN=CISIN_1g0388171mg PE=3 SV=1	1	9	9	9	0	0	0	2	0	0	0	0	0	0	0	0	0	0	0	0	0	0	0	0	0	0	0	0	0	0	0	0	1	2	0	1	0	1	0	0	1	1	0	0
A0A067EQ66;A0A067F296	A0A067EQ66;A0A067F296	28;22	28;22	2;2	tr|A0A067EQ66|A0A067EQ66_CITSI UTP--glucose-1-phosphate uridylyltransferase OS=Citrus sinensis OX=2711 GN=CISIN_1g012172mg PE=3 SV=1;tr|A0A067F296|A0A067F296_CITSI UTP--glucose-1-phosphate uridylyltransferase OS=Citrus sinensis OX=2711 GN=CISIN_1g012172mg	2	28	28	2	6	0	7	16	4	12	11	3	11	4	13	0	0	0	0	0	0	0	0	0	0	0	0	0	2	0	4	14	4	15	20	7	16	4	11	0	16	3	5	14
A0A067EQ80;A0A067F2A9;A0A067ETY2	A0A067EQ80;A0A067F2A9;A0A067ETY2	1;1;1	1;1;1	1;1;1	tr|A0A067EQ80|A0A067EQ80_CITSI Uncharacterized protein OS=Citrus sinensis OX=2711 GN=CISIN_1g011975mg PE=4 SV=1;tr|A0A067F2A9|A0A067F2A9_CITSI Uncharacterized protein OS=Citrus sinensis OX=2711 GN=CISIN_1g011975mg PE=4 SV=1;tr|A0A067ETY2|A0A067ETY2_CITSI U	3	1	1	1	0	0	0	0	0	0	0	0	0	0	0	0	0	0	0	0	0	0	0	0	0	0	0	0	0	0	0	0	0	0	0	0	0	0	0	0	0	0	0	0
A0A067EQ94	A0A067EQ94	11	11	11	tr|A0A067EQ94|A0A067EQ94_CITSI PKS_ER domain-containing protein OS=Citrus sinensis OX=2711 GN=CISIN_1g018246mg PE=3 SV=1	1	11	11	11	2	0	2	3	0	1	0	0	0	1	2	0	0	0	0	0	0	0	0	0	0	0	0	0	0	0	1	2	0	3	4	2	2	0	1	1	2	0	0	2
A0A067EQ98	A0A067EQ98	1	1	1	tr|A0A067EQ98|A0A067EQ98_CITSI FSH1 domain-containing protein OS=Citrus sinensis OX=2711 GN=CISIN_1g025495mg PE=4 SV=1	1	1	1	1	0	0	0	1	0	0	0	0	0	0	0	0	0	0	0	0	0	0	0	0	0	0	0	0	0	0	0	0	0	0	0	0	0	0	0	0	1	0	0	0
A0A067F1G2;A0A067EQG0	A0A067F1G2;A0A067EQG0	3;3	3;3	3;3	tr|A0A067F1G2|A0A067F1G2_CITSI HIT domain-containing protein OS=Citrus sinensis OX=2711 GN=CISIN_1g031773mg PE=4 SV=1;tr|A0A067EQG0|A0A067EQG0_CITSI HIT domain-containing protein OS=Citrus sinensis OX=2711 GN=CISIN_1g031773mg PE=4 SV=1	2	3	3	3	0	0	0	0	0	1	1	1	1	0	1	0	0	0	0	0	0	0	0	0	0	0	0	0	0	0	0	0	0	0	0	0	0	0	0	0	0	0	0	0
A0A067EU47;A0A067EQL8	A0A067EU47;A0A067EQL8	3;3	3;3	3;3	tr|A0A067EU47|A0A067EU47_CITSI Amylomaltase OS=Citrus sinensis OX=2711 GN=CISIN_1g002027mg PE=3 SV=1;tr|A0A067EQL8|A0A067EQL8_CITSI Amylomaltase OS=Citrus sinensis OX=2711 GN=CISIN_1g002027mg PE=3 SV=1	2	3	3	3	0	0	0	0	0	0	0	0	0	0	0	0	0	0	0	0	0	0	0	0	0	0	0	0	0	0	0	0	0	0	0	0	0	0	0	0	0	0	0	0
A0A067EQN5	A0A067EQN5	1	1	1	tr|A0A067EQN5|A0A067EQN5_CITSI Pinin_SDK_memA domain-containing protein OS=Citrus sinensis OX=2711 GN=CISIN_1g014812mg PE=3 SV=1	1	1	1	1	0	0	0	0	0	0	0	0	0	0	0	0	0	0	0	0	0	0	0	0	0	0	0	0	0	0	0	0	0	0	0	0	0	0	0	0	0	0	0	0
A0A067EQP2;A0A067F2S0;A0A067F1Y2;A0A067EUD9	A0A067EQP2;A0A067F2S0;A0A067F1Y2;A0A067EUD9	3;2;2;2	3;2;2;2	3;2;2;2	tr|A0A067EQP2|A0A067EQP2_CITSI PsbP domain-containing protein OS=Citrus sinensis OX=2711 GN=CISIN_1g026386mg PE=4 SV=1;tr|A0A067F2S0|A0A067F2S0_CITSI PsbP domain-containing protein OS=Citrus sinensis OX=2711 GN=CISIN_1g026386mg PE=4 SV=1;tr|A0A067F1Y2|A0A0	4	3	3	3	0	0	0	1	0	0	0	0	0	0	0	0	0	0	0	0	0	0	0	0	0	0	0	0	0	0	0	0	0	0	0	0	0	0	0	0	0	0	0	0
A0A067EQS8	A0A067EQS8	2	2	2	tr|A0A067EQS8|A0A067EQS8_CITSI Putative aquaporin PIP12 OS=Citrus sinensis OX=2711 GN=PIP1 PE=2 SV=1	1	2	2	2	0	0	0	0	0	0	0	0	0	1	0	0	0	0	0	0	0	0	0	0	0	0	0	0	0	0	0	0	0	0	0	0	0	0	0	0	0	0	0	0
A0A067EUH9;A0A067EQT1;A0A067ENC3	A0A067EUH9;A0A067EQT1	19;19;1	19;19;1	18;18;1	tr|A0A067EUH9|A0A067EUH9_CITSI Beta-galactosidase OS=Citrus sinensis OX=2711 GN=CISIN_1g004525mg PE=3 SV=1;tr|A0A067EQT1|A0A067EQT1_CITSI Beta-galactosidase OS=Citrus sinensis OX=2711 GN=CISIN_1g004525mg PE=3 SV=1	3	19	19	18	0	0	1	2	0	0	0	0	1	0	1	0	0	0	0	0	0	0	0	0	0	0	0	0	0	0	1	3	0	7	5	1	5	0	0	0	1	0	1	0
A0A067EQV8	A0A067EQV8	12	3	1	tr|A0A067EQV8|A0A067EQV8_CITSI Uncharacterized protein OS=Citrus sinensis OX=2711 GN=CISIN_1g006194mg PE=3 SV=1	1	12	3	1	3	1	2	5	1	2	5	1	1	2	2	1	0	1	0	1	0	1	0	0	0	0	0	1	2	0	2	3	1	4	5	4	3	2	4	1	5	1	1	2
A0A067EQW1	A0A067EQW1	3	2	2	tr|A0A067EQW1|A0A067EQW1_CITSI Histone H2A OS=Citrus sinensis OX=2711 GN=CISIN_1g032326mg PE=3 SV=1	1	3	2	2	1	1	1	2	1	1	1	1	1	1	1	1	1	1	1	1	1	1	1	1	1	1	0	1	1	1	1	1	1	1	1	1	1	1	1	1	1	1	1	1
A0A067EQX4	A0A067EQX4	2	2	2	tr|A0A067EQX4|A0A067EQX4_CITSI Uncharacterized protein OS=Citrus sinensis OX=2711 GN=CISIN_1g036834mg PE=4 SV=1	1	2	2	2	0	0	1	0	0	1	0	0	0	0	0	0	0	0	0	0	0	0	0	0	0	0	0	0	0	0	0	0	0	0	0	0	0	0	0	0	0	0	1	0
A0A067EQX8;A0A067F301;A0A067EUM6	A0A067EQX8;A0A067F301;A0A067EUM6	18;14;14	18;14;14	12;8;8	tr|A0A067EQX8|A0A067EQX8_CITSI Malate dehydrogenase OS=Citrus sinensis OX=2711 GN=CISIN_1g020022mg PE=3 SV=1;tr|A0A067F301|A0A067F301_CITSI Malate dehydrogenase OS=Citrus sinensis OX=2711 GN=CISIN_1g020022mg PE=3 SV=1;tr|A0A067EUM6|A0A067EUM6_CITSI Malate	3	18	18	12	9	5	7	12	8	10	14	5	10	6	11	0	0	0	0	0	0	3	0	0	0	0	1	0	1	0	5	13	7	13	9	9	14	6	10	1	13	5	7	11
A0A067ER06	A0A067ER06	5	4	4	tr|A0A067ER06|A0A067ER06_CITSI Beta-galactosidase (Fragment) OS=Citrus sinensis OX=2711 GN=CISIN_1g0063011mg PE=3 SV=1	1	5	4	4	1	0	1	2	1	0	0	0	0	1	1	0	0	0	0	0	0	0	0	0	0	0	0	0	0	0	1	1	1	1	1	1	1	1	1	0	1	0	0	0
A0A067ER17	A0A067ER17	3	3	3	tr|A0A067ER17|A0A067ER17_CITSI Ribosomal_L14e domain-containing protein OS=Citrus sinensis OX=2711 GN=CISIN_1g047135mg PE=3 SV=1	1	3	3	3	0	0	0	0	0	0	0	0	0	0	0	0	0	0	0	0	0	0	0	0	0	0	0	0	0	0	1	0	0	0	0	0	0	0	0	0	0	0	0	0
A0A067ER19	A0A067ER19	1	1	1	tr|A0A067ER19|A0A067ER19_CITSI Uncharacterized protein (Fragment) OS=Citrus sinensis OX=2711 GN=CISIN_1g0128611mg PE=3 SV=1	1	1	1	1	0	0	0	0	0	0	0	0	0	0	0	0	0	0	0	0	0	0	0	0	0	0	0	0	0	0	0	0	0	0	0	0	0	0	0	0	0	0	0	0
A0A067ER33;REV__A0A1S3CY38	A0A067ER33	16;1	16;1	16;1	tr|A0A067ER33|A0A067ER33_CITSI Aldo_ket_red domain-containing protein (Fragment) OS=Citrus sinensis OX=2711 GN=CISIN_1g0438232mg PE=4 SV=1	2	16	16	16	5	3	2	9	3	3	4	2	5	4	5	0	0	0	0	0	0	0	0	0	0	0	0	0	0	0	0	5	1	4	5	2	2	0	2	0	5	0	2	3
A0A067ER36	A0A067ER36	1	1	1	tr|A0A067ER36|A0A067ER36_CITSI Uncharacterized protein OS=Citrus sinensis OX=2711 GN=CISIN_1g046710mg PE=4 SV=1	1	1	1	1	0	0	0	0	0	0	0	0	0	0	0	0	0	0	0	0	0	0	0	0	0	0	0	0	0	0	0	0	0	0	0	0	0	0	0	0	0	0	0	0
A0A067ER52	A0A067ER52	7	3	3	tr|A0A067ER52|A0A067ER52_CITSI Uncharacterized protein OS=Citrus sinensis OX=2711 GN=CISIN_1g037845mg PE=3 SV=1	1	7	3	3	2	0	4	3	0	2	1	0	1	1	1	0	1	0	0	0	0	0	0	0	0	0	0	0	1	0	1	2	0	1	1	2	1	0	2	0	2	0	0	1
A0A067ER67	A0A067ER67	2	2	2	tr|A0A067ER67|A0A067ER67_CITSI Uncharacterized protein OS=Citrus sinensis OX=2711 GN=CISIN_1g030854mg PE=4 SV=1	1	2	2	2	0	0	0	0	0	0	0	0	0	0	0	0	0	0	0	0	0	0	0	0	0	0	0	0	0	0	0	0	0	0	0	0	0	0	0	0	0	0	0	0
A0A067ER80	A0A067ER80	5	5	4	tr|A0A067ER80|A0A067ER80_CITSI S5 DRBM domain-containing protein OS=Citrus sinensis OX=2711 GN=CISIN_1g024105mg PE=3 SV=1	1	5	5	4	0	0	0	0	0	0	0	0	2	0	0	0	0	0	0	0	0	0	0	0	0	0	0	0	0	0	1	1	0	1	2	0	2	0	1	0	2	0	0	0
A0A067ER87	A0A067ER87	5	4	1	tr|A0A067ER87|A0A067ER87_CITSI Peroxidase OS=Citrus sinensis OX=2711 GN=CISIN_1g020050mg PE=3 SV=1	1	5	4	1	0	0	0	1	0	2	2	2	3	1	3	0	0	0	0	0	0	0	0	0	0	0	0	0	0	1	0	0	0	1	0	0	0	0	0	0	1	0	0	3
A0A067ERA1	A0A067ERA1	1	1	1	tr|A0A067ERA1|A0A067ERA1_CITSI Uncharacterized protein (Fragment) OS=Citrus sinensis OX=2711 GN=CISIN_1g041033mg PE=4 SV=1	1	1	1	1	0	0	0	0	0	0	0	0	0	0	0	0	0	0	0	0	0	0	0	0	0	0	0	0	0	0	0	1	0	1	0	0	1	0	0	0	1	0	0	0
A0A067ERC6	A0A067ERC6	17	17	17	tr|A0A067ERC6|A0A067ERC6_CITSI Uncharacterized protein OS=Citrus sinensis OX=2711 GN=CISIN_1g016242mg PE=3 SV=1	1	17	17	17	8	5	6	11	6	7	8	3	8	6	8	0	0	0	0	0	0	1	0	0	0	0	0	0	3	0	2	7	5	9	8	6	8	7	6	0	8	2	7	8
A0A067ERD5;A0A067EFD3;A0A067EF33	A0A067ERD5;A0A067EFD3;A0A067EF33	11;10;9	11;10;9	11;10;9	tr|A0A067ERD5|A0A067ERD5_CITSI Aminotran_1_2 domain-containing protein OS=Citrus sinensis OX=2711 GN=CISIN_1g009517mg PE=4 SV=1;tr|A0A067EFD3|A0A067EFD3_CITSI Aminotran_1_2 domain-containing protein OS=Citrus sinensis OX=2711 GN=CISIN_1g009517mg PE=4 SV=1;	3	11	11	11	2	0	1	5	0	1	4	1	3	0	5	0	0	0	0	0	0	0	0	0	0	0	0	0	1	0	1	6	1	5	8	2	8	1	7	0	7	1	0	3
A0A067ERD7	A0A067ERD7	3	3	2	tr|A0A067ERD7|A0A067ERD7_CITSI RRM domain-containing protein OS=Citrus sinensis OX=2711 GN=CISIN_1g027515mg PE=4 SV=1	1	3	3	2	0	0	0	0	0	0	0	0	0	0	0	0	0	0	0	0	0	0	0	0	0	0	0	0	0	0	0	0	0	0	0	0	0	0	0	0	0	0	0	0
A0A067ERF7;A0A067F2Q5;A0A067ERM3	A0A067ERF7;A0A067F2Q5;A0A067ERM3	3;3;3	3;3;3	3;3;3	tr|A0A067ERF7|A0A067ERF7_CITSI Uncharacterized protein OS=Citrus sinensis OX=2711 GN=CISIN_1g021661mg PE=4 SV=1;tr|A0A067F2Q5|A0A067F2Q5_CITSI Methyltransf_11 domain-containing protein OS=Citrus sinensis OX=2711 GN=CISIN_1g021661mg PE=4 SV=1;tr|A0A067ERM3|	3	3	3	3	0	0	0	2	0	0	0	0	0	0	2	0	0	0	0	0	0	0	0	0	0	0	0	0	0	0	0	0	0	0	0	0	0	0	0	0	0	0	0	1
A0A067ERH4;A0A067ERP1;A0A067F2S2;A0A067EV61;A0A067F3K3;A0A067EV59;A0A067ERH7;A0A067F3K5;A0A067F2S6;A0A067G2I2	A0A067ERH4;A0A067ERP1;A0A067F2S2;A0A067EV61;A0A067F3K3;A0A067EV59;A0A067ERH7;A0A067F3K5;A0A067F2S6	26;26;26;24;23;23;21;21;21;1	25;25;25;24;22;22;20;21;20;0	24;24;24;23;21;21;19;20;19;0	tr|A0A067ERH4|A0A067ERH4_CITSI Beta-galactosidase OS=Citrus sinensis OX=2711 GN=CISIN_1g004219mg PE=3 SV=1;tr|A0A067ERP1|A0A067ERP1_CITSI Beta-galactosidase OS=Citrus sinensis OX=2711 GN=CISIN_1g004219mg PE=3 SV=1;tr|A0A067F2S2|A0A067F2S2_CITSI Beta-galact	10	26	25	24	1	1	5	6	1	2	4	1	3	1	4	0	0	0	0	0	0	0	0	0	3	0	0	0	6	0	3	13	6	12	8	6	8	3	7	0	5	5	1	5
A0A067F3L7;A0A067ERJ2;A0A067F2T9;A0A067EV72;A0A067ERR3	A0A067F3L7;A0A067ERJ2;A0A067F2T9;A0A067EV72;A0A067ERR3	3;3;3;3;3	3;3;3;3;3	3;3;3;3;3	tr|A0A067F3L7|A0A067F3L7_CITSI Protein kinase domain-containing protein OS=Citrus sinensis OX=2711 GN=CISIN_1g000659mg PE=4 SV=1;tr|A0A067ERJ2|A0A067ERJ2_CITSI Uncharacterized protein OS=Citrus sinensis OX=2711 GN=CISIN_1g000659mg PE=4 SV=1;tr|A0A067F2T9|A	5	3	3	3	0	0	0	1	0	0	0	0	0	0	0	0	0	0	0	0	0	0	0	0	0	0	0	0	0	0	0	0	0	0	0	0	0	0	0	0	1	0	0	0
A0A067ERJ3;A0A067F2M1;A0A067EV05;A0A067F3F5;A0A067F3F0;A0A067ERC7;A0A067EV02	A0A067ERJ3;A0A067F2M1;A0A067EV05;A0A067F3F5;A0A067F3F0;A0A067ERC7;A0A067EV02	8;8;8;8;8;5;5	8;8;8;8;8;5;5	8;8;8;8;8;5;5	tr|A0A067ERJ3|A0A067ERJ3_CITSI Superoxide dismutase OS=Citrus sinensis OX=2711 GN=CISIN_1g026199mg PE=3 SV=1;tr|A0A067F2M1|A0A067F2M1_CITSI Superoxide dismutase OS=Citrus sinensis OX=2711 GN=CISIN_1g026199mg PE=3 SV=1;tr|A0A067EV05|A0A067EV05_CITSI Superox	7	8	8	8	2	2	2	5	2	1	3	0	4	2	4	0	0	0	0	0	0	0	0	0	0	0	0	0	0	0	0	6	2	6	5	5	7	4	4	0	5	0	2	4
A0A067F3L4;A0A067ERQ2;A0A067ERI6;A0A067EV67;A0A067FGL6	A0A067F3L4;A0A067ERQ2;A0A067ERI6;A0A067EV67;A0A067FGL6	4;4;3;2;2	4;4;3;2;2	4;4;3;2;2	tr|A0A067F3L4|A0A067F3L4_CITSI WD_REPEATS_REGION domain-containing protein OS=Citrus sinensis OX=2711 GN=CISIN_1g010997mg PE=3 SV=1;tr|A0A067ERQ2|A0A067ERQ2_CITSI WD_REPEATS_REGION domain-containing protein OS=Citrus sinensis OX=2711 GN=CISIN_1g010997mg PE	5	4	4	4	0	0	0	1	0	0	0	0	0	0	0	0	0	0	0	0	0	0	0	0	0	0	0	0	0	0	0	0	0	0	0	0	0	0	0	0	0	0	0	0
A0A067ERS2;A0A067ENB2;A0A067F043;A0A067EZC1	A0A067ERS2;A0A067ENB2;A0A067F043	20;18;14;9	20;18;14;9	20;18;14;9	tr|A0A067ERS2|A0A067ERS2_CITSI Annexin OS=Citrus sinensis OX=2711 GN=CISIN_1g021204mg PE=3 SV=1;tr|A0A067ENB2|A0A067ENB2_CITSI Annexin OS=Citrus sinensis OX=2711 GN=CISIN_1g021204mg PE=3 SV=1;tr|A0A067F043|A0A067F043_CITSI Uncharacterized protein OS=Citrus	4	20	20	20	0	0	2	4	0	2	4	0	1	0	1	0	0	0	0	0	0	0	0	0	0	0	0	0	0	0	2	12	2	11	12	7	10	3	5	0	4	3	0	2
A0A067ERT5;A0A067EVF2;A0A067ERZ1;A0A067F3V4	A0A067ERT5;A0A067EVF2;A0A067ERZ1;A0A067F3V4	4;4;3;3	4;4;3;3	4;4;3;3	tr|A0A067ERT5|A0A067ERT5_CITSI EGF_CA domain-containing protein OS=Citrus sinensis OX=2711 GN=CISIN_1g006786mg PE=3 SV=1;tr|A0A067EVF2|A0A067EVF2_CITSI EGF_CA domain-containing protein OS=Citrus sinensis OX=2711 GN=CISIN_1g006786mg PE=3 SV=1;tr|A0A067ERZ1|	4	4	4	4	0	0	0	0	0	0	0	0	0	0	0	0	0	0	0	0	0	0	0	0	0	0	0	0	0	0	0	0	0	0	0	0	0	0	0	0	0	0	0	0
A0A067ERV3;A0A067ES09;A0A067F337	A0A067ERV3;A0A067ES09;A0A067F337	1;1;1	1;1;1	1;1;1	tr|A0A067ERV3|A0A067ERV3_CITSI Uncharacterized protein OS=Citrus sinensis OX=2711 GN=CISIN_1g029978mg PE=4 SV=1;tr|A0A067ES09|A0A067ES09_CITSI Uncharacterized protein OS=Citrus sinensis OX=2711 GN=CISIN_1g029978mg PE=3 SV=1;tr|A0A067F337|A0A067F337_CITSI U	3	1	1	1	0	0	0	0	0	0	0	0	0	0	0	0	0	0	0	0	0	0	0	0	0	0	0	0	0	0	0	0	0	0	0	0	0	0	0	0	0	0	0	0
A0A067ERW0;A0A067FR02	A0A067ERW0	3;1	3;1	3;1	tr|A0A067ERW0|A0A067ERW0_CITSI Pyruvate kinase OS=Citrus sinensis OX=2711 GN=CISIN_1g007936mg PE=3 SV=1	2	3	3	3	0	0	0	0	0	0	0	0	0	0	0	0	0	0	0	0	0	0	0	0	0	0	0	0	0	0	0	1	0	0	1	0	1	0	0	0	0	0	0	0
A0A067ERY7	A0A067ERY7	6	6	6	tr|A0A067ERY7|A0A067ERY7_CITSI WD_REPEATS_REGION domain-containing protein OS=Citrus sinensis OX=2711 GN=CISIN_1g019384mg PE=4 SV=1	1	6	6	6	2	0	1	2	0	0	3	0	2	1	3	0	0	0	0	0	0	0	0	0	0	0	0	0	0	0	0	2	0	3	0	0	2	0	0	0	1	0	1	1
A0A067ERY9;A0A067GC64	A0A067ERY9	8;3	1;0	1;0	tr|A0A067ERY9|A0A067ERY9_CITSI Tubulin beta chain OS=Citrus sinensis OX=2711 GN=CISIN_1g013154mg PE=3 SV=1	2	8	1	1	2	0	4	5	0	4	3	1	4	1	2	0	0	0	0	0	0	0	0	0	0	0	0	0	2	1	3	4	0	2	4	2	4	0	2	0	3	1	1	3
A0A067F0J5;A0A067ES57;A0A067ES61;A0A067ENG8;A0A067ENQ1;A0A067EZR5;A0A067EZR7;A0A067F0J8;A0A067EZQ8;A0A067ENP5	A0A067F0J5;A0A067ES57;A0A067ES61;A0A067ENG8;A0A067ENQ1;A0A067EZR5;A0A067EZR7	6;6;5;5;5;5;5;2;2;1	6;6;5;5;5;5;5;2;2;1	6;6;5;5;5;5;5;2;2;1	tr|A0A067F0J5|A0A067F0J5_CITSI Uncharacterized protein OS=Citrus sinensis OX=2711 GN=CISIN_1g013626mg PE=3 SV=1;tr|A0A067ES57|A0A067ES57_CITSI Uncharacterized protein OS=Citrus sinensis OX=2711 GN=CISIN_1g013626mg PE=3 SV=1;tr|A0A067ES61|A0A067ES61_CITSI U	10	6	6	6	0	0	0	0	0	0	0	0	0	0	0	0	0	0	0	0	0	0	0	0	0	0	0	0	0	0	0	0	0	0	0	0	0	0	0	0	0	0	0	0
A0A067ES60	A0A067ES60	6	6	4	tr|A0A067ES60|A0A067ES60_CITSI Laccase OS=Citrus sinensis OX=2711 GN=CISIN_1g008366mg PE=3 SV=1	1	6	6	4	2	3	2	4	2	3	2	1	3	2	3	0	0	0	0	0	0	0	0	0	0	0	0	0	0	0	0	3	1	2	0	1	1	0	0	0	0	0	0	3
A0A067ES90	A0A067ES90	14	14	12	tr|A0A067ES90|A0A067ES90_CITSI Pyruvate decarboxylase OS=Citrus sinensis OX=2711 GN=CISIN_1g044559mg PE=3 SV=1	1	14	14	12	0	0	2	0	0	0	0	0	1	0	0	0	0	0	0	0	0	0	0	0	0	0	0	0	0	0	0	5	0	2	5	2	6	0	2	0	1	0	0	0
A0A067ESD0;A0A067F3F4	A0A067ESD0;A0A067F3F4	14;14	14;14	14;14	tr|A0A067ESD0|A0A067ESD0_CITSI D-fructose-1,6-bisphosphate 1-phosphohydrolase OS=Citrus sinensis OX=2711 GN=CISIN_1g015111mg PE=3 SV=1;tr|A0A067F3F4|A0A067F3F4_CITSI D-fructose-1,6-bisphosphate 1-phosphohydrolase OS=Citrus sinensis OX=2711 GN=CISIN_1g01511	2	14	14	14	4	0	0	12	0	0	4	0	5	1	7	0	0	0	0	0	0	0	0	0	0	0	0	0	0	0	0	2	0	2	5	0	4	0	1	0	1	0	2	7
A0A067ESD6	A0A067ESD6	7	1	1	tr|A0A067ESD6|A0A067ESD6_CITSI Tubulin beta chain OS=Citrus sinensis OX=2711 GN=CISIN_1g013335mg PE=3 SV=1	1	7	1	1	1	0	3	4	0	3	2	1	3	0	1	0	0	0	0	0	0	0	0	0	0	0	0	0	1	1	2	3	0	1	3	1	3	0	1	0	3	0	0	2
A0A067ESE6;A0A067ESF2;A0A067EGB9;A0A067ET98;A0A067EJR7;A0A067ETA3;A0A067EG27;A0A067EJS2	A0A067ESE6;A0A067ESF2;A0A067EGB9;A0A067ET98;A0A067EJR7;A0A067ETA3;A0A067EG27;A0A067EJS2	14;13;13;12;11;8;8;8	14;13;13;12;11;8;8;8	14;13;13;12;11;8;8;8	tr|A0A067ESE6|A0A067ESE6_CITSI Uncharacterized protein OS=Citrus sinensis OX=2711 GN=CISIN_1g012534mg PE=3 SV=1;tr|A0A067ESF2|A0A067ESF2_CITSI Uncharacterized protein OS=Citrus sinensis OX=2711 GN=CISIN_1g012534mg PE=3 SV=1;tr|A0A067EGB9|A0A067EGB9_CITSI U	8	14	14	14	1	0	2	5	1	0	2	0	2	1	3	0	0	0	0	0	0	0	0	0	0	0	0	0	0	0	2	6	2	8	7	5	6	2	5	0	7	0	2	3
A0A067ESG2;A0A067F4I4;A0A067ESM0	A0A067ESG2;A0A067F4I4;A0A067ESM0	2;2;2	2;2;2	2;2;2	tr|A0A067ESG2|A0A067ESG2_CITSI Uncharacterized protein OS=Citrus sinensis OX=2711 GN=CISIN_1g0053621mg PE=4 SV=1;tr|A0A067F4I4|A0A067F4I4_CITSI Uncharacterized protein (Fragment) OS=Citrus sinensis OX=2711 GN=CISIN_1g0053621mg PE=4 SV=1;tr|A0A067ESM0|A0A06	3	2	2	2	0	0	0	0	0	0	0	0	0	0	0	0	0	0	0	0	0	0	0	0	0	0	0	0	0	0	0	1	0	1	1	0	0	0	0	0	0	0	0	0
A0A067F0V4;A0A067ESG9;A0A067F010;A0A067ENS6;A0A067F013;A0A067EP11	A0A067F0V4;A0A067ESG9;A0A067F010;A0A067ENS6;A0A067F013	5;5;5;4;3;2	5;5;5;4;3;2	5;5;5;4;3;2	tr|A0A067F0V4|A0A067F0V4_CITSI Uncharacterized protein OS=Citrus sinensis OX=2711 GN=CISIN_1g015029mg PE=3 SV=1;tr|A0A067ESG9|A0A067ESG9_CITSI Uncharacterized protein OS=Citrus sinensis OX=2711 GN=CISIN_1g015029mg PE=3 SV=1;tr|A0A067F010|A0A067F010_CITSI U	6	5	5	5	0	0	0	0	0	0	0	0	0	1	0	0	0	0	0	0	0	0	0	0	0	0	0	0	0	0	0	1	0	2	1	1	1	1	1	0	2	0	0	0
A0A067ESH1	A0A067ESH1	3	3	3	tr|A0A067ESH1|A0A067ESH1_CITSI Uncharacterized protein OS=Citrus sinensis OX=2711 GN=CISIN_1g047970mg PE=4 SV=1	1	3	3	3	2	0	2	3	1	2	2	1	2	2	2	0	0	0	0	0	0	0	0	0	0	0	0	0	0	0	0	0	0	1	0	0	0	0	0	0	1	0	2	1
A0A067ESH7;A0A067GQ97;A0A067G6G7;A0A067GG12;A0A067G6H0;A0A067D6Z6	A0A067ESH7	5;2;1;1;1;1	3;1;0;0;0;0	3;1;0;0;0;0	tr|A0A067ESH7|A0A067ESH7_CITSI FAD-binding PCMH-type domain-containing protein OS=Citrus sinensis OX=2711 GN=CISIN_1g009286mg PE=3 SV=1	6	5	3	3	1	1	1	1	1	1	1	0	1	1	1	0	1	0	0	0	1	2	1	0	2	0	2	0	4	0	4	0	0	1	0	0	0	0	0	0	1	0	1	1
A0A067ESI2;A0A067EFK8;A0A067ERM5	A0A067ESI2;A0A067EFK8;A0A067ERM5	17;13;12	17;13;12	16;12;11	tr|A0A067ESI2|A0A067ESI2_CITSI Epimerase domain-containing protein OS=Citrus sinensis OX=2711 GN=CISIN_1g025971mg PE=4 SV=1;tr|A0A067EFK8|A0A067EFK8_CITSI Epimerase domain-containing protein OS=Citrus sinensis OX=2711 GN=CISIN_1g025971mg PE=4 SV=1;tr|A0A06	3	17	17	16	1	0	1	8	0	4	4	0	2	0	6	0	0	0	0	0	0	0	0	0	0	0	0	0	0	0	0	7	2	8	9	3	6	2	3	0	7	0	0	7
A0A067ESK0	A0A067ESK0	16	16	16	tr|A0A067ESK0|A0A067ESK0_CITSI Transaldolase OS=Citrus sinensis OX=2711 GN=CISIN_1g036665mg PE=3 SV=1	1	16	16	16	5	2	5	8	6	8	6	4	8	4	9	0	0	0	0	0	0	1	0	0	0	0	0	0	1	0	5	10	4	8	9	4	7	3	9	0	9	1	6	9
A0A067ESM8;A0A067F083;A0A067F123	A0A067ESM8;A0A067F083;A0A067F123	8;6;5	8;6;5	8;6;5	tr|A0A067ESM8|A0A067ESM8_CITSI Thioredoxin domain-containing protein OS=Citrus sinensis OX=2711 GN=CISIN_1g018164mg PE=4 SV=1;tr|A0A067F083|A0A067F083_CITSI Thioredoxin domain-containing protein OS=Citrus sinensis OX=2711 GN=CISIN_1g018164mg PE=4 SV=1;tr|A	3	8	8	8	0	0	0	1	0	1	0	0	0	0	0	0	0	0	0	0	0	0	0	0	0	0	0	0	0	0	0	0	0	0	0	0	0	0	0	0	1	0	0	0
A0A067ESN0;A0A067EGA8;A0A067EGL0;A0A067ETH3;A0A067ESN3;A0A067ETH0;A0A067EK00;A0A067ESN7;A0A067EGA2;A0A067EGL9	A0A067ESN0;A0A067EGA8;A0A067EGL0;A0A067ETH3;A0A067ESN3;A0A067ETH0;A0A067EK00;A0A067ESN7	9;8;8;7;7;7;7;6;3;2	6;5;5;5;5;5;5;5;2;2	1;1;1;0;0;0;0;0;0;0	tr|A0A067ESN0|A0A067ESN0_CITSI Aldedh domain-containing protein (Fragment) OS=Citrus sinensis OX=2711 GN=CISIN_1g0107352mg PE=3 SV=1;tr|A0A067EGA8|A0A067EGA8_CITSI Aldedh domain-containing protein OS=Citrus sinensis OX=2711 GN=CISIN_1g0107352mg PE=3 SV=1;t	10	9	6	1	2	0	2	6	0	4	4	2	3	1	4	0	0	0	0	0	0	0	0	0	0	0	0	0	1	0	1	2	0	1	3	1	2	0	1	0	0	0	2	3
A0A067ESN4	A0A067ESN4	1	1	1	tr|A0A067ESN4|A0A067ESN4_CITSI Uncharacterized protein OS=Citrus sinensis OX=2711 GN=CISIN_1g032245mg PE=3 SV=1	1	1	1	1	0	0	0	0	0	0	0	0	0	0	0	0	0	0	0	0	0	0	0	0	0	0	0	0	0	0	0	0	0	0	0	0	1	0	1	0	1	0	0	0
A0A067ESV0	A0A067ESV0	2	2	2	tr|A0A067ESV0|A0A067ESV0_CITSI CN hydrolase domain-containing protein (Fragment) OS=Citrus sinensis OX=2711 GN=CISIN_1g041243mg PE=4 SV=1	1	2	2	2	0	0	0	1	0	0	0	0	0	0	0	0	0	0	0	0	0	0	0	0	0	0	0	0	0	0	0	0	0	0	0	0	0	0	0	0	0	0	0	0
A0A067ESV9	A0A067ESV9	3	1	1	tr|A0A067ESV9|A0A067ESV9_CITSI Pyrophosphate--fructose 6-phosphate 1-phosphotransferase subunit beta OS=Citrus sinensis OX=2711 GN=PFP-BETA PE=3 SV=1	1	3	1	1	0	0	0	1	1	1	0	0	0	0	1	0	0	0	0	0	0	0	0	0	0	0	0	0	0	0	0	1	0	1	1	0	1	0	0	0	0	0	0	0
A0A067ESX7	A0A067ESX7	1	1	1	tr|A0A067ESX7|A0A067ESX7_CITSI Uncharacterized protein OS=Citrus sinensis OX=2711 GN=CISIN_1g044485mg PE=4 SV=1	1	1	1	1	0	0	0	1	0	0	0	0	0	0	0	0	0	0	0	0	0	0	0	0	0	0	0	0	0	0	0	1	0	1	0	0	0	0	1	0	1	0	0	0
A0A067ESX8;A0A067ES24	A0A067ESX8;A0A067ES24	2;1	2;1	2;1	tr|A0A067ESX8|A0A067ESX8_CITSI Peptidase A1 domain-containing protein (Fragment) OS=Citrus sinensis OX=2711 GN=CISIN_1g0142941mg PE=4 SV=1;tr|A0A067ES24|A0A067ES24_CITSI Peptidase A1 domain-containing protein (Fragment) OS=Citrus sinensis OX=2711 GN=CISIN_	2	2	2	2	0	0	0	1	0	0	0	0	0	0	1	0	0	0	0	0	0	0	0	0	0	0	0	0	0	0	0	0	0	1	0	0	1	0	1	0	0	0	1	1
A0A067ESZ4	A0A067ESZ4	1	1	1	tr|A0A067ESZ4|A0A067ESZ4_CITSI BRCT domain-containing protein (Fragment) OS=Citrus sinensis OX=2711 GN=CISIN_1g041319mg PE=4 SV=1	1	1	1	1	0	0	0	0	0	0	0	0	0	0	0	0	0	0	0	0	0	0	0	0	0	0	0	0	0	0	0	0	0	0	0	0	0	0	0	0	0	0	0	0
A0A067ET09;A0A067F422	A0A067ET09;A0A067F422	8;8	8;8	8;8	tr|A0A067ET09|A0A067ET09_CITSI Aminotran_1_2 domain-containing protein OS=Citrus sinensis OX=2711 GN=CISIN_1g015768mg PE=3 SV=1;tr|A0A067F422|A0A067F422_CITSI Aminotran_1_2 domain-containing protein OS=Citrus sinensis OX=2711 GN=CISIN_1g015768mg PE=3 SV=1	2	8	8	8	0	0	0	2	0	0	0	0	0	0	1	0	0	0	0	0	0	0	0	0	0	0	0	0	0	0	0	1	0	2	3	1	3	0	4	0	3	0	0	0
A0A067ET50;A0A067D472	A0A067ET50	4;1	4;1	4;1	tr|A0A067ET50|A0A067ET50_CITSI Barwin domain-containing protein OS=Citrus sinensis OX=2711 GN=CISIN_1g032389mg PE=4 SV=1	2	4	4	4	0	0	0	0	0	0	0	0	0	0	0	0	0	0	0	0	0	0	0	0	0	0	0	0	0	0	0	0	0	0	0	0	0	0	0	0	0	0	0	0
A0A067ETA2	A0A067ETA2	2	2	2	tr|A0A067ETA2|A0A067ETA2_CITSI Uncharacterized protein OS=Citrus sinensis OX=2711 GN=CISIN_1g022322mg PE=3 SV=1	1	2	2	2	0	0	0	0	0	0	0	0	0	0	0	0	0	0	0	0	0	0	0	0	0	0	0	0	0	0	0	1	0	0	1	0	1	0	1	0	1	0	0	0
A0A067ETA9	A0A067ETA9	2	2	2	tr|A0A067ETA9|A0A067ETA9_CITSI Uncharacterized protein (Fragment) OS=Citrus sinensis OX=2711 GN=CISIN_1g037368mg PE=4 SV=1	1	2	2	2	0	0	0	0	0	0	0	0	0	0	1	0	0	0	0	0	0	0	0	0	0	0	0	0	0	0	0	1	0	1	1	0	1	0	1	0	0	0	0	1
A0A067ETB8;A0A067EH01;A0A067EHA2;A0A067EU58	A0A067ETB8;A0A067EH01;A0A067EHA2;A0A067EU58	4;3;3;2	4;3;3;2	4;3;3;2	tr|A0A067ETB8|A0A067ETB8_CITSI PDZ domain-containing protein OS=Citrus sinensis OX=2711 GN=CISIN_1g019871mg PE=4 SV=1;tr|A0A067EH01|A0A067EH01_CITSI PDZ domain-containing protein OS=Citrus sinensis OX=2711 GN=CISIN_1g019871mg PE=4 SV=1;tr|A0A067EHA2|A0A067	4	4	4	4	1	0	0	1	0	0	1	0	1	0	1	0	0	0	0	0	0	0	0	0	0	0	0	0	0	0	0	0	0	0	0	0	0	0	0	0	0	0	0	0
A0A067ETD0	A0A067ETD0	17	17	17	tr|A0A067ETD0|A0A067ETD0_CITSI Pectinesterase OS=Citrus sinensis OX=2711 GN=CISIN_1g009085mg PE=3 SV=1	1	17	17	17	2	1	1	4	0	2	2	1	2	1	1	1	1	1	0	1	1	0	0	1	0	0	1	0	2	0	0	6	6	9	7	6	6	5	9	0	9	2	0	2
A0A067ETD7	A0A067ETD7	3	3	3	tr|A0A067ETD7|A0A067ETD7_CITSI Uncharacterized protein (Fragment) OS=Citrus sinensis OX=2711 GN=CISIN_1g0063801mg PE=4 SV=1	1	3	3	3	0	0	1	1	0	0	0	1	0	0	0	0	0	0	0	0	0	0	0	0	0	0	0	0	0	0	0	0	0	2	1	0	0	0	0	0	1	0	0	0
A0A067F595;A0A067EWV6;A0A067F4F1;A0A067ETE5;A0A067F590;A0A067F4E7	A0A067F595;A0A067EWV6;A0A067F4F1;A0A067ETE5;A0A067F590;A0A067F4E7	1;1;1;1;1;1	1;1;1;1;1;1	1;1;1;1;1;1	tr|A0A067F595|A0A067F595_CITSI Uridine monophosphate kinase OS=Citrus sinensis OX=2711 GN=CISIN_1g019877mg PE=3 SV=1;tr|A0A067EWV6|A0A067EWV6_CITSI Uridine monophosphate kinase OS=Citrus sinensis OX=2711 GN=CISIN_1g019877mg PE=3 SV=1;tr|A0A067F4F1|A0A067F4	6	1	1	1	0	0	0	1	0	0	0	0	0	0	0	0	0	0	0	0	0	0	0	0	0	0	0	0	0	0	0	0	0	0	0	0	0	0	0	0	0	0	0	0
A0A067ETF7;A0A067ETN8;A0A067EX44	A0A067ETF7;A0A067ETN8;A0A067EX44	3;3;3	3;3;3	3;3;3	tr|A0A067ETF7|A0A067ETF7_CITSI Uncharacterized protein OS=Citrus sinensis OX=2711 GN=CISIN_1g029569mg PE=4 SV=1;tr|A0A067ETN8|A0A067ETN8_CITSI Uncharacterized protein OS=Citrus sinensis OX=2711 GN=CISIN_1g029569mg PE=4 SV=1;tr|A0A067EX44|A0A067EX44_CITSI U	3	3	3	3	0	0	0	0	0	0	0	0	0	0	0	0	0	0	0	0	0	0	0	0	0	0	0	0	0	0	0	0	0	0	1	0	2	0	0	0	0	0	0	0
A0A067ETG0	A0A067ETG0	1	1	1	tr|A0A067ETG0|A0A067ETG0_CITSI FAS1 domain-containing protein OS=Citrus sinensis OX=2711 GN=CISIN_1g024965mg PE=3 SV=1	1	1	1	1	0	0	0	0	0	0	0	0	0	0	0	0	0	0	0	0	0	0	0	0	0	0	0	0	0	0	1	0	0	0	0	0	0	0	0	0	0	0	0	0
A0A067F4L3;A0A067ETJ5;A0A1S3D9T9	A0A067F4L3;A0A067ETJ5	8;8;2	5;5;0	5;5;0	tr|A0A067F4L3|A0A067F4L3_CITSI HATPase_c domain-containing protein OS=Citrus sinensis OX=2711 GN=CISIN_1g003713mg PE=3 SV=1;tr|A0A067ETJ5|A0A067ETJ5_CITSI HATPase_c domain-containing protein OS=Citrus sinensis OX=2711 GN=CISIN_1g003713mg PE=3 SV=1	3	8	5	5	2	1	3	7	2	3	3	1	3	1	5	0	1	0	0	0	0	1	0	0	0	0	1	0	1	0	1	5	1	5	4	1	5	1	3	0	4	1	1	3
A0A067ETJ7;A0A067EUE5;A0A067EKV9	A0A067ETJ7;A0A067EUE5	3;3;1	3;3;1	3;3;1	tr|A0A067ETJ7|A0A067ETJ7_CITSI SEO_N domain-containing protein OS=Citrus sinensis OX=2711 GN=CISIN_1g015053mg PE=4 SV=1;tr|A0A067EUE5|A0A067EUE5_CITSI SEO_N domain-containing protein OS=Citrus sinensis OX=2711 GN=CISIN_1g015053mg PE=4 SV=1	3	3	3	3	0	0	0	0	0	0	0	0	0	0	0	0	0	0	0	0	0	0	0	0	0	0	0	0	0	0	0	1	0	0	0	0	1	0	3	0	2	0	0	0
A0A067ETR6;A0A067F4S9;A0A067ETI5	A0A067ETR6;A0A067F4S9;A0A067ETI5	7;7;6	7;7;6	7;7;6	tr|A0A067ETR6|A0A067ETR6_CITSI Homogentisate 1,2-dioxygenase OS=Citrus sinensis OX=2711 GN=CISIN_1g011768mg PE=3 SV=1;tr|A0A067F4S9|A0A067F4S9_CITSI Homogentisate 1,2-dioxygenase OS=Citrus sinensis OX=2711 GN=CISIN_1g011768mg PE=3 SV=1;tr|A0A067ETI5|A0A067	3	7	7	7	1	0	0	1	0	0	0	0	0	0	1	0	0	0	0	0	0	0	0	0	0	0	0	0	0	0	0	0	0	1	0	0	1	0	0	0	0	0	0	0
A0A067F248;A0A067ETS3;A0A067FBZ2	A0A067F248;A0A067ETS3;A0A067FBZ2	1;1;1	1;1;1	1;1;1	tr|A0A067F248|A0A067F248_CITSI BHLH domain-containing protein (Fragment) OS=Citrus sinensis OX=2711 GN=CISIN_1g0180071mg PE=4 SV=1;tr|A0A067ETS3|A0A067ETS3_CITSI BHLH domain-containing protein (Fragment) OS=Citrus sinensis OX=2711 GN=CISIN_1g0180071mg PE=4	3	1	1	1	0	0	0	0	0	0	1	0	1	0	1	1	0	0	0	0	0	0	0	0	0	0	1	0	0	0	1	1	0	0	0	1	0	0	1	0	1	0	1	1
A0A067ETU0	A0A067ETU0	4	3	3	tr|A0A067ETU0|A0A067ETU0_CITSI Protein-methionine-S-oxide reductase OS=Citrus sinensis OX=2711 GN=CISIN_1g024432mg PE=3 SV=1	1	4	3	3	0	0	0	2	0	0	0	0	1	0	0	0	0	0	0	0	0	0	0	0	0	0	0	0	0	0	0	0	1	0	0	0	0	0	0	0	0	0	0	0
A0A067F524;A0A067ETU4;A0A067EU14;A0A067EXH0	A0A067F524;A0A067ETU4;A0A067EU14;A0A067EXH0	5;5;4;4	5;5;4;4	5;5;4;4	tr|A0A067F524|A0A067F524_CITSI Serine/threonine-protein phosphatase 5 OS=Citrus sinensis OX=2711 GN=CISIN_1g008730mg PE=3 SV=1;tr|A0A067ETU4|A0A067ETU4_CITSI Serine/threonine-protein phosphatase 5 OS=Citrus sinensis OX=2711 GN=CISIN_1g008730mg PE=3 SV=1;tr	4	5	5	5	0	0	0	3	0	0	1	0	0	0	2	0	0	0	0	0	0	0	0	0	0	0	0	0	0	0	0	2	0	2	2	0	3	0	1	0	2	0	0	1
A0A067ETX1	A0A067ETX1	27	1	1	tr|A0A067ETX1|A0A067ETX1_CITSI UTP--glucose-1-phosphate uridylyltransferase OS=Citrus sinensis OX=2711 GN=CISIN_1g012172mg PE=3 SV=1	1	27	1	1	6	0	7	15	4	12	11	3	11	4	13	0	0	0	0	0	0	0	0	0	0	0	0	0	2	0	4	14	4	15	20	7	16	4	11	0	16	3	5	14
A0A067ETY7;A0A067EH16;A0A067ET42;A0A067EKF8;A0A067EGS5;A0A067EH11;A0A067ET37;A0A067ETZ1	A0A067ETY7;A0A067EH16;A0A067ET42;A0A067EKF8;A0A067EGS5	7;6;6;4;4;2;2;1	7;6;6;4;4;2;2;1	7;6;6;4;4;2;2;1	tr|A0A067ETY7|A0A067ETY7_CITSI Uncharacterized protein OS=Citrus sinensis OX=2711 GN=CISIN_1g000629mg PE=3 SV=1;tr|A0A067EH16|A0A067EH16_CITSI FAD-binding PCMH-type domain-containing protein OS=Citrus sinensis OX=2711 GN=CISIN_1g000629mg PE=3 SV=1;tr|A0A06	8	7	7	7	0	0	0	0	0	0	0	0	0	0	0	0	0	0	0	0	0	0	0	0	0	0	0	0	0	0	0	0	0	0	0	0	0	0	0	0	0	0	0	0
A0A067ETZ0	A0A067ETZ0	3	3	3	tr|A0A067ETZ0|A0A067ETZ0_CITSI Uncharacterized protein OS=Citrus sinensis OX=2711 GN=CISIN_1g030453mg PE=4 SV=1	1	3	3	3	0	0	0	1	0	0	0	0	0	0	0	0	0	0	0	0	0	0	0	0	0	0	0	0	0	0	0	0	0	0	0	0	0	0	0	0	0	0	0	0
A0A067EU09;A0A067F2E3	A0A067EU09;A0A067F2E3	5;4	5;4	5;4	tr|A0A067EU09|A0A067EU09_CITSI Uncharacterized protein (Fragment) OS=Citrus sinensis OX=2711 GN=CISIN_1g0246272mg PE=4 SV=1;tr|A0A067F2E3|A0A067F2E3_CITSI Uncharacterized protein (Fragment) OS=Citrus sinensis OX=2711 GN=CISIN_1g0246272mg PE=4 SV=1	2	5	5	5	1	0	0	1	0	0	0	0	0	0	0	0	0	0	0	0	0	0	0	0	0	0	0	0	0	0	0	0	0	1	0	0	0	0	0	0	0	0	0	0
A0A067EU40;A0A067EM78;A0A3Q0J1Q5	A0A067EU40	10;3;1	3;1;0	3;1;0	tr|A0A067EU40|A0A067EU40_CITSI Tubulin alpha chain OS=Citrus sinensis OX=2711 GN=CISIN_1g013113mg PE=3 SV=1	3	10	3	3	3	1	5	5	1	2	3	1	2	4	0	0	0	0	0	0	0	0	0	0	0	0	1	0	2	1	3	3	1	2	3	4	3	1	2	1	2	1	1	1
A0A067EU42;A0A067EUY8;A0A067EI41	A0A067EU42;A0A067EUY8;A0A067EI41	10;9;6	10;9;6	10;9;6	tr|A0A067EU42|A0A067EU42_CITSI DLH domain-containing protein OS=Citrus sinensis OX=2711 GN=CISIN_1g023687mg PE=4 SV=1;tr|A0A067EUY8|A0A067EUY8_CITSI DLH domain-containing protein OS=Citrus sinensis OX=2711 GN=CISIN_1g023687mg PE=4 SV=1;tr|A0A067EI41|A0A067	3	10	10	10	2	0	2	6	1	5	4	2	5	2	5	0	0	0	0	0	0	0	0	0	0	0	0	0	1	0	3	8	4	8	8	4	7	3	7	1	8	3	2	5
A0A067EUF0	A0A067EUF0	3	3	3	tr|A0A067EUF0|A0A067EUF0_CITSI Eukaryotic translation initiation factor 3 30 kDa subunit (Fragment) OS=Citrus sinensis OX=2711 GN=CISIN_1g047577mg PE=3 SV=1	1	3	3	3	0	0	0	0	0	0	0	0	0	0	0	0	0	0	0	0	0	0	0	0	0	0	0	0	0	0	0	1	0	1	1	0	0	0	1	0	1	0	0	0
A0A067F2T8;A0A067EUG3	A0A067F2T8;A0A067EUG3	5;5	5;5	5;5	tr|A0A067F2T8|A0A067F2T8_CITSI Gal_mutarotas_2 domain-containing protein (Fragment) OS=Citrus sinensis OX=2711 GN=CISIN_1g0024422mg PE=3 SV=1;tr|A0A067EUG3|A0A067EUG3_CITSI Gal_mutarotas_2 domain-containing protein (Fragment) OS=Citrus sinensis OX=2711 GN=	2	5	5	5	1	0	1	2	0	0	1	0	1	1	0	0	0	0	0	0	0	0	0	0	0	0	0	0	0	0	0	0	0	0	0	0	0	0	0	0	0	0	0	0
A0A067EUL7	A0A067EUL7	14	14	14	tr|A0A067EUL7|A0A067EUL7_CITSI Peptidase A1 domain-containing protein OS=Citrus sinensis OX=2711 GN=CISIN_1g039412mg PE=4 SV=1	1	14	14	14	3	2	3	6	2	4	5	1	4	3	4	1	0	1	0	1	1	1	1	1	1	1	1	0	2	5	2	10	9	9	11	9	9	7	9	4	11	5	4	4
A0A067EUM0	A0A067EUM0	12	12	12	tr|A0A067EUM0|A0A067EUM0_CITSI Uncharacterized protein OS=Citrus sinensis OX=2711 GN=CISIN_1g042301mg PE=4 SV=1	1	12	12	12	0	0	0	1	0	0	1	0	0	0	0	0	0	0	0	0	0	1	1	0	0	0	1	0	1	0	1	5	1	6	6	3	5	1	5	0	5	0	0	0
A0A067EUN7;A0A067F314	A0A067EUN7;A0A067F314	1;1	1;1	1;1	tr|A0A067EUN7|A0A067EUN7_CITSI ADF-H domain-containing protein OS=Citrus sinensis OX=2711 GN=CISIN_1g031876mg PE=3 SV=1;tr|A0A067F314|A0A067F314_CITSI ADF-H domain-containing protein OS=Citrus sinensis OX=2711 GN=CISIN_1g031876mg PE=3 SV=1	2	1	1	1	0	0	1	1	0	1	1	0	1	0	1	0	0	0	0	0	0	0	0	0	0	0	0	0	0	0	0	0	0	0	0	0	0	0	0	0	0	0	0	1
A0A067EUS1;A0A067EUX1;A0A067F5Y8	A0A067EUS1;A0A067EUX1;A0A067F5Y8	1;1;1	1;1;1	1;1;1	tr|A0A067EUS1|A0A067EUS1_CITSI Uncharacterized protein OS=Citrus sinensis OX=2711 GN=CISIN_1g018799mg PE=3 SV=1;tr|A0A067EUX1|A0A067EUX1_CITSI Uncharacterized protein OS=Citrus sinensis OX=2711 GN=CISIN_1g018799mg PE=3 SV=1;tr|A0A067F5Y8|A0A067F5Y8_CITSI U	3	1	1	1	0	0	0	0	0	0	0	0	0	0	0	0	0	0	0	0	0	0	0	0	0	0	0	0	0	0	0	0	0	0	0	0	0	0	0	0	0	0	0	0
A0A067EUS4;A0A067ETX2;A0A067EHL2;A0A067EL88;A0A067EHV3;A0A067EUT1;A0A3Q0JF19;A0A3Q0JB04	A0A067EUS4;A0A067ETX2;A0A067EHL2;A0A067EL88;A0A067EHV3;A0A067EUT1	36;35;31;31;29;29;1;1	36;35;31;31;29;29;1;1	23;23;19;19;19;17;0;0	tr|A0A067EUS4|A0A067EUS4_CITSI Aconitate hydratase OS=Citrus sinensis OX=2711 GN=CISIN_1g001917mg PE=3 SV=1;tr|A0A067ETX2|A0A067ETX2_CITSI Aconitate hydratase OS=Citrus sinensis OX=2711 GN=CISIN_1g001917mg PE=3 SV=1;tr|A0A067EHL2|A0A067EHL2_CITSI Aconitate	8	36	36	23	9	0	12	20	0	11	13	2	10	6	11	0	0	0	0	1	0	1	0	0	1	0	0	0	5	0	3	19	8	19	23	14	21	9	17	0	25	6	5	12
A0A067EUT2	A0A067EUT2	4	4	4	tr|A0A067EUT2|A0A067EUT2_CITSI Uncharacterized protein OS=Citrus sinensis OX=2711 GN=CISIN_1g037407mg PE=4 SV=1	1	4	4	4	1	0	0	4	1	1	1	0	1	1	2	0	0	0	0	0	0	0	0	0	0	0	0	0	0	0	0	0	0	1	2	1	1	1	1	0	1	0	1	1
A0A067EUU1;A0A067F379;A0A067ER55;A0A067F2F5;A0A067ERB8;A0A067EUU6;A0A067EUV1;A0A067ER60;A0A067F385	A0A067EUU1;A0A067F379;A0A067ER55;A0A067F2F5;A0A067ERB8;A0A067EUU6;A0A067EUV1;A0A067ER60;A0A067F385	10;10;9;8;8;7;6;6;6	10;10;9;8;8;7;6;6;6	10;10;9;8;8;7;6;6;6	tr|A0A067EUU1|A0A067EUU1_CITSI Ribonuclease OS=Citrus sinensis OX=2711 GN=CISIN_1g001725mg PE=4 SV=1;tr|A0A067F379|A0A067F379_CITSI Ribonuclease OS=Citrus sinensis OX=2711 GN=CISIN_1g001725mg PE=4 SV=1;tr|A0A067ER55|A0A067ER55_CITSI Ribonuclease OS=Citrus	9	10	10	10	2	0	1	3	0	1	3	0	1	1	1	0	0	0	0	0	0	0	0	0	0	0	0	0	0	0	0	1	0	5	6	0	6	0	3	0	4	0	0	4
A0A1S3DSX6;A0A1S3CU37;A0A067FJP6;A0A067FB86;A0A067F7P8;A0A067EUV7;A0A067GB16;A0A067GXF6;A0A067FJP3;A0A067F7U2;A0A067GXT2;A0A067F7P4	A0A1S3DSX6;A0A1S3CU37;A0A067FJP6;A0A067FB86;A0A067F7P8;A0A067EUV7;A0A067GB16;A0A067GXF6;A0A067FJP3;A0A067F7U2;A0A067GXT2;A0A067F7P4	1;1;1;1;1;1;1;1;1;1;1;1	1;1;1;1;1;1;1;1;1;1;1;1	1;1;1;1;1;1;1;1;1;1;1;1	tr|A0A1S3DSX6|A0A1S3DSX6_DIACI ATP-dependent zinc metalloprotease YME1 homolog OS=Diaphorina citri OX=121845 GN=LOC103523730 PE=4 SV=1;tr|A0A1S3CU37|A0A1S3CU37_DIACI katanin p60 ATPase-containing subunit A1-like OS=Diaphorina citri OX=121845 GN=LOC10350528	12	1	1	1	1	0	1	0	0	1	0	1	1	1	0	0	0	0	0	0	0	0	0	0	0	0	0	0	1	0	1	1	0	1	0	0	0	0	0	0	1	0	0	0
A0A067EUY0	A0A067EUY0	1	1	1	tr|A0A067EUY0|A0A067EUY0_CITSI Endoplasmic reticulum transmembrane protein OS=Citrus sinensis OX=2711 GN=CISIN_1g027898mg PE=3 SV=1	1	1	1	1	0	0	0	0	0	0	0	0	0	0	0	0	0	0	0	0	0	0	0	0	0	0	0	0	0	0	0	0	0	0	0	0	0	0	0	0	0	0	0	0
A0A067F608;A0A067EUY9;A0A067EUT8	A0A067F608;A0A067EUY9;A0A067EUT8	4;4;3	4;4;3	4;4;3	tr|A0A067F608|A0A067F608_CITSI Uncharacterized protein OS=Citrus sinensis OX=2711 GN=CISIN_1g005730mg PE=4 SV=1;tr|A0A067EUY9|A0A067EUY9_CITSI Uncharacterized protein OS=Citrus sinensis OX=2711 GN=CISIN_1g005730mg PE=4 SV=1;tr|A0A067EUT8|A0A067EUT8_CITSI L	3	4	4	4	0	0	0	1	0	0	0	0	0	0	0	0	0	0	0	0	0	0	0	0	0	0	0	0	0	0	0	0	0	0	0	0	0	0	0	0	0	0	0	0
A0A067EV22;A0A067EYK4	A0A067EV22;A0A067EYK4	19;15	19;15	11;8	tr|A0A067EV22|A0A067EV22_CITSI 14_3_3 domain-containing protein OS=Citrus sinensis OX=2711 GN=CISIN_1g024714mg PE=3 SV=1;tr|A0A067EYK4|A0A067EYK4_CITSI 14_3_3 domain-containing protein OS=Citrus sinensis OX=2711 GN=CISIN_1g024714mg PE=3 SV=1	2	19	19	11	8	7	8	15	3	9	14	7	11	5	12	0	0	0	0	1	1	2	0	0	1	0	1	0	3	3	7	14	7	14	13	8	13	7	12	3	14	7	9	14
A0A067EV47;A0A067EV96;A0A067F6A9	A0A067EV47;A0A067EV96;A0A067F6A9	2;2;2	2;2;2	2;2;2	tr|A0A067EV47|A0A067EV47_CITSI 40S ribosomal protein S7 OS=Citrus sinensis OX=2711 GN=CISIN_1g029530mg PE=3 SV=1;tr|A0A067EV96|A0A067EV96_CITSI 40S ribosomal protein S7 OS=Citrus sinensis OX=2711 GN=CISIN_1g029530mg PE=3 SV=1;tr|A0A067F6A9|A0A067F6A9_CITSI	3	2	2	2	0	0	0	0	0	0	0	0	0	0	0	0	0	0	0	0	0	0	0	0	0	0	0	0	0	0	0	0	0	0	0	0	0	0	0	0	0	0	0	0
A0A067EV97	A0A067EV97	1	1	1	tr|A0A067EV97|A0A067EV97_CITSI TPR_REGION domain-containing protein OS=Citrus sinensis OX=2711 GN=CISIN_1g031170mg PE=4 SV=1	1	1	1	1	0	0	0	0	0	0	0	0	0	0	0	0	0	0	0	0	0	0	0	0	0	0	0	0	0	0	0	0	0	0	0	0	0	0	0	0	0	0	0	0
A0A067EVE4	A0A067EVE4	9	7	7	tr|A0A067EVE4|A0A067EVE4_CITSI Uncharacterized protein OS=Citrus sinensis OX=2711 GN=CISIN_1g039651mg PE=3 SV=1	1	9	7	7	2	0	2	2	0	0	1	0	2	0	2	0	0	0	0	0	0	0	0	0	0	0	0	0	0	0	0	3	0	0	3	2	4	0	1	0	1	0	0	0
A0A067EVF5;A0A067EUK5;A0A067ELX2	A0A067EVF5;A0A067EUK5;A0A067ELX2	7;6;6	7;6;6	7;6;6	tr|A0A067EVF5|A0A067EVF5_CITSI Vesicle-fusing ATPase OS=Citrus sinensis OX=2711 GN=CISIN_1g004550mg PE=3 SV=1;tr|A0A067EUK5|A0A067EUK5_CITSI Vesicle-fusing ATPase OS=Citrus sinensis OX=2711 GN=CISIN_1g004550mg PE=3 SV=1;tr|A0A067ELX2|A0A067ELX2_CITSI Vesic	3	7	7	7	0	0	0	3	0	0	2	0	2	0	0	0	0	0	0	0	0	0	0	0	0	0	0	0	0	0	0	2	0	4	4	1	4	0	2	0	4	0	0	2
A0A067EVG3	A0A067EVG3	3	3	2	tr|A0A067EVG3|A0A067EVG3_CITSI Uncharacterized protein OS=Citrus sinensis OX=2711 GN=CISIN_1g025979mg PE=4 SV=1	1	3	3	2	0	0	1	0	0	1	2	0	2	0	0	0	0	0	0	0	0	0	0	0	0	0	0	0	0	0	0	2	1	0	2	1	2	0	1	0	2	1	0	1
A0A067EVM5	A0A067EVM5	7	5	5	tr|A0A067EVM5|A0A067EVM5_CITSI Uncharacterized protein OS=Citrus sinensis OX=2711 GN=CISIN_1g019112mg PE=3 SV=1	1	7	5	5	0	0	0	1	0	0	0	0	0	0	1	0	0	0	0	0	0	0	0	0	0	0	1	0	1	0	1	0	0	0	0	0	0	0	0	0	0	0	0	1
A0A067EVM6;A0A067FH49	A0A067EVM6;A0A067FH49	2;1	2;1	2;1	tr|A0A067EVM6|A0A067EVM6_CITSI Usp domain-containing protein OS=Citrus sinensis OX=2711 GN=CISIN_1g031195mg PE=4 SV=1;tr|A0A067FH49|A0A067FH49_CITSI Usp domain-containing protein (Fragment) OS=Citrus sinensis OX=2711 GN=CISIN_1g041485mg PE=4 SV=1	2	2	2	2	0	0	0	0	0	1	0	0	0	0	0	0	0	0	0	0	0	0	0	0	0	0	0	0	0	0	1	1	0	1	1	0	0	0	0	0	0	0	0	0
A0A067EVQ5;A0A067EVR0	A0A067EVQ5;A0A067EVR0	3;3	1;1	1;1	tr|A0A067EVQ5|A0A067EVQ5_CITSI Laccase OS=Citrus sinensis OX=2711 GN=CISIN_1g008422mg PE=3 SV=1;tr|A0A067EVR0|A0A067EVR0_CITSI Laccase OS=Citrus sinensis OX=2711 GN=CISIN_1g008351mg PE=3 SV=1	2	3	1	1	1	1	1	2	1	3	1	0	3	1	3	0	0	0	0	0	0	0	0	0	0	0	0	0	0	0	0	2	1	1	0	1	1	0	0	0	0	0	0	2
A0A067EVQ6;A0A067EZD2;A0A067F7R5	A0A067EVQ6;A0A067EZD2;A0A067F7R5	2;1;1	2;1;1	2;1;1	tr|A0A067EVQ6|A0A067EVQ6_CITSI MPN domain-containing protein OS=Citrus sinensis OX=2711 GN=CISIN_1g028839mg PE=3 SV=1;tr|A0A067EZD2|A0A067EZD2_CITSI MPN domain-containing protein OS=Citrus sinensis OX=2711 GN=CISIN_1g028839mg PE=3 SV=1;tr|A0A067F7R5|A0A067	3	2	2	2	0	0	0	0	0	0	0	0	0	0	0	0	0	0	0	0	0	0	0	0	0	0	0	0	0	0	0	0	0	0	0	0	0	0	0	0	0	0	0	0
A0A067EVS1	A0A067EVS1	1	1	1	tr|A0A067EVS1|A0A067EVS1_CITSI Uncharacterized protein OS=Citrus sinensis OX=2711 GN=CISIN_1g033764mg PE=3 SV=1	1	1	1	1	0	0	0	0	0	0	0	0	0	0	0	0	0	0	0	0	0	0	0	0	0	0	0	0	0	0	0	0	0	0	0	0	0	0	0	0	0	0	0	0
A0A067EVW0;A0A067EVQ9	A0A067EVW0;A0A067EVQ9	4;3	4;3	4;3	tr|A0A067EVW0|A0A067EVW0_CITSI Uncharacterized protein OS=Citrus sinensis OX=2711 GN=CISIN_1g018875mg PE=4 SV=1;tr|A0A067EVQ9|A0A067EVQ9_CITSI Uncharacterized protein OS=Citrus sinensis OX=2711 GN=CISIN_1g018875mg PE=4 SV=1	2	4	4	4	0	0	0	0	0	0	0	0	0	0	0	0	0	0	0	0	0	0	0	0	0	0	0	0	0	0	0	0	0	0	0	0	0	0	0	0	0	0	0	0
A0A067EVW5	A0A067EVW5	2	2	2	tr|A0A067EVW5|A0A067EVW5_CITSI Uncharacterized protein OS=Citrus sinensis OX=2711 GN=CISIN_1g014116mg PE=3 SV=1	1	2	2	2	0	0	0	0	0	0	0	0	0	0	0	0	0	0	0	0	0	0	0	0	0	0	0	0	0	0	0	0	0	0	0	0	0	0	0	0	0	0	0	0
A0A067F4E3;A0A067EVW9;A0A067EVX3;A0A067ESD4;A0A067FW64;A0A1S3D2R0	A0A067F4E3;A0A067EVW9;A0A067EVX3;A0A067ESD4	3;3;2;2;1;1	3;3;2;2;1;1	3;3;2;2;1;1	tr|A0A067F4E3|A0A067F4E3_CITSI Ribosomal protein OS=Citrus sinensis OX=2711 GN=CISIN_1g027063mg PE=3 SV=1;tr|A0A067EVW9|A0A067EVW9_CITSI Ribosomal protein OS=Citrus sinensis OX=2711 GN=CISIN_1g027063mg PE=3 SV=1;tr|A0A067EVX3|A0A067EVX3_CITSI Uncharacteriz	6	3	3	3	0	0	0	0	0	0	0	0	0	0	0	0	0	0	0	0	0	0	0	0	0	0	0	0	0	0	0	0	0	0	0	0	0	0	0	0	0	0	0	0
A0A067EVX1;A0A067EVS0	A0A067EVX1;A0A067EVS0	13;9	13;9	13;9	tr|A0A067EVX1|A0A067EVX1_CITSI Uncharacterized protein OS=Citrus sinensis OX=2711 GN=CISIN_1g019339mg PE=3 SV=1;tr|A0A067EVS0|A0A067EVS0_CITSI Uncharacterized protein OS=Citrus sinensis OX=2711 GN=CISIN_1g019339mg PE=3 SV=1	2	13	13	13	1	0	2	6	0	2	3	0	2	0	3	0	0	0	0	0	0	0	0	0	0	0	0	0	1	1	2	9	2	8	11	5	7	1	3	0	5	3	0	3
A0A067EW14	A0A067EW14	10	10	10	tr|A0A067EW14|A0A067EW14_CITSI Peptidase A1 domain-containing protein OS=Citrus sinensis OX=2711 GN=CISIN_1g011482mg PE=3 SV=1	1	10	10	10	0	1	1	2	0	1	1	1	1	0	2	0	0	0	0	0	0	0	0	0	0	0	0	0	1	0	1	4	1	5	6	2	4	0	5	0	7	0	1	2
A0A067EW15	A0A067EW15	6	6	6	tr|A0A067EW15|A0A067EW15_CITSI Saposin B-type domain-containing protein OS=Citrus sinensis OX=2711 GN=CISIN_1g035921mg PE=4 SV=1	1	6	6	6	0	0	0	1	0	0	0	0	0	0	0	0	0	0	0	0	0	0	0	0	0	0	0	0	0	0	0	0	0	0	0	0	0	0	0	0	0	0	0	0
A0A067EW65;A0A067F870;A0A067EZT1	A0A067EW65;A0A067F870;A0A067EZT1	2;2;1	2;2;1	2;2;1	tr|A0A067EW65|A0A067EW65_CITSI Protein kinase domain-containing protein OS=Citrus sinensis OX=2711 GN=CISIN_1g0021861mg PE=3 SV=1;tr|A0A067F870|A0A067F870_CITSI Protein kinase domain-containing protein OS=Citrus sinensis OX=2711 GN=CISIN_1g0021861mg PE=4 S	3	2	2	2	0	0	0	0	0	0	0	0	0	0	0	0	0	0	0	0	0	0	0	0	0	0	0	0	0	0	0	0	0	0	0	0	0	0	0	0	0	0	0	0
A0A067EWE0;A0A067EW93;A0A067F7E7	A0A067EWE0;A0A067EW93;A0A067F7E7	1;1;1	1;1;1	1;1;1	tr|A0A067EWE0|A0A067EWE0_CITSI Trafficking protein particle complex subunit OS=Citrus sinensis OX=2711 GN=CISIN_1g026545mg PE=3 SV=1;tr|A0A067EW93|A0A067EW93_CITSI Trafficking protein particle complex subunit OS=Citrus sinensis OX=2711 GN=CISIN_1g026545mg	3	1	1	1	0	0	0	0	0	0	0	0	0	0	0	0	0	0	0	0	0	0	0	0	0	0	0	0	0	0	0	0	0	0	0	0	0	0	0	0	0	0	0	0
A0A067EWB1	A0A067EWB1	2	2	2	tr|A0A067EWB1|A0A067EWB1_CITSI Uncharacterized protein (Fragment) OS=Citrus sinensis OX=2711 GN=CISIN_1g0235032mg PE=4 SV=1	1	2	2	2	1	0	0	2	0	0	0	0	1	0	1	0	0	0	0	0	0	0	0	0	0	0	0	0	0	0	0	1	0	0	0	0	0	0	0	0	0	0	0	0
A0A067EWD4	A0A067EWD4	16	16	9	tr|A0A067EWD4|A0A067EWD4_CITSI Aldedh domain-containing protein OS=Citrus sinensis OX=2711 GN=CISIN_1g010963mg PE=3 SV=1	1	16	16	9	1	0	1	4	1	1	1	1	2	1	6	0	0	0	0	0	0	0	0	0	0	0	0	0	0	0	0	8	0	7	11	4	12	1	4	0	7	0	0	6
A0A067EWE6;A0A067EN09	A0A067EWE6;A0A067EN09	5;4	5;4	5;4	tr|A0A067EWE6|A0A067EWE6_CITSI Uncharacterized protein OS=Citrus sinensis OX=2711 GN=CISIN_1g029536mg PE=3 SV=1;tr|A0A067EN09|A0A067EN09_CITSI Uncharacterized protein OS=Citrus sinensis OX=2711 GN=CISIN_1g029536mg PE=3 SV=1	2	5	5	5	0	0	0	0	0	0	0	0	0	0	0	0	0	0	0	0	0	0	0	0	0	0	0	0	0	0	0	2	2	2	2	1	1	1	3	0	2	0	0	0
A0A067EWF1	A0A067EWF1	7	7	7	tr|A0A067EWF1|A0A067EWF1_CITSI Uncharacterized protein (Fragment) OS=Citrus sinensis OX=2711 GN=CISIN_1g044604mg PE=4 SV=1	1	7	7	7	0	0	0	2	0	0	0	0	1	0	1	0	0	0	0	0	0	0	0	0	0	0	0	0	0	0	0	0	0	0	1	1	1	0	0	0	0	0	0	0
A0A067EWF7;A0A067EX57	A0A067EWF7;A0A067EX57	4;4	4;4	4;4	tr|A0A067EWF7|A0A067EWF7_CITSI Chlorophyll a-b binding protein, chloroplastic OS=Citrus sinensis OX=2711 GN=CISIN_1g025674mg PE=3 SV=1;tr|A0A067EX57|A0A067EX57_CITSI Chlorophyll a-b binding protein, chloroplastic OS=Citrus sinensis OX=2711 GN=CISIN_1g02567	2	4	4	4	1	0	1	0	0	0	2	0	2	1	2	0	0	0	0	0	0	0	0	0	0	0	0	0	1	0	1	0	0	0	0	0	0	0	2	0	0	1	0	1
A0A067EWG7	A0A067EWG7	4	4	4	tr|A0A067EWG7|A0A067EWG7_CITSI Glyco_18 domain-containing protein (Fragment) OS=Citrus sinensis OX=2711 GN=CISIN_1g037639mg PE=4 SV=1	1	4	4	4	1	1	0	1	0	0	0	0	0	1	1	0	0	0	0	0	0	0	0	0	0	0	0	0	0	0	0	3	0	1	1	1	1	0	1	0	0	0	0	0
A0A067GTT5;A0A067EWH2;A0A067F7H8;A0A067H675;A0A067H5R8;A0A067GTU1;A0A067H670	A0A067GTT5;A0A067EWH2;A0A067F7H8	3;3;3;1;1;1;1	3;3;3;1;1;1;1	3;3;3;1;1;1;1	tr|A0A067GTT5|A0A067GTT5_CITSI Eukaryotic translation initiation factor 5A OS=Citrus sinensis OX=2711 GN=CISIN_1g031432mg PE=3 SV=1;tr|A0A067EWH2|A0A067EWH2_CITSI Eukaryotic translation initiation factor 5A OS=Citrus sinensis OX=2711 GN=CISIN_1g030552mg PE	7	3	3	3	0	0	0	1	0	0	1	0	0	0	1	0	0	0	0	0	0	0	0	0	0	0	0	0	0	0	1	1	0	1	1	1	1	0	0	0	1	0	0	1
A0A067EWI3	A0A067EWI3	23	23	23	tr|A0A067EWI3|A0A067EWI3_CITSI CYTOSOL_AP domain-containing protein OS=Citrus sinensis OX=2711 GN=CISIN_1g007947mg PE=3 SV=1	1	23	23	23	2	0	2	11	0	2	3	0	3	2	5	0	0	0	0	0	0	0	0	0	0	0	0	0	1	0	2	14	0	10	14	5	14	0	10	0	9	2	0	5
A0A067EWN1	A0A067EWN1	5	1	1	tr|A0A067EWN1|A0A067EWN1_CITSI Amidase domain-containing protein OS=Citrus sinensis OX=2711 GN=CISIN_1g037166mg PE=3 SV=1	1	5	1	1	0	0	0	1	0	0	0	0	0	0	0	0	0	0	0	0	0	0	0	0	0	0	0	0	0	0	0	0	0	0	0	0	0	0	0	0	0	0	0	0
A0A067EWY5	A0A067EWY5	4	4	4	tr|A0A067EWY5|A0A067EWY5_CITSI dTMP kinase OS=Citrus sinensis OX=2711 GN=CISIN_1g025003mg PE=3 SV=1	1	4	4	4	0	0	0	1	0	0	0	0	0	0	0	0	0	0	0	0	0	0	0	0	0	0	0	0	0	0	0	0	0	0	1	0	0	0	0	0	0	0	0	0
A0A067EWZ9;A0A067EXR5	A0A067EWZ9;A0A067EXR5	1;1	1;1	1;1	tr|A0A067EWZ9|A0A067EWZ9_CITSI Uncharacterized protein OS=Citrus sinensis OX=2711 GN=CISIN_1g023929mg PE=4 SV=1;tr|A0A067EXR5|A0A067EXR5_CITSI Uncharacterized protein OS=Citrus sinensis OX=2711 GN=CISIN_1g023929mg PE=4 SV=1	2	1	1	1	0	0	0	0	0	0	0	0	0	0	0	0	0	0	0	0	0	0	0	0	0	0	0	0	0	0	0	0	0	0	0	0	0	0	0	0	0	0	0	0
A0A067EX46;A0A067EXA0;A0A067GBH1	A0A067EX46;A0A067EXA0	5;5;1	5;5;1	5;5;1	tr|A0A067EX46|A0A067EX46_CITSI Nascent polypeptide-associated complex subunit beta OS=Citrus sinensis OX=2711 GN=CISIN_1g031135mg PE=3 SV=1;tr|A0A067EXA0|A0A067EXA0_CITSI Nascent polypeptide-associated complex subunit beta OS=Citrus sinensis OX=2711 GN=CIS	3	5	5	5	0	0	0	2	0	1	1	0	1	0	1	0	0	0	0	0	0	0	0	0	0	0	0	0	0	0	0	1	0	2	2	0	2	0	1	0	2	0	0	1
A0A067EX70;A0A067EL60;A0A067EPL0;A0A067EXY8;A0A067EX74	A0A067EX70;A0A067EL60	5;4;1;1;1	5;4;1;1;1	5;4;1;1;1	tr|A0A067EX70|A0A067EX70_CITSI Rieske domain-containing protein (Fragment) OS=Citrus sinensis OX=2711 GN=CISIN_1g0270052mg PE=3 SV=1;tr|A0A067EL60|A0A067EL60_CITSI Rieske domain-containing protein (Fragment) OS=Citrus sinensis OX=2711 GN=CISIN_1g0270052mg	5	5	5	5	2	0	0	1	0	1	2	1	2	1	2	0	0	0	0	0	0	0	0	0	0	0	0	0	0	0	0	0	0	1	0	0	1	0	0	0	1	0	1	1
A0A067F110;A0A067EXA7;A0A067EXH4	A0A067F110;A0A067EXA7;A0A067EXH4	10;10;10	10;10;10	9;9;9	tr|A0A067F110|A0A067F110_CITSI Uncharacterized protein OS=Citrus sinensis OX=2711 GN=CISIN_1g010577mg PE=4 SV=1;tr|A0A067EXA7|A0A067EXA7_CITSI Uncharacterized protein OS=Citrus sinensis OX=2711 GN=CISIN_1g010577mg PE=4 SV=1;tr|A0A067EXH4|A0A067EXH4_CITSI U	3	10	10	9	3	1	2	3	1	4	4	0	3	1	2	0	0	0	0	0	0	0	0	0	0	0	0	0	0	0	1	4	1	6	4	0	3	0	4	0	5	0	1	1
A0A067EXB3	A0A067EXB3	3	3	3	tr|A0A067EXB3|A0A067EXB3_CITSI Uncharacterized protein OS=Citrus sinensis OX=2711 GN=CISIN_1g047572mg PE=3 SV=1	1	3	3	3	0	0	0	1	0	0	0	0	0	0	0	0	0	0	0	0	0	0	0	0	0	0	0	0	0	0	0	0	0	0	0	0	0	0	0	0	1	0	0	0
A0A067EXB8;A0A067EY29	A0A067EXB8;A0A067EY29	8;8	8;8	8;8	tr|A0A067EXB8|A0A067EXB8_CITSI Glucan endo-1,3-beta-D-glucosidase OS=Citrus sinensis OX=2711 GN=CISIN_1g010782mg PE=3 SV=1;tr|A0A067EY29|A0A067EY29_CITSI Glucan endo-1,3-beta-D-glucosidase OS=Citrus sinensis OX=2711 GN=CISIN_1g010782mg PE=3 SV=1	2	8	8	8	6	0	4	8	2	3	4	3	4	4	6	0	0	0	0	0	0	0	0	0	0	0	0	0	3	0	3	4	4	7	6	5	5	1	5	0	5	0	3	3
A0A067EXD0	A0A067EXD0	2	2	2	tr|A0A067EXD0|A0A067EXD0_CITSI Uncharacterized protein OS=Citrus sinensis OX=2711 GN=CISIN_1g023541mg PE=3 SV=1	1	2	2	2	0	0	0	0	0	0	0	0	0	0	0	0	0	0	0	0	0	0	0	0	0	0	0	0	0	0	0	0	0	0	0	0	0	0	0	0	0	0	0	0
A0A067EXD1;A0A067F8E5	A0A067EXD1	5;1	5;1	5;1	tr|A0A067EXD1|A0A067EXD1_CITSI Uncharacterized protein OS=Citrus sinensis OX=2711 GN=CISIN_1g046220mg PE=3 SV=1	2	5	5	5	1	0	1	1	0	0	0	0	1	1	1	0	0	0	0	0	0	0	0	0	0	0	0	0	0	0	0	3	2	2	3	2	4	0	1	0	1	0	1	0
A0A067F5S8;A0A067EXE4	A0A067F5S8;A0A067EXE4	3;3	2;2	2;2	tr|A0A067F5S8|A0A067F5S8_CITSI Uncharacterized protein OS=Citrus sinensis OX=2711 GN=CISIN_1g007633mg PE=3 SV=1;tr|A0A067EXE4|A0A067EXE4_CITSI Uncharacterized protein OS=Citrus sinensis OX=2711 GN=CISIN_1g007633mg PE=3 SV=1	2	3	2	2	0	0	0	1	0	0	0	0	0	0	0	0	0	0	0	0	0	0	0	0	0	0	0	0	0	0	0	0	0	0	0	0	0	0	0	0	1	0	0	0
A0A067EXH3;A0A067H799	A0A067EXH3	7;1	7;1	7;1	tr|A0A067EXH3|A0A067EXH3_CITSI Peroxidase OS=Citrus sinensis OX=2711 GN=CISIN_1g048664mg PE=3 SV=1	2	7	7	7	0	1	0	1	1	1	0	0	0	0	1	0	0	0	0	0	0	0	0	0	0	0	0	0	0	0	0	2	0	3	3	2	3	0	0	0	0	0	0	0
A0A067EXL4;A0A067EU59;A0A067F610;A0A067F574	A0A067EXL4;A0A067EU59;A0A067F610;A0A067F574	5;4;4;3	5;4;4;3	5;4;4;3	tr|A0A067EXL4|A0A067EXL4_CITSI Eukaryotic translation initiation factor 3 subunit I OS=Citrus sinensis OX=2711 GN=CISIN_1g020461mg PE=3 SV=1;tr|A0A067EU59|A0A067EU59_CITSI Uncharacterized protein OS=Citrus sinensis OX=2711 GN=CISIN_1g020461mg PE=4 SV=1;tr|	4	5	5	5	0	0	0	2	0	1	1	0	1	0	1	0	0	0	0	0	0	0	0	0	0	0	0	0	0	0	0	3	0	0	2	1	3	0	0	0	0	0	0	1
A0A067EY09	A0A067EY09	2	2	2	tr|A0A067EY09|A0A067EY09_CITSI SIS domain-containing protein OS=Citrus sinensis OX=2711 GN=CISIN_1g028777mg PE=3 SV=1	1	2	2	2	0	0	0	1	0	0	0	0	1	0	0	0	0	0	0	0	0	0	0	0	0	0	0	0	0	0	0	0	0	0	0	1	0	0	0	0	0	0	0	0
A0A067EY13	A0A067EY13	13	9	9	tr|A0A067EY13|A0A067EY13_CITSI Uncharacterized protein OS=Citrus sinensis OX=2711 GN=CISIN_1g007602mg PE=3 SV=1	1	13	9	9	0	0	0	1	0	1	0	0	0	0	0	0	0	0	0	0	0	0	0	0	0	0	0	0	0	0	0	0	0	1	0	0	0	0	0	0	1	0	0	0
A0A067EY21	A0A067EY21	2	2	2	tr|A0A067EY21|A0A067EY21_CITSI Inosine triphosphate pyrophosphatase OS=Citrus sinensis OX=2711 GN=CISIN_1g028718mg PE=3 SV=1	1	2	2	2	0	0	0	0	0	0	0	0	0	0	0	0	0	0	0	0	0	0	0	0	0	0	0	0	0	0	0	2	0	1	2	0	1	0	0	0	0	0	0	1
A0A067EY25	A0A067EY25	6	6	6	tr|A0A067EY25|A0A067EY25_CITSI Aldo_ket_red domain-containing protein OS=Citrus sinensis OX=2711 GN=CISIN_1g018137mg PE=3 SV=1	1	6	6	6	1	0	1	4	0	3	4	0	4	1	5	0	0	0	0	0	0	0	0	0	0	0	0	0	1	0	1	3	0	1	4	0	2	0	2	0	2	0	1	4
A0A067EY68	A0A067EY68	6	6	6	tr|A0A067EY68|A0A067EY68_CITSI PCI domain-containing protein (Fragment) OS=Citrus sinensis OX=2711 GN=CISIN_1g0437802mg PE=3 SV=1	1	6	6	6	0	0	1	2	0	1	1	1	1	0	1	0	0	0	0	0	0	0	0	0	0	0	0	0	0	0	1	3	0	2	3	1	3	0	1	0	2	0	1	0
A0A067EY79	A0A067EY79	15	15	15	tr|A0A067EY79|A0A067EY79_CITSI Phosphoribulokinase OS=Citrus sinensis OX=2711 GN=CISIN_1g048274mg PE=3 SV=1	1	15	15	15	0	0	0	4	0	0	1	0	3	0	5	0	0	0	0	0	0	0	0	0	0	0	0	0	1	0	0	4	0	4	5	2	7	0	1	0	1	0	0	3
A0A067EY93	A0A067EY93	1	1	1	tr|A0A067EY93|A0A067EY93_CITSI NmrA domain-containing protein OS=Citrus sinensis OX=2711 GN=CISIN_1g033236mg PE=4 SV=1	1	1	1	1	0	0	0	0	0	0	0	0	0	0	0	0	0	0	0	0	0	0	0	0	0	0	0	0	0	0	0	0	0	0	0	0	0	0	0	0	0	0	0	0
A0A067EY98	A0A067EY98	3	3	3	tr|A0A067EY98|A0A067EY98_CITSI Uncharacterized protein OS=Citrus sinensis OX=2711 GN=CISIN_1g047419mg PE=3 SV=1	1	3	3	3	0	0	0	0	0	0	0	0	0	0	0	0	0	0	0	0	0	0	0	0	0	0	0	0	0	0	0	0	0	0	0	0	0	0	0	0	0	0	0	0
A0A067FAA4;A0A067EYE7;A0A067F1Z6;A0A067EYB2;A0A067EYA6;A0A067EYF3	A0A067FAA4;A0A067EYE7;A0A067F1Z6;A0A067EYB2;A0A067EYA6;A0A067EYF3	2;2;2;2;2;2	2;2;2;2;2;2	2;2;2;2;2;2	tr|A0A067FAA4|A0A067FAA4_CITSI ADH_zinc_N domain-containing protein (Fragment) OS=Citrus sinensis OX=2711 GN=CISIN_1g0174262mg PE=4 SV=1;tr|A0A067EYE7|A0A067EYE7_CITSI Uncharacterized protein (Fragment) OS=Citrus sinensis OX=2711 GN=CISIN_1g048013mg PE=4 S	6	2	2	2	0	0	0	2	0	0	0	0	1	0	1	0	0	0	0	0	0	0	0	0	0	0	0	0	0	0	0	1	0	1	2	0	2	0	0	0	0	0	0	0
A0A067FAH2;A0A067F265;A0A067EYF5;A0A067FAB3;A0A067F6S1	A0A067FAH2;A0A067F265;A0A067EYF5;A0A067FAB3;A0A067F6S1	1;1;1;1;1	1;1;1;1;1	1;1;1;1;1	tr|A0A067FAH2|A0A067FAH2_CITSI PfkB domain-containing protein OS=Citrus sinensis OX=2711 GN=CISIN_1g018696mg PE=4 SV=1;tr|A0A067F265|A0A067F265_CITSI PfkB domain-containing protein OS=Citrus sinensis OX=2711 GN=CISIN_1g018696mg PE=4 SV=1;tr|A0A067EYF5|A0A0	5	1	1	1	0	0	0	1	0	1	1	0	1	0	1	0	0	0	0	0	0	0	0	0	0	0	0	0	0	0	0	1	0	1	1	0	1	0	1	0	1	0	0	1
A0A067EYF7	A0A067EYF7	11	11	11	tr|A0A067EYF7|A0A067EYF7_CITSI Endo-1,3(4)-beta-glucanase OS=Citrus sinensis OX=2711 GN=CISIN_1g042050mg PE=3 SV=1	1	11	11	11	0	0	0	1	0	0	0	0	0	0	1	0	0	0	0	0	0	0	0	0	0	0	0	0	0	0	0	0	0	0	0	0	0	0	0	0	1	0	0	1
A0A067EYI3	A0A067EYI3	9	9	9	tr|A0A067EYI3|A0A067EYI3_CITSI Phosphoglucomutase (alpha-D-glucose-1,6-bisphosphate-dependent) OS=Citrus sinensis OX=2711 GN=CISIN_1g006678mg PE=3 SV=1	1	9	9	9	0	0	0	0	0	0	0	0	0	0	0	0	0	0	0	0	0	0	0	0	0	0	0	0	0	0	0	4	0	6	6	1	5	0	3	0	5	0	0	0
A0A067EYK0	A0A067EYK0	1	1	1	tr|A0A067EYK0|A0A067EYK0_CITSI Lipoxygenase OS=Citrus sinensis OX=2711 GN=CISIN_1g002839mg PE=3 SV=1	1	1	1	1	0	0	0	0	0	0	0	0	0	0	0	0	0	0	0	0	0	0	0	0	0	0	0	0	0	0	0	0	0	0	0	0	0	0	0	0	0	0	0	0
A0A067EYQ1	A0A067EYQ1	4	4	4	tr|A0A067EYQ1|A0A067EYQ1_CITSI Xyloglucan endotransglucosylase/hydrolase OS=Citrus sinensis OX=2711 GN=CISIN_1g022492mg PE=3 SV=1	1	4	4	4	0	0	0	0	0	0	0	0	0	0	0	0	0	0	0	0	0	0	0	0	0	0	0	0	0	0	0	0	0	0	0	0	0	0	0	0	0	0	0	0
A0A067F2L5;A0A067EYY9;A0A067FAY7	A0A067F2L5;A0A067EYY9;A0A067FAY7	2;2;1	2;2;1	2;2;1	tr|A0A067F2L5|A0A067F2L5_CITSI Uncharacterized protein (Fragment) OS=Citrus sinensis OX=2711 GN=CISIN_1g0010601mg PE=4 SV=1;tr|A0A067EYY9|A0A067EYY9_CITSI Uncharacterized protein (Fragment) OS=Citrus sinensis OX=2711 GN=CISIN_1g0010601mg PE=4 SV=1;tr|A0A06	3	2	2	2	0	0	0	0	0	0	0	0	0	0	0	0	0	0	0	0	0	0	0	0	0	0	0	0	0	0	0	2	0	1	2	0	2	0	0	0	0	0	0	0
A0A067EYZ4;A0A067F2I3;A0A067FAU7	A0A067EYZ4;A0A067F2I3;A0A067FAU7	8;8;6	8;8;6	8;8;6	tr|A0A067EYZ4|A0A067EYZ4_CITSI Carboxypeptidase (Fragment) OS=Citrus sinensis OX=2711 GN=CISIN_1g0122372mg PE=3 SV=1;tr|A0A067F2I3|A0A067F2I3_CITSI Carboxypeptidase (Fragment) OS=Citrus sinensis OX=2711 GN=CISIN_1g0122372mg PE=3 SV=1;tr|A0A067FAU7|A0A067FA	3	8	8	8	0	0	0	1	0	2	2	1	2	0	2	0	0	0	0	0	0	0	0	0	0	0	0	0	0	0	0	2	0	3	3	1	3	0	2	0	2	0	2	1
A0A067EYZ5	A0A067EYZ5	2	2	2	tr|A0A067EYZ5|A0A067EYZ5_CITSI Uncharacterized protein OS=Citrus sinensis OX=2711 GN=CISIN_1g024450mg PE=4 SV=1	1	2	2	2	0	0	0	0	0	0	0	0	0	0	0	0	0	0	0	0	0	0	0	0	0	0	0	0	0	0	0	0	0	0	0	0	0	0	0	0	0	0	0	0
A0A067EZ08	A0A067EZ08	6	6	6	tr|A0A067EZ08|A0A067EZ08_CITSI Uncharacterized protein OS=Citrus sinensis OX=2711 GN=CISIN_1g015356mg PE=3 SV=1	1	6	6	6	1	1	1	1	1	1	1	1	1	1	1	0	0	0	0	0	0	0	0	0	0	0	0	0	0	0	1	1	0	1	1	2	1	2	1	0	1	0	1	1
A0A067EZ73	A0A067EZ73	7	7	7	tr|A0A067EZ73|A0A067EZ73_CITSI Glyco_hydro_3 domain-containing protein (Fragment) OS=Citrus sinensis OX=2711 GN=CISIN_1g0476211mg PE=3 SV=1	1	7	7	7	1	0	1	3	0	0	1	0	2	1	1	0	0	0	0	1	0	1	0	1	1	0	1	1	1	1	1	3	3	3	4	3	4	2	4	0	4	1	0	0
A0A067EZ74;A0A067EZ32	A0A067EZ74;A0A067EZ32	7;5	7;5	7;5	tr|A0A067EZ74|A0A067EZ74_CITSI AB hydrolase-1 domain-containing protein OS=Citrus sinensis OX=2711 GN=CISIN_1g022603mg PE=4 SV=1;tr|A0A067EZ32|A0A067EZ32_CITSI AB hydrolase-1 domain-containing protein OS=Citrus sinensis OX=2711 GN=CISIN_1g022603mg PE=4 SV=	2	7	7	7	1	0	0	2	0	0	1	0	1	1	1	0	0	0	0	0	0	0	0	0	0	0	0	0	0	0	0	1	0	1	1	2	1	1	0	0	0	0	1	0
A0A067EZ76	A0A067EZ76	1	1	1	tr|A0A067EZ76|A0A067EZ76_CITSI Uncharacterized protein (Fragment) OS=Citrus sinensis OX=2711 GN=CISIN_1g0137632mg PE=4 SV=1	1	1	1	1	0	0	0	0	0	0	0	0	0	0	0	0	0	0	0	0	0	0	0	0	0	0	0	0	0	0	0	0	0	0	0	0	0	0	0	0	0	0	0	0
A0A067EZ80	A0A067EZ80	3	3	3	tr|A0A067EZ80|A0A067EZ80_CITSI Uncharacterized protein (Fragment) OS=Citrus sinensis OX=2711 GN=CISIN_1g037557mg PE=4 SV=1	1	3	3	3	0	0	0	0	0	0	0	0	0	0	0	0	0	0	0	0	0	0	0	0	0	0	0	0	0	0	0	0	0	0	0	0	0	0	0	0	0	0	0	0
A0A067EZB7;A0A067F2V2;A0A067EZ81	A0A067EZB7;A0A067F2V2;A0A067EZ81	5;4;4	5;4;4	5;4;4	tr|A0A067EZB7|A0A067EZB7_CITSI Dolichyl-diphosphooligosaccharide--protein glycosyltransferase subunit 2 OS=Citrus sinensis OX=2711 GN=CISIN_1g010453mg PE=3 SV=1;tr|A0A067F2V2|A0A067F2V2_CITSI Dolichyl-diphosphooligosaccharide--protein glycosyltransferase s	3	5	5	5	0	0	1	1	0	0	0	0	0	0	0	0	0	0	0	0	0	0	0	0	0	0	0	0	0	0	0	2	0	1	1	0	1	0	0	0	0	0	0	0
A0A067EZE3	A0A067EZE3	10	10	10	tr|A0A067EZE3|A0A067EZE3_CITSI Uncharacterized protein OS=Citrus sinensis OX=2711 GN=CISIN_1g045314mg PE=3 SV=1	1	10	10	10	0	0	0	1	0	0	0	0	0	0	0	0	0	0	0	0	0	0	0	0	0	0	0	0	0	0	0	1	0	2	2	2	2	0	0	0	0	0	0	0
A0A067EZF0	A0A067EZF0	2	2	2	tr|A0A067EZF0|A0A067EZF0_CITSI VHS domain-containing protein (Fragment) OS=Citrus sinensis OX=2711 GN=CISIN_1g0411492mg PE=4 SV=1	1	2	2	2	0	0	0	0	0	0	0	0	0	0	0	0	0	0	0	0	0	0	0	0	0	0	0	0	0	0	0	0	0	0	0	0	0	0	0	0	0	0	0	0
A0A067EZF4	A0A067EZF4	3	3	3	tr|A0A067EZF4|A0A067EZF4_CITSI PLAT domain-containing protein OS=Citrus sinensis OX=2711 GN=CISIN_1g031460mg PE=4 SV=1	1	3	3	3	0	1	0	1	1	1	1	0	1	1	1	0	0	0	0	0	0	0	0	0	0	0	0	0	0	0	0	3	0	3	2	1	3	1	0	0	0	0	1	1
A0A067EZM7	A0A067EZM7	2	2	2	tr|A0A067EZM7|A0A067EZM7_CITSI Uncharacterized protein OS=Citrus sinensis OX=2711 GN=CISIN_1g009383mg PE=4 SV=1	1	2	2	2	0	0	0	0	0	0	0	0	0	0	0	0	0	0	0	0	0	0	0	0	0	0	0	0	0	0	0	0	0	0	0	0	0	0	0	0	0	0	0	0
A0A067F3C2;A0A067EZP6;A0A067EZT0;A0A067FBM9;A0A067F3B6;A0A067FAW5	A0A067F3C2;A0A067EZP6;A0A067EZT0;A0A067FBM9;A0A067F3B6;A0A067FAW5	2;2;2;2;2;2	2;2;2;2;2;2	2;2;2;2;2;2	tr|A0A067F3C2|A0A067F3C2_CITSI Uncharacterized protein OS=Citrus sinensis OX=2711 GN=CISIN_1g028427mg PE=4 SV=1;tr|A0A067EZP6|A0A067EZP6_CITSI Uncharacterized protein OS=Citrus sinensis OX=2711 GN=CISIN_1g028427mg PE=4 SV=1;tr|A0A067EZT0|A0A067EZT0_CITSI C	6	2	2	2	0	0	0	0	0	0	0	0	0	0	0	0	0	0	0	0	0	0	0	0	0	0	0	0	0	0	0	0	0	0	0	0	0	0	0	0	0	0	0	0
A0A067F3C6;A0A067EZP9;A0A067FAX6;A0A067FBP3;A0A067EZQ5;A0A067F3D1;A0A067FBP9;A0A067EZU4;A0A067EZV1	A0A067F3C6;A0A067EZP9;A0A067FAX6;A0A067FBP3;A0A067EZQ5;A0A067F3D1;A0A067FBP9;A0A067EZU4;A0A067EZV1	13;13;13;12;11;11;11;11;10	5;5;5;5;5;5;5;5;4	5;5;5;5;5;5;5;5;4	tr|A0A067F3C6|A0A067F3C6_CITSI 14_3_3 domain-containing protein OS=Citrus sinensis OX=2711 GN=CISIN_1g024800mg PE=3 SV=1;tr|A0A067EZP9|A0A067EZP9_CITSI 14_3_3 domain-containing protein OS=Citrus sinensis OX=2711 GN=CISIN_1g024800mg PE=3 SV=1;tr|A0A067FAX6|	9	13	5	5	2	1	3	6	1	4	5	2	6	1	7	0	0	0	0	1	1	0	0	0	1	0	0	0	1	1	2	10	1	10	10	5	9	2	7	1	8	2	4	8
A0A067EZR0	A0A067EZR0	1	1	1	tr|A0A067EZR0|A0A067EZR0_CITSI Uncharacterized protein (Fragment) OS=Citrus sinensis OX=2711 GN=CISIN_1g0107621mg PE=4 SV=1	1	1	1	1	0	0	0	0	0	0	0	0	0	0	0	0	0	0	0	0	0	0	0	0	0	0	0	0	0	0	0	0	0	0	0	0	0	0	0	0	0	0	0	0
A0A067F8A7;A0A067EZX6	A0A067F8A7;A0A067EZX6	1;1	1;1	1;1	tr|A0A067F8A7|A0A067F8A7_CITSI Uncharacterized protein OS=Citrus sinensis OX=2711 GN=CISIN_1g029101mg PE=3 SV=1;tr|A0A067EZX6|A0A067EZX6_CITSI Uncharacterized protein OS=Citrus sinensis OX=2711 GN=CISIN_1g029101mg PE=3 SV=1	2	1	1	1	0	0	0	0	0	0	0	0	0	0	0	0	0	0	0	0	0	0	0	0	0	0	0	0	0	0	0	0	0	0	1	0	0	0	0	0	0	0	0	0
A0A067EZY8;A0A067HG66;A0A067H7U3;A0A067GRS3;A0A067GTJ1;A0A067GGB2	A0A067EZY8	15;1;1;1;1;1	15;1;1;1;1;1	15;1;1;1;1;1	tr|A0A067EZY8|A0A067EZY8_CITSI Glyco_hydro_3_C domain-containing protein (Fragment) OS=Citrus sinensis OX=2711 GN=CISIN_1g0476212mg PE=3 SV=1	6	15	15	15	6	5	1	9	3	2	4	1	5	5	10	0	1	0	1	1	0	2	0	1	3	0	2	0	4	1	3	8	5	10	5	5	4	6	6	0	7	1	1	3
A0A067F003	A0A067F003	2	2	2	tr|A0A067F003|A0A067F003_CITSI Uncharacterized protein OS=Citrus sinensis OX=2711 GN=CISIN_1g018250mg PE=4 SV=1	1	2	2	2	0	0	0	1	0	0	0	0	0	0	0	0	0	0	0	0	0	0	0	0	0	0	0	0	0	0	0	2	0	0	1	0	2	0	1	0	0	0	0	0
A0A067F017	A0A067F017	2	2	2	tr|A0A067F017|A0A067F017_CITSI Uncharacterized protein OS=Citrus sinensis OX=2711 GN=CISIN_1g013771mg PE=3 SV=1	1	2	2	2	0	0	1	1	0	0	1	0	0	0	1	0	0	0	0	0	0	0	0	0	0	0	0	0	0	0	0	0	0	0	0	0	1	0	0	0	0	0	0	2
A0A067F048	A0A067F048	4	4	4	tr|A0A067F048|A0A067F048_CITSI Mevalonate kinase OS=Citrus sinensis OX=2711 GN=CISIN_1g045151mg PE=3 SV=1	1	4	4	4	0	0	1	1	0	0	0	0	1	0	1	0	0	0	0	0	0	0	0	0	0	0	0	0	0	0	0	2	0	2	1	0	1	0	2	0	3	0	0	1
A0A067F056	A0A067F056	1	1	1	tr|A0A067F056|A0A067F056_CITSI Uncharacterized protein OS=Citrus sinensis OX=2711 GN=CISIN_1g007043mg PE=4 SV=1	1	1	1	1	0	0	0	0	0	0	0	0	0	0	0	0	0	0	0	0	0	0	0	0	0	0	0	0	0	0	0	0	0	0	0	0	0	0	0	0	0	0	0	0
A0A067F081;A0A067F0C7	A0A067F081;A0A067F0C7	2;2	2;2	2;2	tr|A0A067F081|A0A067F081_CITSI Semialdhyde_dh domain-containing protein OS=Citrus sinensis OX=2711 GN=CISIN_1g017153mg PE=4 SV=1;tr|A0A067F0C7|A0A067F0C7_CITSI Aspartate-semialdehyde dehydrogenase OS=Citrus sinensis OX=2711 GN=CISIN_1g017153mg PE=3 SV=1	2	2	2	2	0	0	0	1	0	0	0	0	0	0	0	0	0	0	0	0	0	0	0	0	0	0	0	0	0	0	0	1	0	0	1	0	1	0	0	0	1	0	0	0
A0A067F0C4	A0A067F0C4	9	9	5	tr|A0A067F0C4|A0A067F0C4_CITSI SOR_SNZ domain-containing protein OS=Citrus sinensis OX=2711 GN=CISIN_1g021578mg PE=3 SV=1	1	9	9	5	3	0	3	6	0	4	5	1	4	1	7	0	0	0	0	0	0	0	0	0	0	0	0	0	0	0	1	5	1	3	4	3	4	0	2	0	2	0	1	3
A0A067F0D7;A0A067F8Q5	A0A067F0D7;A0A067F8Q5	3;3	3;3	3;3	tr|A0A067F0D7|A0A067F0D7_CITSI Uncharacterized protein OS=Citrus sinensis OX=2711 GN=CISIN_1g018590mg PE=3 SV=1;tr|A0A067F8Q5|A0A067F8Q5_CITSI Uncharacterized protein OS=Citrus sinensis OX=2711 GN=CISIN_1g018590mg PE=3 SV=1	2	3	3	3	0	0	0	0	0	0	0	0	0	0	0	0	0	0	0	0	0	0	0	0	0	0	0	0	0	0	0	0	0	0	0	0	0	0	0	0	0	0	0	0
A0A067F0E2;A0A067FC95;A0A067H5F1	A0A067F0E2;A0A067FC95;A0A067H5F1	1;1;1	1;1;1	1;1;1	tr|A0A067F0E2|A0A067F0E2_CITSI Small nuclear ribonucleoprotein Sm D2 OS=Citrus sinensis OX=2711 GN=CISIN_1g033937mg PE=3 SV=1;tr|A0A067FC95|A0A067FC95_CITSI Small nuclear ribonucleoprotein Sm D2 OS=Citrus sinensis OX=2711 GN=CISIN_1g033937mg PE=3 SV=1;tr|A	3	1	1	1	1	0	1	1	0	1	0	0	0	0	0	0	0	0	0	0	0	0	0	0	0	0	0	0	0	0	0	0	0	0	1	0	0	0	0	0	1	0	0	0
A0A067F0J2	A0A067F0J2	2	2	2	tr|A0A067F0J2|A0A067F0J2_CITSI Uncharacterized protein (Fragment) OS=Citrus sinensis OX=2711 GN=CISIN_1g046985mg PE=4 SV=1	1	2	2	2	0	0	0	0	0	0	0	0	0	1	2	0	0	0	0	0	0	0	0	0	0	0	0	0	0	0	0	0	0	0	0	0	0	0	0	0	0	0	0	0
A0A067F0K3	A0A067F0K3	1	1	1	tr|A0A067F0K3|A0A067F0K3_CITSI Uncharacterized protein (Fragment) OS=Citrus sinensis OX=2711 GN=CISIN_1g0033371mg PE=3 SV=1	1	1	1	1	0	0	0	0	0	0	0	0	0	0	0	0	0	0	0	0	0	0	0	0	0	0	0	0	0	0	0	0	0	0	0	0	0	0	0	0	0	0	0	0
A0A067F0L3	A0A067F0L3	6	6	6	tr|A0A067F0L3|A0A067F0L3_CITSI Uncharacterized protein OS=Citrus sinensis OX=2711 GN=CISIN_1g021436mg PE=4 SV=1	1	6	6	6	0	0	0	0	0	0	0	0	1	0	0	0	0	0	0	0	0	0	0	0	0	0	0	0	0	0	0	0	0	0	0	0	0	0	0	0	0	0	0	0
A0A067F0M0	A0A067F0M0	13	13	13	tr|A0A067F0M0|A0A067F0M0_CITSI Peptidase_M24 domain-containing protein OS=Citrus sinensis OX=2711 GN=CISIN_1g016183mg PE=3 SV=1	1	13	13	13	5	1	5	10	5	6	4	1	6	5	8	0	0	0	0	0	0	0	0	0	0	0	0	0	0	0	3	5	0	5	6	4	5	3	3	0	8	0	2	7
A0A067F0R7	A0A067F0R7	7	7	7	tr|A0A067F0R7|A0A067F0R7_CITSI Threonine dehydratase OS=Citrus sinensis OX=2711 GN=CISIN_1g048400mg PE=3 SV=1	1	7	7	7	0	0	0	0	0	0	0	0	0	0	0	0	0	0	0	0	0	0	0	0	0	0	0	0	0	0	0	0	0	0	0	0	0	0	0	0	0	0	0	0
A0A067F0S5	A0A067F0S5	14	14	14	tr|A0A067F0S5|A0A067F0S5_CITSI Uncharacterized protein OS=Citrus sinensis OX=2711 GN=CISIN_1g011615mg PE=3 SV=1	1	14	14	14	0	0	0	0	0	0	0	0	0	0	0	0	0	0	0	0	0	0	0	0	0	0	0	0	0	0	0	3	1	7	3	3	3	2	3	0	2	0	0	0
A0A067F0T0;A0A067EZZ1;A0A1S3DTY7	A0A067F0T0;A0A067EZZ1	23;16;1	11;8;0	7;4;0	tr|A0A067F0T0|A0A067F0T0_CITSI HATPase_c domain-containing protein OS=Citrus sinensis OX=2711 GN=CISIN_1g005370mg PE=3 SV=1;tr|A0A067EZZ1|A0A067EZZ1_CITSI Uncharacterized protein OS=Citrus sinensis OX=2711 GN=CISIN_1g005370mg PE=3 SV=1	3	23	11	7	10	4	12	14	4	9	9	2	9	5	10	2	0	0	0	0	0	2	0	0	1	0	2	0	4	2	5	13	6	12	14	9	11	6	8	4	8	5	7	9
A0A067F980;A0A067F0W9	A0A067F980;A0A067F0W9	3;3	3;3	3;3	tr|A0A067F980|A0A067F980_CITSI Thioredoxin domain-containing protein OS=Citrus sinensis OX=2711 GN=CISIN_1g030784mg PE=4 SV=1;tr|A0A067F0W9|A0A067F0W9_CITSI Thioredoxin domain-containing protein OS=Citrus sinensis OX=2711 GN=CISIN_1g030784mg PE=4 SV=1	2	3	3	3	1	0	1	1	0	2	1	0	1	1	2	0	0	0	0	0	0	0	0	0	0	0	0	0	0	0	0	1	0	1	1	0	1	0	1	0	1	0	1	1
A0A067F0Y0	A0A067F0Y0	5	5	2	tr|A0A067F0Y0|A0A067F0Y0_CITSI Glycosyltransferase OS=Citrus sinensis OX=2711 GN=CISIN_1g042987mg PE=3 SV=1	1	5	5	2	0	0	0	0	0	0	0	0	0	0	0	0	0	0	0	0	0	0	0	0	0	0	0	0	0	0	0	4	0	4	2	0	1	0	2	0	0	0	0	0
A0A067F0Y6;A0A067FQD2;A0A067DHH5;A0A1S3DR68	A0A067F0Y6	26;7;4;1	26;7;4;1	25;6;4;0	tr|A0A067F0Y6|A0A067F0Y6_CITSI Phosphopyruvate hydratase OS=Citrus sinensis OX=2711 GN=CISIN_1g043137mg PE=3 SV=1	4	26	26	25	9	6	9	17	8	10	11	5	10	8	11	0	0	0	0	0	0	1	0	0	0	0	0	0	4	2	7	12	8	15	14	11	12	7	12	4	14	5	8	9
A0A067F0Z3	A0A067F0Z3	5	5	5	tr|A0A067F0Z3|A0A067F0Z3_CITSI Uncharacterized protein OS=Citrus sinensis OX=2711 GN=CISIN_1g025824mg PE=3 SV=1	1	5	5	5	0	0	0	0	0	1	0	0	1	0	0	0	0	0	0	0	0	0	0	0	0	0	0	0	0	0	0	4	0	4	2	0	3	1	4	0	4	0	0	0
A0A067F116;A0A067F4P6	A0A067F116;A0A067F4P6	7;6	7;6	4;4	tr|A0A067F116|A0A067F116_CITSI Uncharacterized protein OS=Citrus sinensis OX=2711 GN=CISIN_1g033355mg PE=3 SV=1;tr|A0A067F4P6|A0A067F4P6_CITSI Uncharacterized protein OS=Citrus sinensis OX=2711 GN=CISIN_1g033355mg PE=3 SV=1	2	7	7	4	1	1	1	3	0	1	2	0	0	1	1	0	0	0	0	0	0	0	0	0	0	0	0	0	0	0	1	1	0	1	1	0	1	0	0	0	0	0	0	1
A0A067F128	A0A067F128	3	3	3	tr|A0A067F128|A0A067F128_CITSI Uncharacterized protein OS=Citrus sinensis OX=2711 GN=CISIN_1g016534mg PE=4 SV=1	1	3	3	3	0	0	0	0	0	0	0	0	0	0	0	0	0	0	0	0	0	0	0	0	0	0	0	0	0	0	0	0	0	0	0	0	0	0	0	0	0	0	0	0
A0A067F143;A0A067FV84;A0A067EWG6;A0A067DFT3;A0A067F4Y3;A0A067GW95;A0A067ET31;A0A067ET34;A0A067EWI0;A0A067FTV1;A0A067F448;A0A067GL10;A0A067ELH4;A0A067EKQ2;A0A067G133;A0A067DZ52;A0A067ESV1;A0A067EWI4;A0A067GL94;A0A067GY63;A0A067F4N0;A0A067F444;A0A067GL14;A0A067GYJ9;A0A067F4X8;A0A067DMR7;A0A067F105;A0A067DVR0	A0A067F143	3;1;1;1;1;1;1;1;1;1;1;1;1;1;1;1;1;1;1;1;1;1;1;1;1;1;1;1	3;1;1;1;1;1;1;1;1;1;1;1;1;1;1;1;1;1;1;1;1;1;1;1;1;1;1;1	1;0;0;0;0;0;0;0;0;0;0;0;0;0;0;0;0;0;0;0;0;0;0;0;0;0;0;0	tr|A0A067F143|A0A067F143_CITSI Uncharacterized protein (Fragment) OS=Citrus sinensis OX=2711 GN=CISIN_1g037155mg PE=3 SV=1	28	3	3	1	0	0	0	0	0	0	0	0	0	0	0	0	0	0	0	0	0	0	0	0	0	0	0	0	0	0	0	0	0	0	0	0	0	0	0	0	0	0	0	0
A0A067F148	A0A067F148	8	8	8	tr|A0A067F148|A0A067F148_CITSI Uncharacterized protein (Fragment) OS=Citrus sinensis OX=2711 GN=CISIN_1g043633mg PE=4 SV=1	1	8	8	8	0	0	0	2	0	0	0	0	0	0	1	0	0	0	0	0	0	0	0	0	0	0	0	0	0	0	0	2	0	3	3	0	3	0	2	0	3	0	0	0
A0A067F173	A0A067F173	22	22	22	tr|A0A067F173|A0A067F173_CITSI Glutathione reductase OS=Citrus sinensis OX=2711 GN=CISIN_1g042564mg PE=3 SV=1	1	22	22	22	6	1	5	9	1	5	5	2	7	4	9	0	0	0	0	0	0	0	0	0	0	0	0	0	0	0	2	7	2	9	9	6	10	4	4	0	8	1	4	7
A0A067F188	A0A067F188	1	1	1	tr|A0A067F188|A0A067F188_CITSI Uncharacterized protein (Fragment) OS=Citrus sinensis OX=2711 GN=CISIN_1g038762mg PE=3 SV=1	1	1	1	1	0	0	0	0	0	0	0	0	0	0	0	0	0	0	0	0	0	0	0	0	0	0	0	0	0	0	0	0	0	0	0	0	0	0	0	0	0	0	0	0
A0A067F1B8;A0A067D069	A0A067F1B8	6;1	6;1	6;1	tr|A0A067F1B8|A0A067F1B8_CITSI XendoU domain-containing protein OS=Citrus sinensis OX=2711 GN=CISIN_1g045723mg PE=3 SV=1	2	6	6	6	0	0	0	0	0	0	0	1	0	0	0	0	0	0	0	0	0	0	0	0	0	0	0	0	0	0	0	3	0	3	3	1	3	0	2	0	3	0	0	0
A0A067F1D7	A0A067F1D7	7	7	3	tr|A0A067F1D7|A0A067F1D7_CITSI Uncharacterized protein OS=Citrus sinensis OX=2711 GN=CISIN_1g016237mg PE=3 SV=1	1	7	7	3	0	1	0	3	0	1	1	1	1	0	1	0	0	0	0	0	0	0	0	0	0	0	0	0	0	0	0	0	0	2	1	1	1	0	0	0	0	0	0	2
A0A067F1E0	A0A067F1E0	1	1	1	tr|A0A067F1E0|A0A067F1E0_CITSI Cytochrome b5 heme-binding domain-containing protein (Fragment) OS=Citrus sinensis OX=2711 GN=CISIN_1g0326972mg PE=3 SV=1	1	1	1	1	0	0	0	0	0	0	0	0	0	0	0	0	0	0	0	0	0	0	0	0	0	0	0	0	0	0	0	0	0	0	0	0	0	0	0	0	0	0	0	0
A0A067F1E9	A0A067F1E9	1	1	1	tr|A0A067F1E9|A0A067F1E9_CITSI Expansin (Fragment) OS=Citrus sinensis OX=2711 GN=CISIN_1g0244571mg PE=3 SV=1	1	1	1	1	0	0	0	0	0	0	0	0	0	0	0	0	0	0	0	0	0	0	0	0	0	0	0	0	0	0	0	0	0	0	0	0	0	0	0	0	0	0	0	0
A0A067F1I0;A0A067F557	A0A067F1I0	9;1	9;1	6;1	tr|A0A067F1I0|A0A067F1I0_CITSI Epimerase domain-containing protein OS=Citrus sinensis OX=2711 GN=CISIN_1g020326mg PE=4 SV=1	2	9	9	6	1	0	1	1	0	1	0	1	1	0	1	0	0	0	0	0	0	0	0	0	0	0	0	0	0	0	0	1	0	1	2	0	1	0	1	0	1	0	0	3
A0A067F1I2;A0A067EQI1	A0A067F1I2;A0A067EQI1	13;10	13;10	13;10	tr|A0A067F1I2|A0A067F1I2_CITSI Proteasome subunit alpha type OS=Citrus sinensis OX=2711 GN=CISIN_1g025676mg PE=3 SV=1;tr|A0A067EQI1|A0A067EQI1_CITSI Uncharacterized protein OS=Citrus sinensis OX=2711 GN=CISIN_1g025676mg PE=3 SV=1	2	13	13	13	6	1	4	8	2	3	6	1	4	5	6	0	0	0	0	0	0	1	0	0	0	0	0	0	1	0	2	6	4	8	8	6	8	3	5	0	8	1	2	5
A0A067F1N1;A0A067FCS1	A0A067F1N1;A0A067FCS1	8;8	5;5	5;5	tr|A0A067F1N1|A0A067F1N1_CITSI 3Beta_HSD domain-containing protein (Fragment) OS=Citrus sinensis OX=2711 GN=CISIN_1g0202661mg PE=4 SV=1;tr|A0A067FCS1|A0A067FCS1_CITSI 3Beta_HSD domain-containing protein (Fragment) OS=Citrus sinensis OX=2711 GN=CISIN_1g0202	2	8	5	5	2	0	1	2	0	2	0	2	1	0	2	0	0	0	0	0	0	0	0	0	0	0	0	0	0	0	0	0	0	0	1	0	0	0	0	0	1	0	1	3
A0A067F1N7	A0A067F1N7	1	1	1	tr|A0A067F1N7|A0A067F1N7_CITSI Transcription elongation factor spt6 OS=Citrus sinensis OX=2711 GN=CISIN_1g039337mg PE=3 SV=1	1	1	1	1	0	0	0	0	0	0	0	0	0	0	0	0	0	0	0	0	0	0	0	0	0	0	0	0	0	0	0	0	0	0	1	0	1	0	0	0	0	0	0	0
A0A067F1U4;A0A067F5F8;A0A067F1Y8;A0A067FD27	A0A067F1U4;A0A067F5F8;A0A067F1Y8;A0A067FD27	2;2;2;2	2;2;2;2	2;2;2;2	tr|A0A067F1U4|A0A067F1U4_CITSI DIOX_N domain-containing protein OS=Citrus sinensis OX=2711 GN=CISIN_1g021766mg PE=4 SV=1;tr|A0A067F5F8|A0A067F5F8_CITSI Fe2OG dioxygenase domain-containing protein OS=Citrus sinensis OX=2711 GN=CISIN_1g021766mg PE=3 SV=1;tr|	4	2	2	2	0	0	0	0	0	0	0	0	0	0	0	0	0	0	0	0	0	0	0	0	0	0	0	0	0	0	0	0	0	0	0	0	0	0	0	0	0	0	0	0
A0A067F1Z5;A0A067F2T4;A0A067EQX9;A0A067EQQ6;A0A067F2S9;A0A067EUF7	A0A067F1Z5;A0A067F2T4;A0A067EQX9;A0A067EQQ6;A0A067F2S9;A0A067EUF7	21;20;20;20;20;19	21;20;20;20;20;19	21;20;20;20;20;19	tr|A0A067F1Z5|A0A067F1Z5_CITSI Uncharacterized protein OS=Citrus sinensis OX=2711 GN=CISIN_1g013084mg PE=4 SV=1;tr|A0A067F2T4|A0A067F2T4_CITSI Uncharacterized protein OS=Citrus sinensis OX=2711 GN=CISIN_1g013084mg PE=4 SV=1;tr|A0A067EQX9|A0A067EQX9_CITSI U	6	21	21	21	5	4	3	11	3	4	7	3	6	4	8	0	0	0	0	0	0	1	0	0	0	0	0	0	0	0	2	7	2	7	7	4	9	2	6	0	6	0	3	5
A0A067F1Z9;A0A067FDT2;A0A067F1V3;A0A067F5G5;A0A067FDT6	A0A067F1Z9;A0A067FDT2;A0A067F1V3;A0A067F5G5	7;7;6;5;2	7;7;6;5;2	7;7;6;5;2	tr|A0A067F1Z9|A0A067F1Z9_CITSI Uncharacterized protein (Fragment) OS=Citrus sinensis OX=2711 GN=CISIN_1g0075042mg PE=4 SV=1;tr|A0A067FDT2|A0A067FDT2_CITSI Uncharacterized protein (Fragment) OS=Citrus sinensis OX=2711 GN=CISIN_1g0075042mg PE=4 SV=1;tr|A0A06	5	7	7	7	0	0	2	0	0	1	2	0	0	1	1	0	0	0	0	0	0	0	0	0	0	0	0	0	0	0	1	2	0	3	3	0	3	1	1	0	2	0	0	0
A0A067F209	A0A067F209	2	2	2	tr|A0A067F209|A0A067F209_CITSI Uncharacterized protein (Fragment) OS=Citrus sinensis OX=2711 GN=CISIN_1g0024421mg PE=4 SV=1	1	2	2	2	0	0	0	1	0	1	0	0	0	0	0	0	0	0	0	0	0	0	0	0	0	0	0	0	0	0	0	0	0	0	0	0	0	0	0	0	0	0	0	0
A0A067F2V1;A0A067F229	A0A067F2V1;A0A067F229	4;4	4;4	4;4	tr|A0A067F2V1|A0A067F2V1_CITSI Beta-galactosidase (Fragment) OS=Citrus sinensis OX=2711 GN=CISIN_1g0063012mg PE=3 SV=1;tr|A0A067F229|A0A067F229_CITSI Beta-galactosidase (Fragment) OS=Citrus sinensis OX=2711 GN=CISIN_1g0063012mg PE=3 SV=1	2	4	4	4	0	0	0	0	1	0	0	0	0	0	0	0	0	0	0	0	0	0	0	0	0	0	0	0	0	0	0	0	0	0	0	0	0	0	0	0	0	0	0	0
A0A067F5P8;A0A067F241;A0A067F282;A0A067FE20	A0A067F5P8;A0A067F241;A0A067F282;A0A067FE20	6;6;6;3	6;6;6;3	4;4;4;3	tr|A0A067F5P8|A0A067F5P8_CITSI MSP domain-containing protein OS=Citrus sinensis OX=2711 GN=CISIN_1g026266mg PE=3 SV=1;tr|A0A067F241|A0A067F241_CITSI MSP domain-containing protein OS=Citrus sinensis OX=2711 GN=CISIN_1g026266mg PE=3 SV=1;tr|A0A067F282|A0A067	4	6	6	4	0	0	0	0	0	0	0	0	0	0	0	0	0	0	0	0	0	0	0	0	0	0	0	0	0	0	0	0	0	0	0	0	0	0	0	0	0	0	0	0
A0A067F261	A0A067F261	2	2	2	tr|A0A067F261|A0A067F261_CITSI Uncharacterized protein OS=Citrus sinensis OX=2711 GN=CISIN_1g043218mg PE=4 SV=1	1	2	2	2	0	0	0	0	0	0	0	0	0	0	0	0	0	0	0	0	0	0	0	0	0	0	0	0	0	0	0	0	0	0	0	0	0	0	0	0	0	0	0	0
A0A067F278	A0A067F278	12	4	4	tr|A0A067F278|A0A067F278_CITSI Isocitrate dehydrogenase (NADP(+)) (Fragment) OS=Citrus sinensis OX=2711 GN=CISIN_1g040623mg PE=3 SV=1	1	12	4	4	0	0	2	4	0	0	3	0	3	0	2	0	0	0	0	0	0	0	0	0	0	0	0	0	0	0	0	7	2	6	6	2	7	1	4	0	7	0	0	2
A0A067F281	A0A067F281	8	8	8	tr|A0A067F281|A0A067F281_CITSI Uncharacterized protein (Fragment) OS=Citrus sinensis OX=2711 GN=CISIN_1g044166mg PE=4 SV=1	1	8	8	8	1	0	0	2	1	0	0	0	0	0	0	0	0	0	0	0	0	0	0	0	0	0	0	0	0	0	0	1	0	1	1	1	2	0	0	0	1	0	0	0
A0A067F287;A0A067F9T1;A0A067FAJ9	A0A067F287;A0A067F9T1;A0A067FAJ9	30;26;26	29;25;25	29;25;25	tr|A0A067F287|A0A067F287_CITSI Uncharacterized protein OS=Citrus sinensis OX=2711 GN=CISIN_1g007985mg PE=3 SV=1;tr|A0A067F9T1|A0A067F9T1_CITSI Uncharacterized protein OS=Citrus sinensis OX=2711 GN=CISIN_1g007985mg PE=3 SV=1;tr|A0A067FAJ9|A0A067FAJ9_CITSI U	3	30	29	29	16	3	14	19	7	12	16	7	14	10	14	0	0	0	0	0	0	0	0	0	0	0	0	0	0	0	3	15	7	13	15	14	14	8	15	6	12	5	12	12
A0A067F2G4;A0A067F2B8;A0A067F5X5;A0A067FE89	A0A067F2G4;A0A067F2B8;A0A067F5X5	4;4;4;1	4;4;4;1	4;4;4;1	tr|A0A067F2G4|A0A067F2G4_CITSI Aldedh domain-containing protein (Fragment) OS=Citrus sinensis OX=2711 GN=CISIN_1g0095161mg PE=3 SV=1;tr|A0A067F2B8|A0A067F2B8_CITSI Aldedh domain-containing protein (Fragment) OS=Citrus sinensis OX=2711 GN=CISIN_1g0095161mg	4	4	4	4	0	0	0	1	0	0	0	0	0	0	0	0	0	0	0	0	0	0	0	0	0	0	0	0	0	0	0	0	0	0	0	0	0	0	0	0	0	0	0	2
A0A067FSA9;A0A067F2C3;A0A067F1H7;A0A067ETZ2;A0A3Q0IW04;A0A3Q0J186;A0A1S3D8S4	A0A067FSA9;A0A067F2C3;A0A067F1H7	13;13;8;4;3;1;1	13;13;8;4;3;1;1	13;13;8;4;3;1;1	tr|A0A067FSA9|A0A067FSA9_CITSI Uncharacterized protein (Fragment) OS=Citrus sinensis OX=2711 GN=CISIN_1g0446441mg PE=4 SV=1;tr|A0A067F2C3|A0A067F2C3_CITSI Uncharacterized protein OS=Citrus sinensis OX=2711 GN=CISIN_1g0315341mg PE=4 SV=1;tr|A0A067F1H7|A0A06	7	13	13	13	0	0	0	1	0	0	1	0	1	2	0	0	0	0	0	0	0	0	0	0	0	0	0	0	0	0	1	1	0	1	1	0	1	0	1	0	1	0	0	0
A0A067F9X0;A0A067F2C7;A0A067FAN4;A0A067EYP0;A0A067EYT9;A0A067D018;A0A1S3CXY6	A0A067F9X0;A0A067F2C7;A0A067FAN4;A0A067EYP0;A0A067EYT9;A0A067D018	8;8;7;6;6;4;1	8;8;7;6;6;4;1	8;8;7;6;6;4;1	tr|A0A067F9X0|A0A067F9X0_CITSI Lactoylglutathione lyase OS=Citrus sinensis OX=2711 GN=CISIN_1g0260302mg PE=3 SV=1;tr|A0A067F2C7|A0A067F2C7_CITSI Lactoylglutathione lyase OS=Citrus sinensis OX=2711 GN=CISIN_1g0260302mg PE=3 SV=1;tr|A0A067FAN4|A0A067FAN4_CIT	7	8	8	8	2	0	0	5	1	2	4	2	4	2	6	0	0	0	0	0	0	0	0	0	0	0	0	0	0	0	0	3	0	2	3	1	3	1	2	0	2	0	1	3
A0A067F9X9;A0A067F2D9;A0A067FAP5	A0A067F9X9;A0A067F2D9;A0A067FAP5	11;11;11	11;11;11	11;11;11	tr|A0A067F9X9|A0A067F9X9_CITSI Carboxypeptidase OS=Citrus sinensis OX=2711 GN=CISIN_1g010473mg PE=3 SV=1;tr|A0A067F2D9|A0A067F2D9_CITSI Carboxypeptidase OS=Citrus sinensis OX=2711 GN=CISIN_1g010473mg PE=3 SV=1;tr|A0A067FAP5|A0A067FAP5_CITSI Carboxypeptidas	3	11	11	11	1	0	1	2	0	1	1	0	2	0	2	0	0	0	0	0	0	0	0	0	0	0	0	0	0	0	0	0	0	3	0	0	0	0	1	0	3	0	0	3
A0A067F2E4;A0A067ERA7;A0A067ER50;A0A067F373	A0A067F2E4;A0A067ERA7;A0A067ER50;A0A067F373	9;8;6;6	9;8;6;6	9;8;6;6	tr|A0A067F2E4|A0A067F2E4_CITSI Uncharacterized protein OS=Citrus sinensis OX=2711 GN=CISIN_1g009287mg PE=3 SV=1;tr|A0A067ERA7|A0A067ERA7_CITSI Uncharacterized protein OS=Citrus sinensis OX=2711 GN=CISIN_1g009287mg PE=3 SV=1;tr|A0A067ER50|A0A067ER50_CITSI U	4	9	9	9	0	0	0	2	0	0	0	0	0	0	0	0	0	0	0	0	0	0	0	0	0	0	0	0	2	0	1	0	0	0	1	0	0	0	0	0	0	0	0	0
A0A067F2E7	A0A067F2E7	4	4	2	tr|A0A067F2E7|A0A067F2E7_CITSI NAC-A/B domain-containing protein OS=Citrus sinensis OX=2711 GN=CISIN_1g028762mg PE=4 SV=1	1	4	4	2	0	0	0	2	0	0	0	0	0	0	1	0	0	0	0	0	0	0	0	0	0	0	0	0	0	0	0	1	0	1	2	1	2	1	1	0	1	0	0	0
A0A067F2G1;A0A067F393	A0A067F2G1;A0A067F393	4;4	4;4	4;4	tr|A0A067F2G1|A0A067F2G1_CITSI Amidase domain-containing protein OS=Citrus sinensis OX=2711 GN=CISIN_1g018200mg PE=4 SV=1;tr|A0A067F393|A0A067F393_CITSI Amidase domain-containing protein OS=Citrus sinensis OX=2711 GN=CISIN_1g018200mg PE=4 SV=1	2	4	4	4	1	0	0	2	0	0	1	0	1	0	0	0	0	0	0	0	0	0	0	0	0	0	0	0	0	0	0	0	0	0	0	0	0	0	1	0	1	0	0	0
A0A067F2H7	A0A067F2H7	5	5	5	tr|A0A067F2H7|A0A067F2H7_CITSI Uncharacterized protein OS=Citrus sinensis OX=2711 GN=CISIN_1g022335mg PE=4 SV=1	1	5	5	5	1	0	1	4	0	1	1	0	0	1	1	0	0	0	0	0	0	0	0	0	0	0	0	0	0	0	1	1	0	0	0	0	0	0	0	0	0	0	0	1
A0A067F2H8;A0A067F640	A0A067F2H8;A0A067F640	19;13	18;13	18;13	tr|A0A067F2H8|A0A067F2H8_CITSI Phosphoglycerate kinase OS=Citrus sinensis OX=2711 GN=CISIN_1g011942mg PE=3 SV=1;tr|A0A067F640|A0A067F640_CITSI Phosphoglycerate kinase OS=Citrus sinensis OX=2711 GN=CISIN_1g011942mg PE=3 SV=1	2	19	18	18	3	3	6	11	2	4	8	4	10	4	10	0	0	0	0	0	0	0	0	0	0	0	0	0	0	0	5	12	2	8	11	4	11	2	6	3	7	3	6	13
A0A067F2I8;A0A067F652;A0A067FDS9;A0A067F2M9;A0A067F645;A0A067FEG0	A0A067F2I8;A0A067F652;A0A067FDS9;A0A067F2M9;A0A067F645;A0A067FEG0	1;1;1;1;1;1	1;1;1;1;1;1	1;1;1;1;1;1	tr|A0A067F2I8|A0A067F2I8_CITSI Rhodanese domain-containing protein OS=Citrus sinensis OX=2711 GN=CISIN_1g017338mg PE=4 SV=1;tr|A0A067F652|A0A067F652_CITSI Rhodanese domain-containing protein OS=Citrus sinensis OX=2711 GN=CISIN_1g017338mg PE=4 SV=1;tr|A0A06	6	1	1	1	0	0	0	0	0	0	0	0	0	0	0	0	0	0	0	0	0	0	0	0	0	0	0	0	0	0	0	0	0	0	0	0	0	0	0	0	0	0	0	0
A0A067F2J0;A0A067DB85;A0A067FAV4;A0A067D5V9	A0A067F2J0	4;1;1;1	4;1;1;1	1;0;0;0	tr|A0A067F2J0|A0A067F2J0_CITSI Uncharacterized protein OS=Citrus sinensis OX=2711 GN=CISIN_1g023618mg PE=3 SV=1	4	4	4	1	0	0	0	0	0	0	0	0	0	0	0	0	0	0	0	0	0	0	0	0	0	0	0	0	0	0	0	1	0	1	1	0	1	0	1	0	1	0	0	0
A0A067F2J1;A0A067F2F2;A0A067F612;A0A067DEW2	A0A067F2J1;A0A067F2F2;A0A067F612	10;8;5;2	8;7;5;0	8;7;5;0	tr|A0A067F2J1|A0A067F2J1_CITSI Glyceraldehyde-3-phosphate dehydrogenase OS=Citrus sinensis OX=2711 GN=CISIN_1g014424mg PE=3 SV=1;tr|A0A067F2F2|A0A067F2F2_CITSI Gp_dh_N domain-containing protein OS=Citrus sinensis OX=2711 GN=CISIN_1g014424mg PE=3 SV=1;tr|A0	4	10	8	8	3	0	2	4	1	4	4	1	3	1	2	0	0	0	0	0	0	0	0	0	0	0	0	0	0	0	1	4	0	5	5	2	5	0	1	0	3	0	2	2
A0A067F2J5;A0A067FDP2;A0A067F617;A0A067F2F8	A0A067F2J5;A0A067FDP2;A0A067F617;A0A067F2F8	3;3;2;2	3;3;2;2	3;3;2;2	tr|A0A067F2J5|A0A067F2J5_CITSI Defective in cullin neddylation protein OS=Citrus sinensis OX=2711 GN=CISIN_1g025620mg PE=4 SV=1;tr|A0A067FDP2|A0A067FDP2_CITSI Defective in cullin neddylation protein OS=Citrus sinensis OX=2711 GN=CISIN_1g025620mg PE=4 SV=1;	4	3	3	3	0	1	0	1	0	0	0	0	0	0	2	0	0	0	0	0	0	0	0	0	0	0	0	0	0	0	0	1	0	2	1	1	1	0	0	0	1	0	0	2
A0A067F2J6	A0A067F2J6	1	1	1	tr|A0A067F2J6|A0A067F2J6_CITSI Uncharacterized protein (Fragment) OS=Citrus sinensis OX=2711 GN=CISIN_1g0467891mg PE=4 SV=1	1	1	1	1	0	0	0	1	0	0	0	0	0	0	0	0	0	0	0	0	0	0	0	0	0	0	0	0	0	0	0	0	0	0	0	0	0	0	0	0	0	0	0	0
A0A067F2L2	A0A067F2L2	1	1	1	tr|A0A067F2L2|A0A067F2L2_CITSI Inosine-5-monophosphate dehydrogenase OS=Citrus sinensis OX=2711 GN=CISIN_1g010640mg PE=3 SV=1	1	1	1	1	0	0	0	0	0	0	0	0	0	0	0	0	0	0	0	0	0	0	0	0	0	0	0	0	0	0	0	1	0	0	0	0	0	0	0	0	0	0	0	0
A0A067F2M2;A0A067F684;A0A067FDX2;A0A067FEK7	A0A067F2M2;A0A067F684;A0A067FDX2;A0A067FEK7	11;11;10;10	11;11;10;10	11;11;10;10	tr|A0A067F2M2|A0A067F2M2_CITSI Valyl-tRNA synthetase OS=Citrus sinensis OX=2711 GN=CISIN_1g001289mg PE=3 SV=1;tr|A0A067F684|A0A067F684_CITSI Valyl-tRNA synthetase OS=Citrus sinensis OX=2711 GN=CISIN_1g001289mg PE=3 SV=1;tr|A0A067FDX2|A0A067FDX2_CITSI Valyl	4	11	11	11	0	0	0	0	0	0	0	0	0	0	0	0	0	0	0	0	0	0	0	0	0	0	0	0	0	0	0	3	0	3	3	0	4	0	1	0	1	0	0	0
A0A067F2N8	A0A067F2N8	2	1	1	tr|A0A067F2N8|A0A067F2N8_CITSI Uncharacterized protein OS=Citrus sinensis OX=2711 GN=CISIN_1g015040mg PE=4 SV=1	1	2	1	1	0	0	0	2	0	0	1	0	0	0	2	0	0	0	0	0	0	0	0	0	0	0	0	0	0	0	0	0	0	1	0	0	0	0	1	0	1	0	0	0
A0A067F2P8;A0A067F3H5;A0A067H8F4;A0A067DI38;A0A067ERF1;A0A067GV28	A0A067F2P8;A0A067F3H5	8;8;1;1;1;1	8;8;1;1;1;1	7;7;1;1;1;1	tr|A0A067F2P8|A0A067F2P8_CITSI Uncharacterized protein OS=Citrus sinensis OX=2711 GN=CISIN_1g004109mg PE=3 SV=1;tr|A0A067F3H5|A0A067F3H5_CITSI Uncharacterized protein OS=Citrus sinensis OX=2711 GN=CISIN_1g004109mg PE=3 SV=1	6	8	8	7	2	1	1	0	0	2	1	1	2	0	2	0	0	0	0	0	0	0	0	0	0	0	0	0	0	0	0	0	0	0	1	0	1	0	0	0	0	0	0	1
A0A067FAF2;A0A067FB72;A0A067F2U9	A0A067FAF2;A0A067FB72;A0A067F2U9	1;1;1	1;1;1	1;1;1	tr|A0A067FAF2|A0A067FAF2_CITSI DUF1681 domain-containing protein OS=Citrus sinensis OX=2711 GN=CISIN_1g023540mg PE=4 SV=1;tr|A0A067FB72|A0A067FB72_CITSI DUF1681 domain-containing protein OS=Citrus sinensis OX=2711 GN=CISIN_1g023540mg PE=4 SV=1;tr|A0A067F2U	3	1	1	1	0	0	0	0	0	0	0	0	0	0	0	0	0	0	0	0	0	0	0	0	0	0	0	0	0	0	0	0	0	0	0	0	0	0	0	0	0	0	0	0
A0A067FEW6;A0A067F6J1;A0A067F2Y2;A0A067FE68	A0A067FEW6;A0A067F6J1;A0A067F2Y2;A0A067FE68	5;5;5;4	5;5;5;4	4;4;4;3	tr|A0A067FEW6|A0A067FEW6_CITSI Uncharacterized protein OS=Citrus sinensis OX=2711 GN=CISIN_1g014314mg PE=4 SV=1;tr|A0A067F6J1|A0A067F6J1_CITSI Uncharacterized protein OS=Citrus sinensis OX=2711 GN=CISIN_1g014314mg PE=4 SV=1;tr|A0A067F2Y2|A0A067F2Y2_CITSI U	4	5	5	4	0	0	1	2	0	0	0	0	1	0	1	0	0	0	0	0	0	0	0	0	0	0	0	0	0	0	0	1	0	2	1	0	1	0	1	0	2	0	0	2
A0A067F2Y3	A0A067F2Y3	2	1	1	tr|A0A067F2Y3|A0A067F2Y3_CITSI PPIase cyclophilin-type domain-containing protein OS=Citrus sinensis OX=2711 GN=CISIN_1g003708mg PE=4 SV=1	1	2	1	1	1	0	1	1	0	1	0	1	1	0	1	0	0	0	0	0	0	0	0	0	0	0	0	0	0	0	0	0	0	1	1	1	1	1	1	0	1	0	1	1
A0A067FF12;A0A067F336;A0A067F6P1;A0A067F370;A0A067D1I4	A0A067FF12;A0A067F336;A0A067F6P1;A0A067F370	7;7;7;7;1	7;7;7;7;1	7;7;7;7;1	tr|A0A067FF12|A0A067FF12_CITSI Longin domain-containing protein OS=Citrus sinensis OX=2711 GN=CISIN_1g027677mg PE=3 SV=1;tr|A0A067F336|A0A067F336_CITSI Longin domain-containing protein OS=Citrus sinensis OX=2711 GN=CISIN_1g027677mg PE=3 SV=1;tr|A0A067F6P1|	5	7	7	7	0	0	0	2	0	1	1	0	1	0	1	0	0	0	0	0	0	0	0	0	0	0	0	0	0	0	0	2	0	3	3	1	3	0	1	0	3	0	0	0
A0A067FF37;A0A067F396;A0A067F362;A0A067F6R5	A0A067FF37;A0A067F396;A0A067F362	3;3;3;1	3;3;3;1	3;3;3;1	tr|A0A067FF37|A0A067FF37_CITSI Ribosomal_S17_N domain-containing protein OS=Citrus sinensis OX=2711 GN=CISIN_1g031480mg PE=3 SV=1;tr|A0A067F396|A0A067F396_CITSI Ribosomal_S17_N domain-containing protein OS=Citrus sinensis OX=2711 GN=CISIN_1g031480mg PE=3 S	4	3	3	3	0	0	1	0	0	0	0	0	0	0	0	0	0	0	0	0	0	0	0	0	0	0	0	0	0	0	0	0	0	0	0	0	0	0	0	0	0	0	0	0
A0A067F387	A0A067F387	13	12	11	tr|A0A067F387|A0A067F387_CITSI HP domain-containing protein OS=Citrus sinensis OX=2711 GN=CISIN_1g037000mg PE=3 SV=1	1	13	12	11	2	0	1	5	0	4	0	2	0	1	2	0	0	0	0	0	0	0	0	0	0	0	0	0	0	0	0	2	0	2	1	0	1	0	0	0	0	0	0	2
A0A067F3B0	A0A067F3B0	1	1	1	tr|A0A067F3B0|A0A067F3B0_CITSI AAI domain-containing protein OS=Citrus sinensis OX=2711 GN=CISIN_1g033458mg PE=4 SV=1	1	1	1	1	0	0	0	1	0	0	0	0	0	0	0	0	0	0	0	0	0	0	0	0	0	0	0	0	0	0	0	0	0	0	0	0	0	0	0	0	0	0	0	0
A0A067F3B5;A0A067DBV9	A0A067F3B5	16;1	16;1	11;1	tr|A0A067F3B5|A0A067F3B5_CITSI Glucose-6-phosphate 1-epimerase OS=Citrus sinensis OX=2711 GN=CISIN_1g036760mg PE=3 SV=1	2	16	16	11	1	1	1	7	0	3	1	3	2	0	7	0	0	0	0	0	0	0	0	0	0	0	0	0	0	0	0	5	1	8	7	3	7	1	5	0	8	0	0	5
A0A067F3E0	A0A067F3E0	10	10	9	tr|A0A067F3E0|A0A067F3E0_CITSI ATP-dependent 6-phosphofructokinase OS=Citrus sinensis OX=2711 GN=PFK PE=3 SV=1	1	10	10	9	0	0	0	1	0	0	0	0	1	0	1	0	0	0	0	0	0	0	0	0	0	0	0	0	0	0	0	0	0	1	2	0	2	0	2	0	2	0	0	0
A0A067F3G4;A0A067F2N7	A0A067F3G4;A0A067F2N7	8;7	6;5	4;4	tr|A0A067F3G4|A0A067F3G4_CITSI Glutamate dehydrogenase OS=Citrus sinensis OX=2711 GN=CISIN_1g012750mg PE=3 SV=1;tr|A0A067F2N7|A0A067F2N7_CITSI Glutamate dehydrogenase OS=Citrus sinensis OX=2711 GN=CISIN_1g012750mg PE=3 SV=1	2	8	6	4	3	0	2	3	0	0	2	0	2	0	3	0	0	0	0	0	0	0	0	0	0	0	0	0	0	0	0	1	0	2	2	0	3	0	1	0	3	0	0	2
A0A067F3I5	A0A067F3I5	1	1	1	tr|A0A067F3I5|A0A067F3I5_CITSI Uncharacterized protein OS=Citrus sinensis OX=2711 GN=CISIN_1g012307mg PE=4 SV=1	1	1	1	1	0	0	0	0	0	0	0	0	0	0	0	0	0	0	0	0	0	0	0	0	0	0	0	0	0	0	0	0	0	0	0	0	0	0	0	0	0	0	0	0
A0A067F3J0	A0A067F3J0	9	9	8	tr|A0A067F3J0|A0A067F3J0_CITSI Uncharacterized protein (Fragment) OS=Citrus sinensis OX=2711 GN=CISIN_1g046091mg PE=4 SV=1	1	9	9	8	2	0	2	2	1	0	1	1	1	1	0	0	0	0	0	0	0	0	0	0	0	0	0	0	0	0	0	4	0	3	3	1	3	1	2	0	1	0	1	1
A0A067FFN0;A0A067F3Q4;A0A067F3T4;A0A067FEY0;A0A067F793	A0A067FFN0;A0A067F3Q4;A0A067F3T4;A0A067FEY0;A0A067F793	4;4;4;3;2	4;4;4;3;2	4;4;4;3;2	tr|A0A067FFN0|A0A067FFN0_CITSI Uncharacterized protein (Fragment) OS=Citrus sinensis OX=2711 GN=CISIN_1g0093231mg PE=4 SV=1;tr|A0A067F3Q4|A0A067F3Q4_CITSI Uncharacterized protein (Fragment) OS=Citrus sinensis OX=2711 GN=CISIN_1g0093231mg PE=4 SV=1;tr|A0A06	5	4	4	4	1	0	0	2	0	1	1	0	0	0	0	0	0	0	0	0	0	0	0	0	0	0	0	0	0	0	0	2	0	1	2	0	3	0	1	0	1	0	0	0
A0A067F3V7;A0A067FFP6;A0A067F7B1;A0A067F3S0;A0A067F3V0;A0A067FEZ5	A0A067F3V7;A0A067FFP6;A0A067F7B1;A0A067F3S0;A0A067F3V0;A0A067FEZ5	1;1;1;1;1;1	1;1;1;1;1;1	1;1;1;1;1;1	tr|A0A067F3V7|A0A067F3V7_CITSI Uncharacterized protein OS=Citrus sinensis OX=2711 GN=CISIN_1g020703mg PE=4 SV=1;tr|A0A067FFP6|A0A067FFP6_CITSI Uncharacterized protein OS=Citrus sinensis OX=2711 GN=CISIN_1g020703mg PE=4 SV=1;tr|A0A067F7B1|A0A067F7B1_CITSI R	6	1	1	1	0	0	0	0	0	0	0	0	0	0	0	0	0	0	0	0	0	0	0	0	0	0	0	0	0	0	0	0	0	0	0	0	0	0	0	0	0	0	0	0
A0A067F3V1	A0A067F3V1	1	1	1	tr|A0A067F3V1|A0A067F3V1_CITSI t-SNARE coiled-coil homology domain-containing protein OS=Citrus sinensis OX=2711 GN=CISIN_1g047293mg PE=3 SV=1	1	1	1	1	0	0	0	0	0	0	0	0	0	0	0	0	0	0	0	0	0	0	0	0	0	0	0	0	0	0	0	0	0	0	0	0	0	0	0	0	0	0	0	0
A0A067FF32;A0A067F3V6;A0A067FFS8;A0A067F3Y0;A0A067F3Y5;A0A067F3W2	A0A067FF32;A0A067F3V6;A0A067FFS8;A0A067F3Y0;A0A067F3Y5;A0A067F3W2	12;12;12;11;10;7	12;12;12;11;10;7	11;11;11;11;9;6	tr|A0A067FF32|A0A067FF32_CITSI Uncharacterized protein OS=Citrus sinensis OX=2711 GN=CISIN_1g010230mg PE=3 SV=1;tr|A0A067F3V6|A0A067F3V6_CITSI Uncharacterized protein OS=Citrus sinensis OX=2711 GN=CISIN_1g010230mg PE=3 SV=1;tr|A0A067FFS8|A0A067FFS8_CITSI U	6	12	12	11	0	0	0	3	0	0	1	0	1	1	2	0	0	0	0	0	0	0	0	0	0	0	0	0	0	0	0	2	0	1	1	0	2	0	2	0	2	0	0	0
A0A067F7K2;A0A067FFY8;A0A067F402	A0A067F7K2;A0A067FFY8;A0A067F402	11;11;11	11;11;11	11;11;11	tr|A0A067F7K2|A0A067F7K2_CITSI Glucan endo-1,3-beta-D-glucosidase OS=Citrus sinensis OX=2711 GN=CISIN_1g0115512mg PE=3 SV=1;tr|A0A067FFY8|A0A067FFY8_CITSI Glucan endo-1,3-beta-D-glucosidase OS=Citrus sinensis OX=2711 GN=CISIN_1g0115512mg PE=3 SV=1;tr|A0A06	3	11	11	11	0	0	0	3	0	1	0	0	0	0	0	0	0	0	0	0	0	0	0	0	0	0	0	0	0	0	0	0	0	2	0	0	1	0	1	0	3	0	0	1
A0A067F413	A0A067F413	1	1	1	tr|A0A067F413|A0A067F413_CITSI Uncharacterized protein OS=Citrus sinensis OX=2711 GN=CISIN_1g048654mg PE=4 SV=1	1	1	1	1	0	0	0	0	0	0	0	0	0	0	0	0	0	0	0	0	0	0	0	0	0	0	0	0	0	0	0	0	0	0	0	0	0	0	0	0	0	0	0	0
A0A067F416	A0A067F416	8	8	8	tr|A0A067F416|A0A067F416_CITSI Uncharacterized protein (Fragment) OS=Citrus sinensis OX=2711 GN=CISIN_1g044265mg PE=4 SV=1	1	8	8	8	0	0	0	0	0	0	0	0	0	0	0	0	0	0	0	0	0	0	0	0	0	0	0	0	0	0	0	0	0	0	0	0	0	0	0	0	0	0	0	0
A0A067F7M0;A0A067F417;A0A067FG07	A0A067F7M0;A0A067F417;A0A067FG07	2;2;1	2;2;1	2;2;1	tr|A0A067F7M0|A0A067F7M0_CITSI Peptidylprolyl isomerase OS=Citrus sinensis OX=2711 GN=CISIN_1g008989mg PE=3 SV=1;tr|A0A067F417|A0A067F417_CITSI Peptidylprolyl isomerase OS=Citrus sinensis OX=2711 GN=CISIN_1g008989mg PE=3 SV=1;tr|A0A067FG07|A0A067FG07_CITSI	3	2	2	2	0	0	0	0	0	0	0	0	0	0	0	0	0	0	0	0	0	0	0	0	0	0	0	0	0	0	0	0	0	0	0	0	1	0	1	0	0	0	0	0
A0A067F424;A0A067F455;A0A067FFA6	A0A067F424;A0A067F455;A0A067FFA6	7;7;7	7;7;7	7;7;7	tr|A0A067F424|A0A067F424_CITSI Uncharacterized protein OS=Citrus sinensis OX=2711 GN=CISIN_1g007822mg PE=3 SV=1;tr|A0A067F455|A0A067F455_CITSI Uncharacterized protein OS=Citrus sinensis OX=2711 GN=CISIN_1g007822mg PE=3 SV=1;tr|A0A067FFA6|A0A067FFA6_CITSI U	3	7	7	7	2	0	1	4	0	0	0	0	2	0	2	0	0	0	0	0	0	0	0	0	0	0	0	0	0	0	0	1	0	0	1	0	2	0	0	0	0	0	0	2
A0A067F462	A0A067F462	1	1	1	tr|A0A067F462|A0A067F462_CITSI Uncharacterized protein (Fragment) OS=Citrus sinensis OX=2711 GN=CISIN_1g0159012mg PE=3 SV=1	1	1	1	1	0	0	0	0	0	0	0	0	0	0	0	0	0	0	0	0	0	0	0	0	0	0	0	0	0	0	0	0	0	0	0	0	0	0	0	0	1	0	0	0
A0A067F471	A0A067F471	2	2	2	tr|A0A067F471|A0A067F471_CITSI t-SNARE coiled-coil homology domain-containing protein OS=Citrus sinensis OX=2711 GN=CISIN_1g026774mg PE=3 SV=1	1	2	2	2	0	0	0	0	0	0	0	0	0	0	0	0	0	0	0	0	0	0	0	0	0	0	0	0	0	0	0	0	0	0	0	0	0	0	0	0	0	0	0	0
A0A067F487	A0A067F487	4	4	4	tr|A0A067F487|A0A067F487_CITSI Uncharacterized protein OS=Citrus sinensis OX=2711 GN=CISIN_1g023459mg PE=4 SV=1	1	4	4	4	0	0	0	1	0	0	0	0	0	0	0	0	0	0	0	0	0	0	0	0	0	0	0	0	0	0	0	0	0	0	0	0	0	0	0	0	0	0	0	0
A0A067F496;A0A067FCL9;A0A067F0S0;A0A067FBV9;A0A067F0N0	A0A067F496;A0A067FCL9;A0A067F0S0;A0A067FBV9;A0A067F0N0	6;6;5;5;4	6;6;5;5;4	5;5;4;4;3	tr|A0A067F496|A0A067F496_CITSI Uncharacterized protein OS=Citrus sinensis OX=2711 GN=CISIN_1g020390mg PE=3 SV=1;tr|A0A067FCL9|A0A067FCL9_CITSI Uncharacterized protein OS=Citrus sinensis OX=2711 GN=CISIN_1g020390mg PE=3 SV=1;tr|A0A067F0S0|A0A067F0S0_CITSI U	5	6	6	5	0	0	0	4	0	0	1	0	1	0	1	0	0	0	0	0	0	0	0	0	0	0	0	0	1	0	1	0	0	0	0	0	1	0	0	0	0	0	1	1
A0A067F7U3;A0A067F498;A0A067FG89;A0A067F4C9	A0A067F7U3;A0A067F498;A0A067FG89;A0A067F4C9	14;14;11;8	14;14;11;8	14;14;11;8	tr|A0A067F7U3|A0A067F7U3_CITSI Glycerophosphodiester phosphodiesterase OS=Citrus sinensis OX=2711 GN=CISIN_1g003550mg PE=4 SV=1;tr|A0A067F498|A0A067F498_CITSI Glycerophosphodiester phosphodiesterase OS=Citrus sinensis OX=2711 GN=CISIN_1g003550mg PE=4 SV=1;	4	14	14	14	4	0	4	4	0	3	6	1	5	1	7	0	0	0	0	0	0	0	0	0	0	0	0	0	0	0	1	6	2	9	10	6	10	3	7	0	10	0	4	5
A0A067F4C7	A0A067F4C7	7	7	7	tr|A0A067F4C7|A0A067F4C7_CITSI GRAS domain-containing protein OS=Citrus sinensis OX=2711 GN=CISIN_1g046067mg PE=3 SV=1	1	7	7	7	0	0	0	0	0	0	0	0	0	0	0	0	0	0	0	0	0	0	0	0	0	0	0	0	0	0	0	0	0	0	0	0	0	0	0	0	0	0	0	0
A0A067F4D4	A0A067F4D4	2	1	1	tr|A0A067F4D4|A0A067F4D4_CITSI Uncharacterized protein (Fragment) OS=Citrus sinensis OX=2711 GN=CISIN_1g037330mg PE=3 SV=1	1	2	1	1	0	0	0	0	0	0	0	0	0	0	0	0	0	0	0	0	0	0	0	0	0	0	0	0	0	0	0	0	0	0	0	0	0	0	0	0	0	0	0	0
A0A067F4E2;A0A067FFM4	A0A067F4E2;A0A067FFM4	4;3	4;3	4;3	tr|A0A067F4E2|A0A067F4E2_CITSI Uncharacterized protein (Fragment) OS=Citrus sinensis OX=2711 GN=CISIN_1g0017201mg PE=3 SV=1;tr|A0A067FFM4|A0A067FFM4_CITSI Uncharacterized protein (Fragment) OS=Citrus sinensis OX=2711 GN=CISIN_1g0017201mg PE=3 SV=1	2	4	4	4	0	0	0	0	0	0	0	0	0	0	0	0	0	0	0	0	0	0	0	0	0	0	0	0	0	0	0	0	0	0	0	0	0	0	0	0	0	0	0	0
A0A067F4I5	A0A067F4I5	1	1	1	tr|A0A067F4I5|A0A067F4I5_CITSI Uncharacterized protein (Fragment) OS=Citrus sinensis OX=2711 GN=CISIN_1g0017202mg PE=4 SV=1	1	1	1	1	0	0	0	1	0	0	0	0	0	0	0	0	0	0	0	0	0	0	0	0	0	0	0	0	0	0	0	0	0	0	0	0	0	0	0	0	0	0	0	0
A0A067F4I9;A0A067ESM9;A0A067F4J6;A0A067F3Q8;A0A067EW17;A0A067ESH4	A0A067F4I9;A0A067ESM9;A0A067F4J6;A0A067F3Q8;A0A067EW17;A0A067ESH4	4;3;3;3;2;2	4;3;3;3;2;2	3;2;2;2;2;2	tr|A0A067F4I9|A0A067F4I9_CITSI CN hydrolase domain-containing protein OS=Citrus sinensis OX=2711 GN=CISIN_1g022174mg PE=4 SV=1;tr|A0A067ESM9|A0A067ESM9_CITSI CN hydrolase domain-containing protein OS=Citrus sinensis OX=2711 GN=CISIN_1g022174mg PE=4 SV=1;tr	6	4	4	3	1	0	0	1	0	0	1	0	0	0	1	0	0	0	0	0	0	0	0	0	0	0	0	0	0	0	0	0	0	1	1	1	1	0	0	0	1	0	0	1
A0A067F4J3	A0A067F4J3	23	23	21	tr|A0A067F4J3|A0A067F4J3_CITSI Fructose-bisphosphate aldolase OS=Citrus sinensis OX=2711 GN=CISIN_1g018326mg PE=3 SV=1	1	23	23	21	8	2	9	12	2	10	10	5	9	6	11	0	0	0	0	0	0	1	0	0	0	0	1	0	3	1	7	15	7	14	16	14	16	7	13	1	14	4	5	12
A0A067F4K4	A0A067F4K4	1	1	1	tr|A0A067F4K4|A0A067F4K4_CITSI GDP-L-fucose synthase OS=Citrus sinensis OX=2711 GN=CISIN_1g020730mg PE=3 SV=1	1	1	1	1	0	0	0	1	0	0	0	0	0	0	0	0	0	0	0	0	0	0	0	0	0	0	0	0	0	0	0	1	0	0	1	0	1	0	0	0	0	0	0	0
A0A067F4K6;A0A067F5E0	A0A067F4K6;A0A067F5E0	7;7	5;5	5;5	tr|A0A067F4K6|A0A067F4K6_CITSI Chlorophyll a-b binding protein, chloroplastic OS=Citrus sinensis OX=2711 GN=CISIN_1g024579mg PE=3 SV=1;tr|A0A067F5E0|A0A067F5E0_CITSI Chlorophyll a-b binding protein, chloroplastic OS=Citrus sinensis OX=2711 GN=CISIN_1g02457	2	7	5	5	0	0	0	3	0	0	1	0	1	1	2	0	0	0	0	0	0	0	0	0	0	0	0	0	2	0	3	1	0	2	2	0	1	0	1	0	3	0	0	1
A0A067F4S0	A0A067F4S0	2	2	2	tr|A0A067F4S0|A0A067F4S0_CITSI Sialidase domain-containing protein OS=Citrus sinensis OX=2711 GN=CISIN_1g020796mg PE=4 SV=1	1	2	2	2	0	0	0	0	0	0	0	0	0	0	0	0	0	0	0	0	0	0	0	0	0	0	0	0	0	0	0	0	0	0	0	0	0	0	0	0	0	0	0	0
A0A067F4S7	A0A067F4S7	1	1	1	tr|A0A067F4S7|A0A067F4S7_CITSI Uncharacterized protein OS=Citrus sinensis OX=2711 GN=CISIN_1g024170mg PE=3 SV=1	1	1	1	1	0	0	0	0	0	0	0	0	0	0	0	0	0	0	0	0	0	0	0	0	0	0	0	0	0	0	0	0	0	0	0	0	0	0	0	0	0	0	0	0
A0A067FD92;A0A067F4X9	A0A067FD92;A0A067F4X9	15;15	15;15	15;15	tr|A0A067FD92|A0A067FD92_CITSI 26S proteasome non-ATPase regulatory subunit 1 homolog OS=Citrus sinensis OX=2711 GN=CISIN_1g001859mg PE=3 SV=1;tr|A0A067F4X9|A0A067F4X9_CITSI 26S proteasome non-ATPase regulatory subunit 1 homolog OS=Citrus sinensis OX=2711	2	15	15	15	1	0	3	3	0	4	1	0	4	1	2	0	0	0	0	0	0	0	0	0	0	0	0	0	0	0	1	5	0	4	6	2	5	0	3	0	3	1	0	0
A0A067F539;A0A067FG80;A0A067FGY9;A0A067F8I6;A0A067F4Z1;A0A067GKB6;A0A067GAT8;A0A067GKB2;A0A067GAT6;A0A067G7X5	A0A067F539;A0A067FG80;A0A067FGY9;A0A067F8I6;A0A067F4Z1;A0A067GKB6;A0A067GAT8;A0A067GKB2;A0A067GAT6;A0A067G7X5	5;5;5;5;5;3;3;3;3;3	5;5;5;5;5;3;3;3;3;3	5;5;5;5;5;3;3;3;3;3	tr|A0A067F539|A0A067F539_CITSI Uncharacterized protein OS=Citrus sinensis OX=2711 GN=CISIN_1g006542mg PE=3 SV=1;tr|A0A067FG80|A0A067FG80_CITSI Uncharacterized protein OS=Citrus sinensis OX=2711 GN=CISIN_1g006542mg PE=3 SV=1;tr|A0A067FGY9|A0A067FGY9_CITSI U	10	5	5	5	0	0	0	0	0	0	0	0	0	0	1	0	0	0	0	0	0	0	0	0	0	0	0	0	0	0	0	0	0	1	0	0	0	0	0	0	0	0	0	0
A0A067F5S3;A0A067F4Z3;A0A067ETY6;A0A067ETR5	A0A067F5S3;A0A067F4Z3;A0A067ETY6;A0A067ETR5	11;11;9;7	11;11;9;7	11;11;9;7	tr|A0A067F5S3|A0A067F5S3_CITSI Carboxypeptidase OS=Citrus sinensis OX=2711 GN=CISIN_1g010880mg PE=3 SV=1;tr|A0A067F4Z3|A0A067F4Z3_CITSI Carboxypeptidase OS=Citrus sinensis OX=2711 GN=CISIN_1g010880mg PE=3 SV=1;tr|A0A067ETY6|A0A067ETY6_CITSI Carboxypeptidas	4	11	11	11	3	2	3	6	2	5	3	3	3	3	5	0	0	0	0	0	0	0	0	0	0	0	0	0	1	0	0	1	2	3	2	1	2	0	0	0	2	0	1	4
A0A067F514	A0A067F514	5	5	5	tr|A0A067F514|A0A067F514_CITSI VOC domain-containing protein OS=Citrus sinensis OX=2711 GN=CISIN_1g031118mg PE=4 SV=1	1	5	5	5	0	0	0	2	1	2	0	0	0	0	1	1	0	0	0	0	0	1	1	0	0	0	0	0	1	0	2	2	2	2	3	2	2	2	2	0	2	0	0	1
A0A067F531;A0A067EU20	A0A067F531;A0A067EU20	2;1	2;1	2;1	tr|A0A067F531|A0A067F531_CITSI Citrate synthase OS=Citrus sinensis OX=2711 GN=CISIN_1g010304mg PE=3 SV=1;tr|A0A067EU20|A0A067EU20_CITSI Citrate synthase OS=Citrus sinensis OX=2711 GN=CISIN_1g010304mg PE=3 SV=1	2	2	2	2	0	0	0	0	0	0	0	0	0	0	0	0	0	0	0	0	0	0	0	0	0	0	0	0	0	0	0	0	0	0	0	0	0	0	0	0	0	0	0	0
A0A067FH39;A0A067F8N7;A0A067F598;A0A067FGD5;A0A067F545;A0A067FGC9;A0A067F8P4	A0A067FH39;A0A067F8N7;A0A067F598;A0A067FGD5;A0A067F545	4;4;4;4;4;1;1	4;4;4;4;4;1;1	4;4;4;4;4;1;1	tr|A0A067FH39|A0A067FH39_CITSI Aldolase_II domain-containing protein OS=Citrus sinensis OX=2711 GN=CISIN_1g009774mg PE=4 SV=1;tr|A0A067F8N7|A0A067F8N7_CITSI Aldolase_II domain-containing protein OS=Citrus sinensis OX=2711 GN=CISIN_1g009774mg PE=4 SV=1;tr|A	7	4	4	4	0	0	0	1	0	0	0	0	0	0	1	0	0	0	0	0	0	0	0	0	0	0	0	0	0	0	0	2	0	2	1	0	1	0	1	0	2	0	0	0
A0A067F551;A0A067D1S9;A0A067D9A9;A0A067ENT0	A0A067F551	3;1;1;1	3;1;1;1	3;1;1;1	tr|A0A067F551|A0A067F551_CITSI Uncharacterized protein OS=Citrus sinensis OX=2711 GN=CISIN_1g015205mg PE=3 SV=1	4	3	3	3	0	0	0	0	0	0	0	0	0	0	0	0	0	0	0	0	0	0	0	0	0	0	0	0	0	0	0	2	0	2	1	0	2	0	2	0	2	0	0	0
A0A067F587	A0A067F587	7	7	4	tr|A0A067F587|A0A067F587_CITSI Aldo_ket_red domain-containing protein OS=Citrus sinensis OX=2711 GN=CISIN_1g020373mg PE=4 SV=1	1	7	7	4	2	0	1	3	0	2	1	1	1	0	2	0	0	0	0	0	0	0	0	0	0	0	0	0	0	0	0	1	0	2	2	0	1	0	0	0	0	0	1	2
A0A067FDK2;A0A067F597	A0A067FDK2;A0A067F597	4;4	4;4	4;4	tr|A0A067FDK2|A0A067FDK2_CITSI Uncharacterized protein OS=Citrus sinensis OX=2711 GN=CISIN_1g014513mg PE=4 SV=1;tr|A0A067F597|A0A067F597_CITSI Uncharacterized protein OS=Citrus sinensis OX=2711 GN=CISIN_1g014513mg PE=4 SV=1	2	4	4	4	1	0	0	1	0	1	1	0	0	0	0	0	0	0	0	0	0	0	0	0	0	0	0	0	0	0	0	0	0	1	0	0	0	0	0	0	1	0	1	0
A0A067F5I6	A0A067F5I6	3	3	3	tr|A0A067F5I6|A0A067F5I6_CITSI Aconitase_C domain-containing protein OS=Citrus sinensis OX=2711 GN=CISIN_1g0257771mg PE=4 SV=1	1	3	3	3	0	0	0	1	0	0	0	0	0	0	0	0	0	0	0	0	0	0	0	0	0	0	0	0	0	0	0	1	0	1	1	0	1	0	1	0	1	0	0	0
A0A067F5J2;A0A067F5D9;A0A067H529;A0A067GSF1	A0A067F5J2;A0A067F5D9	5;3;1;1	5;3;1;1	5;3;1;1	tr|A0A067F5J2|A0A067F5J2_CITSI Uncharacterized protein OS=Citrus sinensis OX=2711 GN=CISIN_1g009605mg PE=4 SV=1;tr|A0A067F5D9|A0A067F5D9_CITSI Uncharacterized protein OS=Citrus sinensis OX=2711 GN=CISIN_1g009605mg PE=4 SV=1	4	5	5	5	0	0	0	0	0	0	0	0	0	0	0	0	0	0	0	0	0	0	0	0	0	0	0	0	0	0	0	0	0	0	0	0	0	0	0	0	0	0	0	0
A0A067GDU7;A0A067F5L6;A0A067FIY8;A0A1S3D5I2;A0A067FGZ6;A0A067DFU6;A0A067G0M1;A0A067E750;A0A067DG66;A0A067EHW3;A0A067DFC6;A0A067GUF1;A0A067F453;A0A067F8V9;A0A067HEY9	A0A067GDU7;A0A067F5L6;A0A067FIY8;A0A1S3D5I2;A0A067FGZ6;A0A067DFU6;A0A067G0M1	4;4;3;3;2;2;2;1;1;1;1;1;1;1;1	4;4;3;3;2;2;2;1;1;1;1;1;1;1;1	3;3;2;2;1;1;1;1;1;0;0;0;0;0;0	tr|A0A067GDU7|A0A067GDU7_CITSI Uncharacterized protein OS=Citrus sinensis OX=2711 GN=CISIN_1g027856mg PE=4 SV=1;tr|A0A067F5L6|A0A067F5L6_CITSI Uncharacterized protein OS=Citrus sinensis OX=2711 GN=CISIN_1g027894mg PE=4 SV=1;tr|A0A067FIY8|A0A067FIY8_CITSI U	15	4	4	3	0	0	2	0	0	0	1	0	0	0	0	0	0	0	0	0	0	0	0	0	0	0	0	0	2	0	2	0	0	0	0	0	0	0	0	0	0	0	0	0
A0A067F5R2;A0A067F9A9	A0A067F5R2;A0A067F9A9	2;2	2;2	2;2	tr|A0A067F5R2|A0A067F5R2_CITSI Ubiquitin thioesterase OTU1 (Fragment) OS=Citrus sinensis OX=2711 GN=CISIN_1g0284552mg PE=4 SV=1;tr|A0A067F9A9|A0A067F9A9_CITSI Ubiquitin thioesterase OTU1 (Fragment) OS=Citrus sinensis OX=2711 GN=CISIN_1g0284552mg PE=4 SV=1	2	2	2	2	0	0	0	0	0	0	1	0	0	0	0	0	0	0	0	0	0	0	0	0	0	0	0	0	0	0	1	1	0	1	1	0	1	0	0	0	0	0	0	0
A0A067F5R8	A0A067F5R8	2	2	2	tr|A0A067F5R8|A0A067F5R8_CITSI NmrA domain-containing protein OS=Citrus sinensis OX=2711 GN=CISIN_1g021470mg PE=4 SV=1	1	2	2	2	2	1	2	1	1	2	2	1	2	1	2	0	0	0	0	0	0	0	0	0	0	0	0	0	0	0	0	0	0	0	0	0	0	0	0	0	0	0	2	2
A0A067F5V0	A0A067F5V0	5	5	5	tr|A0A067F5V0|A0A067F5V0_CITSI RING-type domain-containing protein OS=Citrus sinensis OX=2711 GN=CISIN_1g042398mg PE=4 SV=1	1	5	5	5	0	0	0	1	0	0	0	0	0	0	1	0	0	0	0	0	0	0	0	0	0	0	0	0	0	0	0	0	0	1	0	0	0	0	0	0	0	0	0	0
A0A067F5Y5;A0A067F5T6	A0A067F5Y5;A0A067F5T6	4;2	4;2	3;2	tr|A0A067F5Y5|A0A067F5Y5_CITSI Uncharacterized protein (Fragment) OS=Citrus sinensis OX=2711 GN=CISIN_1g0096581mg PE=4 SV=1;tr|A0A067F5T6|A0A067F5T6_CITSI Uncharacterized protein (Fragment) OS=Citrus sinensis OX=2711 GN=CISIN_1g0096581mg PE=4 SV=1	2	4	4	3	0	0	0	0	0	0	0	0	0	0	0	0	0	0	0	0	0	0	0	0	0	0	0	0	0	0	0	0	0	0	0	0	0	0	0	0	0	0	0	0
A0A067F658;A0A067FEH4	A0A067F658;A0A067FEH4	13;12	13;12	13;12	tr|A0A067F658|A0A067F658_CITSI Proteasome subunit alpha type OS=Citrus sinensis OX=2711 GN=CISIN_1g026627mg PE=3 SV=1;tr|A0A067FEH4|A0A067FEH4_CITSI Proteasome subunit alpha type OS=Citrus sinensis OX=2711 GN=CISIN_1g026627mg PE=3 SV=1	2	13	13	13	5	0	3	9	2	3	7	2	5	3	8	0	0	0	0	0	0	2	0	0	0	0	0	0	0	0	0	7	1	8	7	3	7	1	5	0	5	0	3	6
A0A067F699	A0A067F699	6	6	6	tr|A0A067F699|A0A067F699_CITSI WD_REPEATS_REGION domain-containing protein OS=Citrus sinensis OX=2711 GN=CISIN_1g048118mg PE=4 SV=1	1	6	6	6	0	0	0	2	0	0	0	0	0	0	0	0	0	0	0	0	0	0	0	0	0	0	0	0	0	0	0	1	0	0	0	0	1	0	1	0	1	0	0	0
A0A067F6A4;A0A067F6A8;A0A067F663;A0A067F666;A0A067FI60;A0A067FI66	A0A067F6A4;A0A067F6A8;A0A067F663;A0A067F666;A0A067FI60	7;6;6;6;6;1	7;6;6;6;6;1	7;6;6;6;6;1	tr|A0A067F6A4|A0A067F6A4_CITSI Uncharacterized protein OS=Citrus sinensis OX=2711 GN=CISIN_1g010049mg PE=3 SV=1;tr|A0A067F6A8|A0A067F6A8_CITSI Uncharacterized protein OS=Citrus sinensis OX=2711 GN=CISIN_1g010049mg PE=3 SV=1;tr|A0A067F663|A0A067F663_CITSI U	6	7	7	7	0	0	0	0	0	0	0	0	0	0	1	0	0	0	0	0	0	0	0	0	0	0	0	0	0	0	0	0	1	0	0	1	0	0	0	0	0	0	0	0
A0A067F6B2;A0A067FMS6	A0A067F6B2	3;1	3;1	3;1	tr|A0A067F6B2|A0A067F6B2_CITSI WD_REPEATS_REGION domain-containing protein OS=Citrus sinensis OX=2711 GN=CISIN_1g007283mg PE=4 SV=1	2	3	3	3	0	0	0	0	0	0	1	0	0	0	0	0	0	0	0	0	0	0	0	0	0	0	0	0	0	0	1	1	0	1	2	1	2	0	0	0	1	0	0	1
A0A067F6B4	A0A067F6B4	7	7	7	tr|A0A067F6B4|A0A067F6B4_CITSI Uncharacterized protein OS=Citrus sinensis OX=2711 GN=CISIN_1g017767mg PE=4 SV=1	1	7	7	7	0	0	0	0	0	0	0	0	0	0	0	0	0	0	0	0	0	0	0	0	0	0	0	0	0	0	0	0	0	3	1	0	4	0	1	0	2	0	0	0
A0A067F6C5;A0A067E5Y1	A0A067F6C5;A0A067E5Y1	2;1	2;1	2;1	tr|A0A067F6C5|A0A067F6C5_CITSI Fe2OG dioxygenase domain-containing protein OS=Citrus sinensis OX=2711 GN=CISIN_1g019857mg PE=3 SV=1;tr|A0A067E5Y1|A0A067E5Y1_CITSI Fe2OG dioxygenase domain-containing protein OS=Citrus sinensis OX=2711 GN=CISIN_1g019717mg PE	2	2	2	2	0	0	0	0	0	0	0	0	0	0	0	0	0	0	0	0	0	0	0	0	0	0	0	0	0	0	0	1	0	2	1	0	1	0	2	0	2	0	0	0
A0A067F6D5	A0A067F6D5	17	7	0	tr|A0A067F6D5|A0A067F6D5_CITSI Peroxidase OS=Citrus sinensis OX=2711 GN=CISIN_1g018796mg PE=3 SV=1	1	17	7	0	6	2	3	6	3	3	5	3	4	5	5	0	0	0	0	0	0	0	0	0	1	0	0	0	1	0	2	13	10	15	14	10	13	10	10	1	13	6	3	3
A0A067F6D7	A0A067F6D7	1	1	1	tr|A0A067F6D7|A0A067F6D7_CITSI Dirigent protein OS=Citrus sinensis OX=2711 GN=CISIN_1g044398mg PE=3 SV=1	1	1	1	1	0	0	0	0	0	0	0	0	0	0	0	0	0	0	0	0	0	0	0	0	0	0	0	0	0	0	0	0	0	0	0	0	0	0	0	0	0	0	0	0
A0A067F6D9	A0A067F6D9	7	7	7	tr|A0A067F6D9|A0A067F6D9_CITSI Peroxidase OS=Citrus sinensis OX=2711 GN=CISIN_1g018811mg PE=3 SV=1	1	7	7	7	1	0	1	0	0	0	1	0	1	2	1	0	0	0	0	0	0	0	0	0	0	0	0	0	0	0	0	3	0	2	3	2	3	2	1	0	3	0	1	1
A0A067F9Z0;A0A067FIE7;A0A067F6J2	A0A067F9Z0;A0A067FIE7;A0A067F6J2	1;1;1	1;1;1	1;1;1	tr|A0A067F9Z0|A0A067F9Z0_CITSI Dirigent protein OS=Citrus sinensis OX=2711 GN=CISIN_1g044675mg PE=3 SV=1;tr|A0A067FIE7|A0A067FIE7_CITSI Dirigent protein OS=Citrus sinensis OX=2711 GN=CISIN_1g046982mg PE=3 SV=1;tr|A0A067F6J2|A0A067F6J2_CITSI Dirigent protei	3	1	1	1	0	0	0	0	0	0	0	0	0	0	0	0	0	0	0	0	0	0	0	0	0	0	0	0	0	0	0	0	0	0	0	0	0	0	0	0	0	0	0	0
A0A067F6J6	A0A067F6J6	5	3	3	tr|A0A067F6J6|A0A067F6J6_CITSI Uncharacterized protein OS=Citrus sinensis OX=2711 GN=CISIN_1g018968mg PE=3 SV=1	1	5	3	3	0	0	0	0	0	0	0	0	0	0	0	0	0	0	0	0	0	0	0	0	0	0	0	0	0	0	0	0	0	0	0	0	0	0	0	0	0	0	0	0
A0A067F6J7	A0A067F6J7	3	3	3	tr|A0A067F6J7|A0A067F6J7_CITSI Uncharacterized protein (Fragment) OS=Citrus sinensis OX=2711 GN=CISIN_1g047662mg PE=4 SV=1	1	3	3	3	0	0	0	0	0	0	0	0	0	0	0	0	0	0	0	0	0	0	0	0	0	0	0	0	0	0	0	0	0	0	0	0	0	0	0	0	0	0	0	0
A0A067F6M7	A0A067F6M7	11	11	11	tr|A0A067F6M7|A0A067F6M7_CITSI Peptidyl-prolyl cis-trans isomerase OS=Citrus sinensis OX=2711 GN=CISIN_1g036308mg PE=3 SV=1	1	11	11	11	1	1	0	4	0	1	1	1	2	0	2	0	0	0	0	0	0	0	0	0	0	0	0	0	0	0	1	4	1	4	3	1	3	0	2	0	3	0	1	3
A0A067F6N2	A0A067F6N2	2	2	2	tr|A0A067F6N2|A0A067F6N2_CITSI Uncharacterized protein OS=Citrus sinensis OX=2711 GN=CISIN_1g030681mg PE=4 SV=1	1	2	2	2	0	0	0	0	0	0	0	0	0	0	0	0	0	0	0	0	0	0	0	0	0	0	0	0	0	0	0	0	0	0	0	0	0	0	0	0	0	0	0	0
A0A067F6N5	A0A067F6N5	4	4	4	tr|A0A067F6N5|A0A067F6N5_CITSI NAD(P)H dehydrogenase (quinone) OS=Citrus sinensis OX=2711 GN=CISIN_1g035766mg PE=4 SV=1	1	4	4	4	0	0	0	0	0	0	0	0	0	0	0	0	0	0	0	0	0	0	0	0	0	0	0	0	0	0	0	1	0	0	0	0	0	0	0	0	0	0	0	0
A0A067FAD2;A0A067FIT2;A0A067F6T5;A0A067FI28;A0A067F6Y9	A0A067FAD2;A0A067FIT2;A0A067F6T5;A0A067FI28	11;11;11;9;5	11;11;11;9;5	11;11;11;9;5	tr|A0A067FAD2|A0A067FAD2_CITSI Pro-apoptotic serine protease NMA111 (Fragment) OS=Citrus sinensis OX=2711 GN=CISIN_1g0012762mg PE=3 SV=1;tr|A0A067FIT2|A0A067FIT2_CITSI Pro-apoptotic serine protease NMA111 (Fragment) OS=Citrus sinensis OX=2711 GN=CISIN_1g00	5	11	11	11	0	0	1	1	0	0	0	0	1	0	1	0	0	0	0	0	0	0	0	0	0	0	0	0	0	0	0	1	0	1	1	0	1	0	1	0	1	0	0	0
A0A067F6U6	A0A067F6U6	1	1	1	tr|A0A067F6U6|A0A067F6U6_CITSI Uncharacterized protein OS=Citrus sinensis OX=2711 GN=CISIN_1g048767mg PE=3 SV=1	1	1	1	1	0	0	0	0	0	0	0	0	0	0	0	0	0	0	0	0	0	0	0	0	0	0	0	0	0	0	0	0	0	0	0	0	0	0	0	0	0	0	0	0
A0A067F6V4	A0A067F6V4	1	1	1	tr|A0A067F6V4|A0A067F6V4_CITSI Alpha,alpha-trehalase (Fragment) OS=Citrus sinensis OX=2711 GN=CISIN_1g0377721mg PE=3 SV=1	1	1	1	1	0	0	0	0	0	0	0	0	0	0	0	0	0	0	0	0	0	0	0	0	0	0	0	0	0	0	0	0	0	0	0	0	0	0	0	0	0	0	0	0
A0A067F6W5	A0A067F6W5	1	1	1	tr|A0A067F6W5|A0A067F6W5_CITSI Uncharacterized protein OS=Citrus sinensis OX=2711 GN=CISIN_1g031791mg PE=4 SV=1	1	1	1	1	0	0	0	0	0	0	0	0	0	0	0	0	0	0	0	0	0	0	0	0	0	0	0	0	0	0	0	0	0	0	0	0	0	0	0	0	0	0	0	0
A0A067F6X7	A0A067F6X7	3	3	3	tr|A0A067F6X7|A0A067F6X7_CITSI Uncharacterized protein (Fragment) OS=Citrus sinensis OX=2711 GN=CISIN_1g0386102mg PE=4 SV=1	1	3	3	3	0	0	0	0	0	0	0	0	0	0	0	0	0	0	0	0	0	0	0	0	0	0	0	0	0	0	0	1	0	0	0	0	0	0	0	0	0	0	0	0
A0A067F700	A0A067F700	10	10	10	tr|A0A067F700|A0A067F700_CITSI PCI domain-containing protein OS=Citrus sinensis OX=2711 GN=CISIN_1g014555mg PE=3 SV=1	1	10	10	10	1	0	1	1	0	0	0	0	1	0	2	0	0	0	0	0	0	0	0	0	0	0	0	0	0	0	0	5	0	3	4	0	3	0	3	0	3	0	0	0
A0A067FIC6;A0A067FAM4;A0A067F710	A0A067FIC6;A0A067FAM4;A0A067F710	1;1;1	1;1;1	1;1;1	tr|A0A067FIC6|A0A067FIC6_CITSI Uncharacterized protein OS=Citrus sinensis OX=2711 GN=CISIN_1g033401mg PE=3 SV=1;tr|A0A067FAM4|A0A067FAM4_CITSI Uncharacterized protein OS=Citrus sinensis OX=2711 GN=CISIN_1g033401mg PE=3 SV=1;tr|A0A067F710|A0A067F710_CITSI U	3	1	1	1	0	0	0	0	0	0	0	0	0	0	0	0	0	0	0	0	0	0	0	0	0	0	0	0	0	0	0	0	0	0	0	0	0	0	0	0	0	0	0	0
A0A067F716;A0A067FI53	A0A067F716;A0A067FI53	2;2	2;2	2;2	tr|A0A067F716|A0A067F716_CITSI Pyridoxal kinase (Fragment) OS=Citrus sinensis OX=2711 GN=CISIN_1g0217141mg PE=3 SV=1;tr|A0A067FI53|A0A067FI53_CITSI Pyridoxal kinase (Fragment) OS=Citrus sinensis OX=2711 GN=CISIN_1g0217141mg PE=3 SV=1	2	2	2	2	0	0	0	0	0	1	0	1	0	0	0	0	0	0	0	0	0	0	0	0	0	0	0	0	0	0	0	0	0	0	0	0	0	0	0	0	0	0	0	0
A0A067F727;A0A067F7X1;A0A067EZJ5	A0A067F727;A0A067F7X1;A0A067EZJ5	5;5;4	5;5;4	5;5;4	tr|A0A067F727|A0A067F727_CITSI AMP_N domain-containing protein OS=Citrus sinensis OX=2711 GN=CISIN_1g011046mg PE=4 SV=1;tr|A0A067F7X1|A0A067F7X1_CITSI AMP_N domain-containing protein OS=Citrus sinensis OX=2711 GN=CISIN_1g011046mg PE=4 SV=1;tr|A0A067EZJ5|A0	3	5	5	5	0	0	0	0	0	0	0	0	0	0	0	0	0	0	0	0	0	0	0	0	0	0	0	0	0	0	0	0	0	1	1	1	1	0	0	0	1	0	0	0
A0A067F781	A0A067F781	2	1	1	tr|A0A067F781|A0A067F781_CITSI UBA_e1_C domain-containing protein (Fragment) OS=Citrus sinensis OX=2711 GN=CISIN_1g0013012mg PE=3 SV=1	1	2	1	1	0	0	0	0	0	0	0	0	1	0	0	0	0	0	0	0	0	0	0	0	0	0	0	0	0	0	0	1	0	1	1	0	1	0	0	0	1	0	0	0
A0A067F784;A0A067FAT6;A0A067FIH4	A0A067F784;A0A067FAT6;A0A067FIH4	16;16;13	10;10;8	10;10;8	tr|A0A067F784|A0A067F784_CITSI E1 ubiquitin-activating enzyme (Fragment) OS=Citrus sinensis OX=2711 GN=CISIN_1g0013011mg PE=3 SV=1;tr|A0A067FAT6|A0A067FAT6_CITSI E1 ubiquitin-activating enzyme (Fragment) OS=Citrus sinensis OX=2711 GN=CISIN_1g0013011mg PE=3	3	16	10	10	2	0	3	5	0	3	2	0	2	0	4	0	0	0	0	0	0	0	0	0	0	0	0	0	0	0	1	7	2	9	11	3	8	1	2	0	6	1	1	3
A0A067FII3;A0A067FJ92;A0A067F795;A0A067FAU8;A0A067F7F5	A0A067FII3;A0A067FJ92;A0A067F795;A0A067FAU8	5;5;5;5;2	1;1;1;1;0	1;1;1;1;0	tr|A0A067FII3|A0A067FII3_CITSI 40S ribosomal protein S4 OS=Citrus sinensis OX=2711 GN=CISIN_1g023289mg PE=3 SV=1;tr|A0A067FJ92|A0A067FJ92_CITSI 40S ribosomal protein S4 OS=Citrus sinensis OX=2711 GN=CISIN_1g023289mg PE=3 SV=1;tr|A0A067F795|A0A067F795_CITSI	5	5	1	1	0	0	0	1	0	0	0	0	0	0	0	0	0	0	0	0	0	0	0	0	0	0	0	0	0	0	0	0	0	0	0	0	0	0	0	0	0	0	0	0
A0A067F7I6;A0A067F7N6;A0A067F7J1;A0A067DCV2	A0A067F7I6;A0A067F7N6;A0A067F7J1	11;10;8;3	1;0;0;0	1;0;0;0	tr|A0A067F7I6|A0A067F7I6_CITSI 14_3_3 domain-containing protein OS=Citrus sinensis OX=2711 GN=CISIN_1g024539mg PE=3 SV=1;tr|A0A067F7N6|A0A067F7N6_CITSI 14_3_3 domain-containing protein OS=Citrus sinensis OX=2711 GN=CISIN_1g024539mg PE=3 SV=1;tr|A0A067F7J1|	4	11	1	1	5	2	8	9	2	7	7	2	7	2	9	0	0	0	0	1	1	0	0	0	1	0	0	0	2	1	3	9	4	9	9	5	8	4	8	1	8	3	3	9
A0A067F8D1;A0A067F7I9	A0A067F8D1;A0A067F7I9	2;2	2;2	2;2	tr|A0A067F8D1|A0A067F8D1_CITSI Nas2_N domain-containing protein OS=Citrus sinensis OX=2711 GN=CISIN_1g026990mg PE=4 SV=1;tr|A0A067F7I9|A0A067F7I9_CITSI Nas2_N domain-containing protein OS=Citrus sinensis OX=2711 GN=CISIN_1g026990mg PE=4 SV=1	2	2	2	2	0	0	0	0	0	0	0	0	0	0	0	0	0	0	0	0	0	0	0	0	0	0	0	0	0	0	0	0	0	0	0	0	0	0	0	0	0	0	0	0
A0A067F7J8;A0A067FB43;A0A067FJJ2	A0A067F7J8;A0A067FB43;A0A067FJJ2	13;12;8	6;6;4	6;6;4	tr|A0A067F7J8|A0A067F7J8_CITSI Phosphoenolpyruvate carboxylase OS=Citrus sinensis OX=2711 GN=CISIN_1g002112mg PE=3 SV=1;tr|A0A067FB43|A0A067FB43_CITSI Phosphoenolpyruvate carboxylase OS=Citrus sinensis OX=2711 GN=CISIN_1g002112mg PE=3 SV=1;tr|A0A067FJJ2|A0	3	13	6	6	0	0	0	0	0	0	0	0	0	0	0	0	0	0	0	0	0	0	0	0	0	0	0	0	0	0	0	3	0	2	3	1	4	0	1	0	1	0	0	0
A0A067F7L4	A0A067F7L4	3	3	3	tr|A0A067F7L4|A0A067F7L4_CITSI Uncharacterized protein (Fragment) OS=Citrus sinensis OX=2711 GN=CISIN_1g0137631mg PE=4 SV=1	1	3	3	3	0	0	0	0	0	0	0	0	0	0	0	0	0	0	0	0	0	0	0	0	0	0	0	0	0	0	0	0	0	0	0	0	0	0	0	0	0	0	0	0
A0A067F7L8;A0A067EWL2	A0A067F7L8;A0A067EWL2	2;1	2;1	2;1	tr|A0A067F7L8|A0A067F7L8_CITSI Uncharacterized protein OS=Citrus sinensis OX=2711 GN=CISIN_1g029494mg PE=4 SV=1;tr|A0A067EWL2|A0A067EWL2_CITSI Uncharacterized protein OS=Citrus sinensis OX=2711 GN=CISIN_1g029494mg PE=4 SV=1	2	2	2	2	1	0	0	1	0	0	0	0	1	0	2	0	0	0	0	0	0	0	0	0	0	0	0	0	0	0	0	0	0	0	0	0	0	0	0	0	0	0	0	0
A0A067F7N5	A0A067F7N5	8	8	4	tr|A0A067F7N5|A0A067F7N5_CITSI Amidase domain-containing protein (Fragment) OS=Citrus sinensis OX=2711 GN=CISIN_1g0442941mg PE=3 SV=1	1	8	8	4	0	0	0	1	0	0	0	0	0	1	0	0	0	0	0	0	0	0	0	0	0	0	0	0	0	0	0	0	0	0	0	0	0	0	0	0	0	0	0	0
A0A067F7R6	A0A067F7R6	7	7	7	tr|A0A067F7R6|A0A067F7R6_CITSI Phospholipase A1 OS=Citrus sinensis OX=2711 GN=CISIN_1g014927mg PE=3 SV=1	1	7	7	7	0	0	0	5	0	2	2	0	2	0	2	0	0	0	0	0	0	0	0	0	0	0	0	0	0	0	0	2	0	1	2	1	2	1	1	0	2	0	0	2
A0A067F7T7;A0A067F7Z3;A0A067FJS9	A0A067F7T7;A0A067F7Z3;A0A067FJS9	6;6;6	6;6;6	6;6;6	tr|A0A067F7T7|A0A067F7T7_CITSI Uncharacterized protein (Fragment) OS=Citrus sinensis OX=2711 GN=CISIN_1g0040341mg PE=3 SV=1;tr|A0A067F7Z3|A0A067F7Z3_CITSI Uncharacterized protein (Fragment) OS=Citrus sinensis OX=2711 GN=CISIN_1g0040341mg PE=3 SV=1;tr|A0A06	3	6	6	6	0	0	0	1	0	0	0	0	0	0	0	0	0	0	0	0	0	0	0	0	0	0	0	0	0	0	0	0	0	0	0	0	0	0	0	0	0	0	0	0
A0A067F7U6;A0A067EWU2	A0A067F7U6;A0A067EWU2	6;5	6;5	6;5	tr|A0A067F7U6|A0A067F7U6_CITSI Protein disulfide-isomerase OS=Citrus sinensis OX=2711 GN=CISIN_1g014216mg PE=3 SV=1;tr|A0A067EWU2|A0A067EWU2_CITSI Protein disulfide-isomerase OS=Citrus sinensis OX=2711 GN=CISIN_1g014216mg PE=3 SV=1	2	6	6	6	1	0	1	3	0	0	1	0	1	1	2	0	0	0	0	0	0	0	0	0	0	0	0	0	0	0	0	1	0	2	1	1	1	0	1	0	1	0	1	0
A0A067F803	A0A067F803	2	2	2	tr|A0A067F803|A0A067F803_CITSI Uncharacterized protein OS=Citrus sinensis OX=2711 GN=CISIN_1g007628mg PE=4 SV=1	1	2	2	2	0	0	0	0	0	0	0	0	0	0	0	0	0	0	0	0	0	0	0	0	0	0	0	0	0	0	0	0	0	0	0	0	0	0	0	0	0	0	0	0
A0A067F804;A0A067FJ44;A0A067FJT9;A0A067F7V0	A0A067F804;A0A067FJ44;A0A067FJT9;A0A067F7V0	15;15;15;12	15;15;15;12	13;13;13;10	tr|A0A067F804|A0A067F804_CITSI Glyceraldehyde-3-phosphate dehydrogenase OS=Citrus sinensis OX=2711 GN=CISIN_1g013492mg PE=3 SV=1;tr|A0A067FJ44|A0A067FJ44_CITSI Glyceraldehyde-3-phosphate dehydrogenase OS=Citrus sinensis OX=2711 GN=CISIN_1g013492mg PE=3 SV=	4	15	15	13	5	2	3	10	1	6	8	2	7	3	10	0	0	0	0	0	0	0	0	0	0	0	0	0	0	0	1	8	1	7	11	4	8	0	2	2	1	1	6	11
A0A067F824	A0A067F824	6	6	6	tr|A0A067F824|A0A067F824_CITSI Tr-type G domain-containing protein OS=Citrus sinensis OX=2711 GN=CISIN_1g0019652mg PE=3 SV=1	1	6	6	6	0	0	1	4	0	1	2	0	0	1	1	0	0	0	0	0	0	0	0	0	0	0	0	0	0	0	0	1	0	1	2	0	2	0	1	0	0	0	0	0
A0A067F880;A0A067FJC5;A0A067FBK2	A0A067F880;A0A067FJC5;A0A067FBK2	1;1;1	1;1;1	1;1;1	tr|A0A067F880|A0A067F880_CITSI UBX domain-containing protein OS=Citrus sinensis OX=2711 GN=CISIN_1g008174mg PE=4 SV=1;tr|A0A067FJC5|A0A067FJC5_CITSI UBX domain-containing protein OS=Citrus sinensis OX=2711 GN=CISIN_1g008174mg PE=4 SV=1;tr|A0A067FBK2|A0A067	3	1	1	1	0	0	0	0	0	0	0	0	0	0	0	0	0	0	0	0	0	0	0	0	0	0	0	0	0	0	0	0	0	0	0	0	0	0	0	0	0	0	0	0
A0A067FJJ4;A0A067FK79;A0A067FBS4;A0A067F892;A0A067F8E0;A0A067FAC9;A0A067F220;A0A067EYC9;A0A067EYG9	A0A067FJJ4;A0A067FK79;A0A067FBS4;A0A067F892;A0A067F8E0	3;3;3;3;2;1;1;1;1	3;3;3;3;2;1;1;1;1	3;3;3;3;2;1;1;1;1	tr|A0A067FJJ4|A0A067FJJ4_CITSI 3-hydroxy-3-methylglutaryl coenzyme A synthase OS=Citrus sinensis OX=2711 GN=CISIN_1g012353mg PE=3 SV=1;tr|A0A067FK79|A0A067FK79_CITSI 3-hydroxy-3-methylglutaryl coenzyme A synthase OS=Citrus sinensis OX=2711 GN=CISIN_1g01235	9	3	3	3	0	0	0	2	0	0	1	0	1	1	2	0	0	0	0	0	0	0	0	0	0	0	0	0	0	0	0	3	0	2	2	0	1	0	2	0	3	0	0	0
A0A067F8A8	A0A067F8A8	2	2	2	tr|A0A067F8A8|A0A067F8A8_CITSI MINDY_DUB domain-containing protein OS=Citrus sinensis OX=2711 GN=CISIN_1g036470mg PE=4 SV=1	1	2	2	2	0	0	0	0	0	0	0	0	0	0	0	0	0	0	0	0	0	0	0	0	0	0	0	0	0	0	0	0	0	0	0	0	0	0	0	0	0	0	0	0
A0A067FBR0;A0A067F8C7	A0A067FBR0;A0A067F8C7	4;4	4;4	2;2	tr|A0A067FBR0|A0A067FBR0_CITSI GMC_oxred_C domain-containing protein (Fragment) OS=Citrus sinensis OX=2711 GN=CISIN_1g0081631mg PE=4 SV=1;tr|A0A067F8C7|A0A067F8C7_CITSI GMC_oxred_C domain-containing protein (Fragment) OS=Citrus sinensis OX=2711 GN=CISIN_1g	2	4	4	2	0	0	0	0	0	0	0	0	1	0	1	0	0	0	0	0	0	0	0	0	0	0	0	0	0	0	0	0	0	0	0	0	1	0	0	0	0	0	0	0
A0A067F8F3	A0A067F8F3	5	5	5	tr|A0A067F8F3|A0A067F8F3_CITSI Xylose isomerase (Fragment) OS=Citrus sinensis OX=2711 GN=CISIN_1g0373932mg PE=3 SV=1	1	5	5	5	0	0	0	0	0	0	0	0	0	0	0	0	0	0	0	0	0	0	0	0	0	0	0	0	0	0	1	0	0	0	0	0	0	0	0	0	0	0	0	0
A0A067F8I7	A0A067F8I7	9	9	9	tr|A0A067F8I7|A0A067F8I7_CITSI Uncharacterized protein OS=Citrus sinensis OX=2711 GN=CISIN_1g011101mg PE=4 SV=1	1	9	9	9	0	0	1	2	0	2	2	0	1	0	1	0	0	0	0	0	0	0	0	0	0	0	0	0	1	0	0	3	0	6	6	3	5	1	1	0	0	0	0	2
A0A067F8K1	A0A067F8K1	2	2	2	tr|A0A067F8K1|A0A067F8K1_CITSI SASA domain-containing protein OS=Citrus sinensis OX=2711 GN=CISIN_1g031029mg PE=4 SV=1	1	2	2	2	0	0	0	0	0	0	1	0	0	0	1	0	0	0	0	0	0	0	0	0	0	0	0	0	0	0	0	0	0	1	2	0	1	0	0	0	1	0	0	0
A0A067F8S0	A0A067F8S0	2	2	2	tr|A0A067F8S0|A0A067F8S0_CITSI Uncharacterized protein (Fragment) OS=Citrus sinensis OX=2711 GN=CISIN_1g0476512mg PE=4 SV=1	1	2	2	2	0	0	0	0	0	0	0	0	0	0	0	0	0	0	0	0	0	0	0	0	0	0	0	0	0	0	0	0	0	0	0	0	0	0	0	0	1	0	0	0
A0A067F8X6;A0A067F9Q6	A0A067F8X6;A0A067F9Q6	2;2	2;2	2;2	tr|A0A067F8X6|A0A067F8X6_CITSI Uncharacterized protein OS=Citrus sinensis OX=2711 GN=CISIN_1g018751mg PE=4 SV=1;tr|A0A067F9Q6|A0A067F9Q6_CITSI Uncharacterized protein OS=Citrus sinensis OX=2711 GN=CISIN_1g018751mg PE=4 SV=1	2	2	2	2	0	0	0	2	0	0	0	0	0	0	0	0	0	0	0	0	0	0	0	0	0	0	0	0	0	0	0	0	0	0	0	0	0	0	0	0	0	0	0	0
A0A067F932	A0A067F932	2	2	2	tr|A0A067F932|A0A067F932_CITSI WHy domain-containing protein OS=Citrus sinensis OX=2711 GN=CISIN_1g031863mg PE=3 SV=1	1	2	2	2	0	0	0	1	0	0	0	0	0	0	1	0	0	0	0	0	0	0	0	0	0	0	0	0	0	0	0	1	0	1	1	0	1	0	0	0	1	0	0	1
A0A067F9D8	A0A067F9D8	2	2	2	tr|A0A067F9D8|A0A067F9D8_CITSI Uncharacterized protein OS=Citrus sinensis OX=2711 GN=CISIN_1g023836mg PE=3 SV=1	1	2	2	2	0	0	0	0	0	0	0	0	0	0	0	0	0	0	0	0	0	0	0	0	0	0	0	0	0	0	0	0	0	0	0	0	0	0	0	0	0	0	0	0
A0A067F9E7;A0A067DF93;A0A067DFN5	A0A067F9E7	3;1;1	3;1;1	3;1;1	tr|A0A067F9E7|A0A067F9E7_CITSI D-3-phosphoglycerate dehydrogenase OS=Citrus sinensis OX=2711 GN=CISIN_1g0075121mg PE=3 SV=1	3	3	3	3	0	0	0	0	0	1	1	0	1	0	1	0	0	0	0	0	0	0	0	0	0	0	0	0	0	0	0	1	0	2	2	1	2	0	1	0	2	0	0	0
A0A067FA64;A0A067F9E8	A0A067FA64;A0A067F9E8	1;1	1;1	1;1	tr|A0A067FA64|A0A067FA64_CITSI Uncharacterized protein OS=Citrus sinensis OX=2711 GN=CISIN_1g014331mg PE=4 SV=1;tr|A0A067F9E8|A0A067F9E8_CITSI Uncharacterized protein OS=Citrus sinensis OX=2711 GN=CISIN_1g014331mg PE=4 SV=1	2	1	1	1	0	0	0	0	0	0	0	0	0	0	0	0	0	0	0	0	0	0	0	0	0	0	0	0	0	0	0	0	0	0	0	0	0	0	0	0	0	0	0	0
A0A067F9F9	A0A067F9F9	4	4	4	tr|A0A067F9F9|A0A067F9F9_CITSI Glycosyltransferase (Fragment) OS=Citrus sinensis OX=2711 GN=CISIN_1g046339mg PE=3 SV=1	1	4	4	4	0	0	0	1	0	0	0	0	0	0	0	0	0	0	0	0	0	0	0	0	0	0	0	0	0	0	0	0	0	0	0	0	0	0	0	0	0	0	0	0
A0A067F9K2	A0A067F9K2	14	14	14	tr|A0A067F9K2|A0A067F9K2_CITSI Uncharacterized protein OS=Citrus sinensis OX=2711 GN=CISIN_1g025954mg PE=4 SV=1	1	14	14	14	0	0	0	0	0	0	0	0	0	0	0	0	0	0	0	0	0	0	0	0	0	0	0	0	0	0	0	0	0	2	1	0	0	0	1	0	1	0	0	0
A0A067F9K7	A0A067F9K7	16	16	16	tr|A0A067F9K7|A0A067F9K7_CITSI Beta-amylase OS=Citrus sinensis OX=2711 GN=CISIN_1g010067mg PE=3 SV=1	1	16	16	16	2	0	3	6	1	3	4	1	0	1	2	0	0	0	0	0	0	0	0	0	0	0	0	0	0	0	0	6	3	6	7	4	8	3	4	0	6	0	1	2
A0A067F9M5	A0A067F9M5	2	2	2	tr|A0A067F9M5|A0A067F9M5_CITSI T-complex protein 1 subunit delta OS=Citrus sinensis OX=2711 GN=CISIN_1g009431mg PE=3 SV=1	1	2	2	2	0	0	1	1	0	0	1	0	0	0	1	0	0	0	0	0	0	0	0	0	0	0	0	0	0	0	1	2	0	2	2	0	2	0	1	0	2	0	0	0
A0A067F9P8;A0A067FKY6;A0A067FLN4	A0A067F9P8;A0A067FKY6;A0A067FLN4	3;3;3	3;3;3	3;3;3	tr|A0A067F9P8|A0A067F9P8_CITSI PA domain-containing protein OS=Citrus sinensis OX=2711 GN=CISIN_1g0100101mg PE=4 SV=1;tr|A0A067FKY6|A0A067FKY6_CITSI PA domain-containing protein (Fragment) OS=Citrus sinensis OX=2711 GN=CISIN_1g0100101mg PE=4 SV=1;tr|A0A067	3	3	3	3	0	0	0	0	0	0	0	0	0	0	0	0	0	0	0	0	0	0	0	0	0	0	0	0	0	0	0	0	0	0	0	0	0	0	0	0	0	0	0	0
A0A067F9P9	A0A067F9P9	2	2	2	tr|A0A067F9P9|A0A067F9P9_CITSI Non-specific lipid-transfer protein OS=Citrus sinensis OX=2711 GN=CISIN_1g033544mg PE=3 SV=1	1	2	2	2	0	0	0	0	0	0	0	0	0	0	0	0	0	0	0	0	0	0	0	0	0	0	0	0	0	0	0	1	1	2	1	0	0	1	1	0	2	0	0	0
A0A067F9R2	A0A067F9R2	1	1	1	tr|A0A067F9R2|A0A067F9R2_CITSI EFP_N domain-containing protein (Fragment) OS=Citrus sinensis OX=2711 GN=CISIN_1g0270582mg PE=4 SV=1	1	1	1	1	0	0	1	1	0	0	1	0	0	0	0	0	0	0	0	0	0	0	0	0	0	0	0	0	0	0	0	0	0	0	1	0	0	0	0	0	1	0	0	1
A0A067F9T0;A0A067FL20;A0A067F9W6	A0A067F9T0;A0A067FL20;A0A067F9W6	13;13;13	13;13;13	13;13;13	tr|A0A067F9T0|A0A067F9T0_CITSI Mannan endo-1,4-beta-mannosidase OS=Citrus sinensis OX=2711 GN=CISIN_1g012093mg PE=3 SV=1;tr|A0A067FL20|A0A067FL20_CITSI Mannan endo-1,4-beta-mannosidase OS=Citrus sinensis OX=2711 GN=CISIN_1g012093mg PE=3 SV=1;tr|A0A067F9W6|	3	13	13	13	2	0	2	3	0	2	3	1	1	0	1	0	0	0	0	0	0	0	0	0	1	0	0	0	1	0	1	2	0	1	2	1	4	0	2	0	2	0	1	4
A0A067F9T7	A0A067F9T7	16	2	1	tr|A0A067F9T7|A0A067F9T7_CITSI Peroxidase OS=Citrus sinensis OX=2711 GN=CISIN_1g018796mg PE=3 SV=1	1	16	2	1	4	2	3	4	3	3	5	3	5	3	4	0	0	0	0	0	0	0	0	0	1	0	0	0	1	0	2	13	8	13	14	11	14	9	11	1	13	6	3	3
A0A067F9U0	A0A067F9U0	6	3	3	tr|A0A067F9U0|A0A067F9U0_CITSI Peroxidase OS=Citrus sinensis OX=2711 GN=CISIN_1g018873mg PE=3 SV=1	1	6	3	3	1	1	1	2	1	2	2	1	2	1	2	1	0	0	0	0	0	0	0	0	0	0	0	0	0	0	0	3	1	2	2	1	3	1	1	0	1	0	1	2
A0A067F9U4;A0A067EYL4;A0A067EYR0	A0A067F9U4;A0A067EYL4;A0A067EYR0	27;26;25	27;26;25	8;8;6	tr|A0A067F9U4|A0A067F9U4_CITSI Uncharacterized protein OS=Citrus sinensis OX=2711 GN=CISIN_1g003620mg PE=4 SV=1;tr|A0A067EYL4|A0A067EYL4_CITSI Uncharacterized protein OS=Citrus sinensis OX=2711 GN=CISIN_1g003620mg PE=4 SV=1;tr|A0A067EYR0|A0A067EYR0_CITSI U	3	27	27	8	5	0	10	12	1	8	11	1	10	5	12	0	0	0	0	0	0	0	0	0	0	0	0	0	2	0	3	16	3	14	15	5	16	4	9	4	12	3	4	9
A0A067F9W2	A0A067F9W2	8	1	1	tr|A0A067F9W2|A0A067F9W2_CITSI Tubulin beta chain OS=Citrus sinensis OX=2711 GN=CISIN_1g013291mg PE=3 SV=1	1	8	1	1	1	0	3	4	0	3	2	1	3	0	1	0	0	0	0	0	0	0	0	0	0	0	0	0	1	1	2	3	0	1	3	1	3	0	1	0	3	0	0	2
A0A067F9X1	A0A067F9X1	2	2	2	tr|A0A067F9X1|A0A067F9X1_CITSI Thioredoxin domain-containing protein OS=Citrus sinensis OX=2711 GN=CISIN_1g032502mg PE=4 SV=1	1	2	2	2	0	0	0	1	0	0	0	0	0	0	0	0	0	0	0	0	0	0	0	0	0	0	0	0	0	0	0	0	0	0	0	0	0	0	0	0	0	0	0	0
A0A067F9X3	A0A067F9X3	3	3	3	tr|A0A067F9X3|A0A067F9X3_CITSI Alpha-L-fucosidase (Fragment) OS=Citrus sinensis OX=2711 GN=CISIN_1g047217mg PE=3 SV=1	1	3	3	3	0	0	0	1	0	0	0	0	1	0	0	0	0	0	0	0	0	0	0	0	0	0	0	0	0	0	0	0	0	1	1	1	1	0	1	0	0	0	0	0
A0A067F9Y9	A0A067F9Y9	2	2	2	tr|A0A067F9Y9|A0A067F9Y9_CITSI Cytochrome b5 heme-binding domain-containing protein OS=Citrus sinensis OX=2711 GN=CISIN_1g026393mg PE=4 SV=1	1	2	2	2	0	0	0	0	0	0	0	1	0	1	0	0	0	0	0	0	0	0	0	0	0	0	0	0	0	0	0	0	0	0	1	0	2	0	0	0	1	0	1	0
A0A067F9Z8;A0A067FAS0;A0A067F2G2	A0A067F9Z8;A0A067FAS0;A0A067F2G2	4;3;3	4;3;3	4;3;3	tr|A0A067F9Z8|A0A067F9Z8_CITSI Superoxide dismutase OS=Citrus sinensis OX=2711 GN=CISIN_1g023621mg PE=3 SV=1;tr|A0A067FAS0|A0A067FAS0_CITSI Superoxide dismutase OS=Citrus sinensis OX=2711 GN=CISIN_1g023621mg PE=3 SV=1;tr|A0A067F2G2|A0A067F2G2_CITSI Superox	3	4	4	4	0	0	0	1	0	0	0	0	0	0	0	0	0	0	0	0	0	0	0	0	0	0	0	0	0	0	0	1	0	1	0	0	1	0	0	0	1	0	0	0
A0A067FA15	A0A067FA15	4	4	4	tr|A0A067FA15|A0A067FA15_CITSI AAI domain-containing protein OS=Citrus sinensis OX=2711 GN=CISIN_1g029705mg PE=4 SV=1	1	4	4	4	1	0	0	1	0	0	1	0	1	1	0	0	0	0	0	0	0	0	0	0	0	0	0	0	0	0	0	0	1	1	1	1	0	1	0	0	2	0	0	0
A0A067FA31	A0A067FA31	1	1	1	tr|A0A067FA31|A0A067FA31_CITSI Uncharacterized protein OS=Citrus sinensis OX=2711 GN=CISIN_1g041011mg PE=3 SV=1	1	1	1	1	0	0	0	0	0	0	0	0	0	0	0	0	0	0	0	0	0	0	0	0	0	0	0	0	0	0	0	0	0	0	0	0	0	0	0	0	0	0	0	0
A0A067FA41;A0A067F6K1	A0A067FA41;A0A067F6K1	10;6	10;6	8;6	tr|A0A067FA41|A0A067FA41_CITSI Uncharacterized protein OS=Citrus sinensis OX=2711 GN=CISIN_1g018958mg PE=3 SV=1;tr|A0A067F6K1|A0A067F6K1_CITSI Uncharacterized protein OS=Citrus sinensis OX=2711 GN=CISIN_1g018958mg PE=3 SV=1	2	10	10	8	0	0	0	0	0	0	0	0	0	0	0	0	0	0	0	0	0	0	0	0	0	0	0	0	1	0	0	0	0	0	0	0	0	0	0	0	0	0	0	0
A0A067FLB7;A0A067FA80;A0A067FM26;A0A067FA30	A0A067FLB7;A0A067FA80;A0A067FM26;A0A067FA30	18;18;18;16	18;18;18;16	18;18;18;16	tr|A0A067FLB7|A0A067FLB7_CITSI Phosphoglycerate mutase (2,3-diphosphoglycerate-independent) OS=Citrus sinensis OX=2711 GN=CISIN_1g008774mg PE=3 SV=1;tr|A0A067FA80|A0A067FA80_CITSI Phosphoglycerate mutase (2,3-diphosphoglycerate-independent) OS=Citrus sinen	4	18	18	18	5	1	4	10	1	4	7	2	7	4	7	0	0	0	0	0	0	0	0	0	0	0	0	0	1	0	2	10	1	12	12	8	11	2	9	0	10	1	4	7
A0A067FMA5;A0A067FLJ8;A0A067FAG1;A0A067FAA9	A0A067FMA5;A0A067FLJ8;A0A067FAG1;A0A067FAA9	3;3;3;3	3;3;3;3	3;3;3;3	tr|A0A067FMA5|A0A067FMA5_CITSI Glycosyltransferase OS=Citrus sinensis OX=2711 GN=CISIN_1g010684mg PE=3 SV=1;tr|A0A067FLJ8|A0A067FLJ8_CITSI Glycosyltransferase OS=Citrus sinensis OX=2711 GN=CISIN_1g010684mg PE=3 SV=1;tr|A0A067FAG1|A0A067FAG1_CITSI Glycosylt	4	3	3	3	0	0	0	0	0	0	0	0	0	0	0	0	0	0	0	0	0	0	0	0	0	0	0	0	0	0	0	1	0	0	0	0	1	0	0	0	0	0	0	0
[truncated: 1,290 more rows]
[truncated: 1,245 more columns]

## Sheet: Sheet2
					Murraya Peniculata control _1 dpi					Murraya Peniculata D. citri _1 dpi				Murraya Peniculata D. citri_CLas _1dpi		Bergera Koenigii control _1 dpi					Bergera Koenigii D. citri _1 dpi					Bergera Koenigii D. citri_Clas _1 dpi					Valencia control _1 dpi			Valencia D. citri_1 dpi					Valencia D. citri_CLas _1 dpi				Murraya peniculata Control_6 dpi		Murraya peniculata D. citri_6 dpi			Murraya peniculata D. citri_CLas_6 dpi
[truncated: 2,455 more rows]
[truncated: 1,240 more columns]

[truncated: 13 more sheets: Murraya peniculata , Murraya D. citri blast , Murraya CLas proteins , Bergera , Bergera D. citri blast , Bergera Clas protein , Valencia , Valencia D. citri blast , Valencia CLas protein , Eremocitrus, Eremo D. citri blast , Eremocitrus CLas proteins , Effector roteins ]
