# Supplementary material for: Identification and functional analysis of putative effector proteins from Diaphorina citri and ‘Candidatus Liberibacter asiaticus’
Source: Front Plant Sci. 2025 Nov 27;16:1656652. doi: 10.3389/fpls.2025.1656652 (PMC12695838; doi:10.3389/fpls.2025.1656652)
Supplement: Supplementary file 6 [file Table5.xlsx]

## Sheet: M. peniculata (Orange jasmine)
Proteins	ID number	Murraya _ control					Murraya _ D. citri				Murraya _ D.citri_CLas		Murraya _ control_ 6 dpi		Murraya_D.citri_6 dpi				Murraya_D. citri_CLas 6 dpi			Murraya _control_30 dpi					Murraya _ D.citri_30 dpi					Murraya_D. citri_CLas_30 dpi
		Peptides 20230317_TTP_P_SILS81_SILS0011084_RA1_1_27745	Peptides 20230317_TTP_P_SILS81_SILS0011085_RA2_1_27746	Peptides 20230317_TTP_P_SILS81_SILS0011086_RA3_1_27747	Peptides 20230317_TTP_P_SILS81_SILS0011087_RA4_1_27748	Peptides 20230317_TTP_P_SILS81_SILS0011088_RA5_1_27749	Peptides 20230317_TTP_P_SILS81_SILS0011089_RA6_1_27750	Peptides 20230317_TTP_P_SILS81_SILS0011090_RA7_1_27751	Peptides 20230317_TTP_P_SILS81_SILS0011091_RA8_1_27752	Peptides 20230317_TTP_P_SILS81_SILS0011092_RB1_1_27753	Peptides 20230317_TTP_P_SILS81_SILS0011093_RB2_1_27754	Peptides 20230317_TTP_P_SILS81_SILS0011094_RB3_1_27755	Peptides 20230317_TTP_P_SILS81_SILS0011122_RE7_1_27784	Peptides 20230317_TTP_P_SILS81_SILS0011123_RE8_1_27785	Peptides 20230317_TTP_P_SILS81_SILS0011124_GA1_1_27786	Peptides 20230317_TTP_P_SILS81_SILS0011125_GA2_1_27787	Peptides 20230329_TTP_P_SILS81_SILS0011130_BE6_1_28007	Peptides 20230317_TTP_P_SILS81_SILS0011126_GA3_1_27788	Peptides 20230317_TTP_P_SILS81_SILS0011127_GA4_1_27789	Peptides 20230317_TTP_P_SILS81_SILS0011128_GA5_1_27790	Peptides 20230317_TTP_P_SILS81_SILS0011129_GA6_1_27791	Peptides 20230317_TTP_P_SILS81_SILS0011154_GD6_1_27821	Peptides 20230317_TTP_P_SILS81_SILS0011155_GD7_1_27822	Peptides 20230317_TTP_P_SILS81_SILS0011156_GD8_1_27823	Peptides 20230317_TTP_P_SILS81_SILS0011157_GE1_1_27825	Peptides 20230317_TTP_P_SILS81_SILS0011158_GE2_1_27826	Peptides 20230317_TTP_P_SILS81_SILS0011159_GE3_1_27827	Peptides 20230317_TTP_P_SILS81_SILS0011160_GE4_1_27828	Peptides 20230317_TTP_P_SILS81_SILS0011161_GE5_1_27829	Peptides 20230317_TTP_P_SILS81_SILS0011162_GE6_1_27830	Peptides 20230317_TTP_P_SILS81_SILS0011163_GE7_1_27831	Peptides 20230317_TTP_P_SILS81_SILS0011164_GE8_1_27832	Peptides 20230317_TTP_P_SILS81_SILS0011165_BA1_1_27833	Peptides 20230317_TTP_P_SILS81_SILS0011166_BA2_1_27834	Peptides 20230317_TTP_P_SILS81_SILS0011167_BA3_1_27835	Peptides 20230317_TTP_P_SILS81_SILS0011168_BA4_1_27836
Uncharacterized protein (LOC103507240)	LOC103507240	0	0	0	0	0	0	0	0	0	0	0	0	0	0	0	0	0	0	0	0	0	0	0	0	0	0	1	2	1	0	0	0	0	2	0
Polyubiquitin - like	LOC103522510	2	3	3	2	1	1	2	0	3	1	0	0	1	2	2	1	1	0	3	2	2	1	3	3	1	0	3	3	3	0	3	1	1	2	1
Nucleoside diphosphate kinase	LOC103518886	0	0	0	0	0	0	0	0	0	0	0	0	0	0	1	0	0	0	0	0	0	0	1	0	0	0	3	0	2	0	2	0	0	5	1
peroxiredoxin-2-like isoform X2	LOC103519063	0	0	0	0	0	0	0	0	0	0	0	0	0	0	0	0	0	0	0	0	0	0	1	0	0	0	1	0	0	0	0	0	0	1	0
Ferritin	LOC103521554	0	0	0	0	0	0	0	0	0	0	0	0	0	0	0	0	0	0	0	0	0	0	0	0	0	0	2	1	2	0	1	0	1	2	1
Uncharacterized protein LOC103520974	LOC103520974	0	0	0	0	0	0	0	0	0	0	0	0	0	0	0	0	0	0	0	0	0	0	0	0	0	0	0	4	0	0	0	0	0	3	0
Uncharacterized protein LOC103524274	LOC103524274	0	0	0	0	0	0	0	0	0	0	0	0	0	0	0	1	0	0	0	0	0	0	0	0	0	0	1	1	1	0	1	0	1	0	0
Uncharacterized protein LOC103512175	LOC103512175	0	0	0	0	0	0	0	0	0	0	0	0	0	0	1	0	0	0	0	0	0	0	7	0	0	0	0	0	0	0	0	0	0	0	0
CCT-theta	LOC103509961	0	0	0	0	0	0	0	0	0	0	0	0	0	0	0	0	0	0	0	0	0	0	0	1	0	0	0	0	0	0	0	0	0	0	0
Uncharacterized protein LOC103515898	LOC103515898	0	0	0	0	0	0	0	0	0	0	0	0	0	0	0	0	0	0	0	0	0	0	0	0	0	0	0	3	0	0	0	0	0	0	0
Uncharacterized protein LOC103521723	LOC103521723	1	0	1	1	1	0	1	0	1	1	1	1	1	1	0	0	1	0	0	0	1	0	1	0	0	0	0	0	0	1	1	0	0	0	0

## Sheet: Valencia
		Valencia _ control			Valencia_D.citri					Valencia_D.citri_CLas (1dpi)				Valencia_control_6dpi			Valencia_D.citri_6 dpi				Valencia_D.citri_CLas_6dpi				Valencia_control_30 dpi					Valencia_D.citri_30 dpi					Valencia_D.citri_CLas_30 dpi
		Peptides 20230317_TTP_P_SILS81_SILS0011110_RD3_1_27772	Peptides 20230317_TTP_P_SILS81_SILS0011111_RD4_1_27773	Peptides 20230317_TTP_P_SILS81_SILS0011112_RD5_1_27774	Peptides 20230317_TTP_P_SILS81_SILS0011113_RD6_1_27775	Peptides 20230317_TTP_P_SILS81_SILS0011114_RD7_1_27776	Peptides 20230317_TTP_P_SILS81_SILS0011115_RD8_1_27777	Peptides 20230317_TTP_P_SILS81_SILS0011116_RE1_1_27778	Peptides 20230317_TTP_P_SILS81_SILS0011117_RE2_1_27779	Peptides 20230317_TTP_P_SILS81_SILS0011118_RE3_1_27780	Peptides 20230317_TTP_P_SILS81_SILS0011119_RE4_1_27781	Peptides 20230317_TTP_P_SILS81_SILS0011120_RE5_1_27782	Peptides 20230317_TTP_P_SILS81_SILS0011121_RE6_1_27783	Peptides 20230317_TTP_P_SILS81_SILS0011143_GC3_1_27810	Peptides 20230317_TTP_P_SILS81_SILS0011144_GC4_1_27811	Peptides 20230317_TTP_P_SILS81_SILS0011145_GC5_1_27812	Peptides 20230317_TTP_P_SILS81_SILS0011146_GC6_1_27813	Peptides 20230317_TTP_P_SILS81_SILS0011147_GC7_1_27814	Peptides 20230317_TTP_P_SILS81_SILS0011148_GC8_1_27815	Peptides 20230317_TTP_P_SILS81_SILS0011149_GD1_1_27816	Peptides 20230317_TTP_P_SILS81_SILS0011150_GD2_1_27817	Peptides 20230317_TTP_P_SILS81_SILS0011151_GD3_1_27818	Peptides 20230317_TTP_P_SILS81_SILS0011152_GD4_1_27819	Peptides 20230317_TTP_P_SILS81_SILS0011153_GD5_1_27820	Peptides 20230317_TTP_P_SILS81_SILS0011184_BC4_1_27853	Peptides 20230317_TTP_P_SILS81_SILS0011185_BC5_1_27854	Peptides 20230317_TTP_P_SILS81_SILS0011186_BC6_1_27855	Peptides 20230317_TTP_P_SILS81_SILS0011187_BC7_1_27856	Peptides 20230317_TTP_P_SILS81_SILS0011188_BC8_1_27857	Peptides 20230317_TTP_P_SILS81_SILS0011189_BD1_1_27858	Peptides 20230317_TTP_P_SILS81_SILS0011190_BD2_1_27859	Peptides 20230317_TTP_P_SILS81_SILS0011191_BD3_1_27860	Peptides 20230317_TTP_P_SILS81_SILS0011192_BD4_1_27861	Peptides 20230317_TTP_P_SILS81_SILS0011193_BD5_1_27862	Peptides 20230317_TTP_P_SILS81_SILS0011194_BD6_1_27863	Peptides 20230317_TTP_P_SILS81_SILS0011195_BD7_1_27864	Peptides 20230317_TTP_P_SILS81_SILS0011196_BD8_1_27865	Peptides 20230317_TTP_P_SILS81_SILS0011197_BE1_1_27866	Peptides 20230317_TTP_P_SILS81_SILS0011198_BE2_1_27867
Uncharacterized protein (LOC103507240)	LOC103507240	0	1	0	0	1	0	0	0	0	0	0	0	0	0	0	0	0	0	0	0	0	0	0	0	0	0	0	0	0	0	0	0	0	0	0	0	0	0	2
Polyubiquitin - like	LOC103522510	3	3	1	2	3	3	1	1	2	1	1	1	2	1	2	2	3	2	2	2	1	2	2	2	2	1	2	2	2	2	2	2	2	1	2	2	2	2	71
Nucleoside diphosphate kinase	LOC103518886	0	0	0	0	0	0	0	0	0	0	0	0	0	0	0	0	0	0	0	0	0	0	0	0	0	0	2	0	0	0	0	0	0	0	0	0	0	0	2
Uncharacterized protein LOC103524274	LOC103524274	0	0	0	0	0	0	0	0	0	0	0	0	0	0	0	0	0	0	0	0	0	0	0	0	0	0	0	0	0	1	0	0	0	0	0	0	0	0	1
Uncharacterized protein LOC103521723	LOC103521723	1	0	1	1	1	1	1	1	0	1	1	1	0	0	0	0	0	0	0	0	0	1	1	0	0	0	0	0	1	0	0	0	0	0	0	0	0	0	13

## Sheet: B. koegnii (Curry) 
		Bergera Koenigii control _1 dpi					Bergera Koenigii D. citri _1 dpi					Bergera Koenigii D. citri_Clas _1 dpi					Bergera koenigii Control_6 dpi		Bergera_D.citri_6 dpi					Bergera_D.citri_CLas_6dpi				Bergera_control_30 dpi					Bergera_D.citri_30 dpi					Bergera_D.citri_CLas_30 dpi
		Peptides 20230317_TTP_P_SILS81_SILS0011095_RB4_1_27756	Peptides 20230317_TTP_P_SILS81_SILS0011096_RB5_1_27757	Peptides 20230317_TTP_P_SILS81_SILS0011097_RB6_1_27758	Peptides 20230317_TTP_P_SILS81_SILS0011098_RB7_1_27759	Peptides 20230317_TTP_P_SILS81_SILS0011099_RB8_1_27760	Peptides 20230317_TTP_P_SILS81_SILS0011100_RC1_1_27761	Peptides 20230317_TTP_P_SILS81_SILS0011101_RC2_1_27762	Peptides 20230317_TTP_P_SILS81_SILS0011102_RC3_1_27763	Peptides 20230317_TTP_P_SILS81_SILS0011103_RC4_1_27764	Peptides 20230317_TTP_P_SILS81_SILS0011104_RC5_1_27765	Peptides 20230317_TTP_P_SILS81_SILS0011105_RC6_1_27766	Peptides 20230317_TTP_P_SILS81_SILS0011106_RC7_1_27767	Peptides 20230317_TTP_P_SILS81_SILS0011107_RC8_1_27768	Peptides 20230317_TTP_P_SILS81_SILS0011108_RD1_1_27770	Peptides 20230317_TTP_P_SILS81_SILS0011109_RD2_1_27771	Peptides 20230317_TTP_P_SILS81_SILS0011131_GA8_1_27799	Peptides 20230317_TTP_P_SILS81_SILS0011133_GB1_1_27800	Peptides 20230317_TTP_P_SILS81_SILS0011134_GB2_1_27801	Peptides 20230317_TTP_P_SILS81_SILS0011135_GB3_1_27802	Peptides 20230317_TTP_P_SILS81_SILS0011136_GB4_1_27803	Peptides 20230317_TTP_P_SILS81_SILS0011137_GB5_1_27804	Peptides 20230317_TTP_P_SILS81_SILS0011138_GB6_1_27805	Peptides 20230317_TTP_P_SILS81_SILS0011139_GB7_1_27806	Peptides 20230317_TTP_P_SILS81_SILS0011140_GB8_1_27807	Peptides 20230317_TTP_P_SILS81_SILS0011141_GC1_1_27808	Peptides 20230317_TTP_P_SILS81_SILS0011142_GC2_1_27809	Peptides 20230317_TTP_P_SILS81_SILS0011169_BA5_1_27837	Peptides 20230317_TTP_P_SILS81_SILS0011170_BA6_1_27838	Peptides 20230317_TTP_P_SILS81_SILS0011171_BA7_1_27839	Peptides 20230317_TTP_P_SILS81_SILS0011172_BA8_1_27840	Peptides 20230317_TTP_P_SILS81_SILS0011173_BB1_1_27841	Peptides 20230317_TTP_P_SILS81_SILS0011174_BB2_1_27842	Peptides 20230317_TTP_P_SILS81_SILS0011175_BB3_1_27843	Peptides 20230317_TTP_P_SILS81_SILS0011176_BB4_1_27844	Peptides 20230317_TTP_P_SILS81_SILS0011177_BB5_1_27845	Peptides 20230317_TTP_P_SILS81_SILS0011178_BB6_1_27846	Peptides 20230317_TTP_P_SILS81_SILS0011179_BB7_1_27847	Peptides 20230317_TTP_P_SILS81_SILS0011180_BB8_1_27848	Peptides 20230317_TTP_P_SILS81_SILS0011181_BC1_1_27850	Peptides 20230317_TTP_P_SILS81_SILS0011182_BC2_1_27851	Peptides 20230317_TTP_P_SILS81_SILS0011183_BC3_1_27852
Polyubiquitin - like	LOC103522510	2	2	1	2	1	0	1	2	1	1	0	2	0	2	0	1	1	1	2	2	2	2	2	3	1	1	2	1	1	1	0	2	0	2	2	1	2	2	3	2	3
Nucleoside diphosphate kinase	LOC103518886	0	0	0	0	0	0	0	0	0	0	0	0	0	0	0	0	0	0	0	0	0	0	0	1	0	0	0	0	0	0	0	0	0	0	0	0	1	0	0	0	0
CCT-theta	LOC103509961	0	0	0	0	0	0	0	0	0	0	0	0	0	1	0	0	0	0	0	0	0	0	0	0	0	0	0	0	0	0	0	0	0	0	0	0	0	0	1	0	0
Uncharacterized protein LOC103521723	LOC103521723	1	1	1	1	1	1	1	1	1	0	1	1	1	1	1	0	1	0	0	0	0	0	0	0	0	0	0	0	0	0	0	0	0	0	0	0	0	0	0	0	0

## Sheet: E. glauca
Protein	ID number	Eremocitrus _Control_1 dpi			Eremocitrus_D.citri_1 dpi			Eremocitrus_D. citri_Clas_1 dpi			Eremocitrus_Contol_6 dpi			Eremocitrus _D.citri _6 dpi			Eremocitrus _D.citri _CLas_6 dpi			Eremocitrus_control_30 dpi			Eremocitrus_D.citri_30 dpi			Eremocitrus _ D. citri_CLas_30 dpi
		Peptides 20230317_TTP_P_SILS81_SILS0011199_BE3_1_27868	Peptides 20230317_TTP_P_SILS81_SILS0011200_BE4_1_27869	Peptides 20230317_TTP_P_SILS81_SILS0011201_BE5_1_27870	Peptides 20230317_TTP_P_SILS81_SILS0011202_BE6_1_27871	Peptides 20230317_TTP_P_SILS81_SILS0011203_RA1_1_27873	Peptides 20230317_TTP_P_SILS81_SILS0011204_RA2_1_27874	Peptides 20230317_TTP_P_SILS81_SILS0011205_RA3_1_27875	Peptides 20230317_TTP_P_SILS81_SILS0011206_RA4_1_27876	Peptides 20230317_TTP_P_SILS81_SILS0011207_RA5_1_27877	Peptides 20230317_TTP_P_SILS81_SILS0011208_RA6_1_27878	Peptides 20230317_TTP_P_SILS81_SILS0011209_RA7_1_27879	Peptides 20230317_TTP_P_SILS81_SILS0011210_RA8_1_27880	Peptides 20230317_TTP_P_SILS81_SILS0011211_RB1_1_27881	Peptides 20230317_TTP_P_SILS81_SILS0011212_RB2_1_27882	Peptides 20230317_TTP_P_SILS81_SILS0011213_RB3_1_27883	Peptides 20230317_TTP_P_SILS81_SILS0011214_RB4_1_27884	Peptides 20230317_TTP_P_SILS81_SILS0011215_RB5_1_27885	Peptides 20230317_TTP_P_SILS81_SILS0011216_RB6_1_27886	Peptides 20230317_TTP_P_SILS81_SILS0011217_RB7_1_27887	Peptides 20230317_TTP_P_SILS81_SILS0011218_RB8_1_27888	Peptides 20230317_TTP_P_SILS81_SILS0011219_RC1_1_27889	Peptides 20230317_TTP_P_SILS81_SILS0011220_RC2_1_27890	Peptides 20230317_TTP_P_SILS81_SILS0011221_RC3_1_27891	Peptides 20230317_TTP_P_SILS81_SILS0011222_RC4_1_27892	Peptides 20230317_TTP_P_SILS81_SILS0011223_RC5_1_27893	Peptides 20230317_TTP_P_SILS81_SILS0011224_RC6_1_27894
Polyubiquitin - like	LOC103522510	3	1	0	1	1	1	1	1	3	0	0	0	1	0	0	0	0	0	0	0	0	0	0	0	0	0
Nucleoside diphosphate kinase	LOC103518886	0	0	0	0	0	0	0	0	0	0	1	0	2	1	1	0	3	0	0	0	0	0	0	0	0	0
peroxiredoxin-2-like isoform X2	LOC103519063	0	0	0	0	0	0	0	0	0	0	0	0	0	1	0	0	1	0	0	0	0	0	0	0	0	0
Uncharacterized protein LOC103524274	LOC103524274	0	0	0	0	0	0	0	0	0	0	0	0	1	1	0	1	0	0	0	0	0	0	0	0	0	0
Uncharacterized protein LOC103512175	LOC103512175	0	0	0	0	0	0	0	0	0	0	0	0	0	0	0	1	0	0	0	0	0	0	0	0	0	0
CCT-theta	LOC103509961	0	0	0	0	1	0	0	0	0	0	0	0	0	0	0	0	0	0	0	0	0	0	0	0	0	0
Uncharacterized protein LOC103521723	LOC103521723	0	0	0	1	0	0	0	1	0	0	0	0	0	0	1	0	0	0	0	0	0	1	0	0	1	0
