# Supplementary material for: Identification and functional analysis of putative effector proteins from Diaphorina citri and ‘Candidatus Liberibacter asiaticus’
Source: Front Plant Sci. 2025 Nov 27;16:1656652. doi: 10.3389/fpls.2025.1656652 (PMC12695838; doi:10.3389/fpls.2025.1656652)
Supplement: Supplementary file 7 [file Table6.xlsx]

## Sheet: Sheet1
Protein	Source	Gene Number
Bulb-type lectin domain-containing protein (Fragment)	Citrus sinensis	CISIN_1g047082mg
Bet_v_1 domain-containing protein	Citrus sinensis	CISIN_1g031364mg
Peptidyl-prolyl cis-trans isomerase	Citrus sinensis	CISIN_1g030245mg
5-methyltetrahydropteroyltriglutamate--homocysteine S-methyltransferase	Citrus sinensis	CISIN_1g003819mg
FAD-binding PCMH-type domain-containing protein	Citrus sinensis	CISIN_1g015646mg
Phytocyanin domain-containing protein	Citrus sinensis	CISIN_1g030240mg
Peptidase A1 domain-containing protein	Citrus sinensis	CISIN_1g014679mg
Fn3_like domain-containing protein	Citrus sinensis	CISIN_1g003980mg
Sucrose synthase	Citrus sinensis	CISIN_1g003661mg
NAD(P)-bd_dom domain-containing protein (Fragment)	Citrus sinensis	CISIN_1g0462972mg
ADP/ATP translocase	Citrus sinensis	CISIN_1g016996mg
Sucrose synthase	Citrus sinensis	CISIN_1g003947mg
LRRNT_2 domain-containing protein	Citrus sinensis	CISIN_1g045209mg
ATP synthase subunit beta	Citrus sinensis	CISIN_1g008610mg
Adenosylhomocysteinase	Citrus sinensis	CISIN_1g011464mg
Peptidase A1 domain-containing protein	Citrus sinensis	CISIN_1g036132mg
Chlorophyll a-b binding protein, chloroplastic	Citrus sinensis	CISIN_1g024654mg
Non-specific lipid-transfer protein	Citrus sinensis	CISIN_1g033151mg
Pectin acetylesterase	Citrus sinensis	CISIN_1g013734mg
Pyr_redox_2 domain-containing protein	Citrus sinensis	CISIN_1g012545mg
Carboxypeptidase (Fragment)	Citrus sinensis	CISIN_1g0119651mg
Aldedh domain-containing protein	Citrus sinensis	CISIN_1g015042mg
Pribosyltran_N domain-containing protein	Citrus sinensis	CISIN_1g015926mg
Cystatin domain-containing protein (Fragment)	Citrus sinensis	CISIN_1g040353mg
DJ-1_PfpI domain-containing protein (Fragment)	Citrus sinensis	CISIN_1g0268311mg
Pectinesterase	Citrus sinensis	CISIN_1g008261mg
Tubulin alpha chain	Citrus sinensis	CISIN_1g013062mg
Phosphoglycerate kinase	Citrus sinensis	CISIN_1g040813mg
Glyco_hydro_3_C domain-containing protein (Fragment)	Citrus sinensis	CISIN_1g0476212mg
Dihydrolipoyl dehydrogenase	Citrus sinensis	CISIN_1g010573mg
Profilin	Citrus sinensis	CISIN_1g032890mg
Glyco_hydro_3 domain-containing protein (Fragment)	Citrus sinensis	CISIN_1g0476211mg
Catalase	Citrus sinensis	CISIN_1g044386mg
Fructose-bisphosphate aldolase	Citrus sinensis	CISIN_1g018326mg
Phosphopyruvate hydratase	Citrus sinensis	CISIN_1g043137mg
TCTP domain-containing protein	Citrus sinensis	CISIN_1g030941mg
14_3_3 domain-containing protein	Citrus sinensis	CISIN_1g024714mg
Superoxide dismutase [Cu-Zn]	Citrus sinensis	CISIN_1g0318371mg
Meth_synt_1 domain-containing protein (Fragment)	Citrus sinensis	CISIN_1g0202292mg
Glucan endo-1,3-beta-D-glucosidase	Citrus sinensis	CISIN_1g011532mg
Thioredoxin domain-containing protein	Citrus sinensis	CISIN_1g030165mg
ATP-diphosphatase	Citrus sinensis	CISIN_1g048388mg
Malate dehydrogenase	Citrus sinensis	CISIN_1g018314mg
Glucan endo-1,3-beta-D-glucosidase (Fragment)	Citrus sinensis	CISIN_1g0197552mg
Glyceraldehyde-3-phosphate dehydrogenase	Citrus sinensis	CISIN_1g019445mg
Peroxidase	Citrus sinensis	CISIN_1g018871mg
BHLH domain-containing protein (Fragment)	Citrus sinensis	CISIN_1g0180071mg
Nucleoside diphosphate kinase	Citrus sinensis	CISIN_1g031851mg
FAD-binding FR-type domain-containing protein (Fragment)	Citrus sinensis	CISIN_1g0430222mg
Lectin_legB domain-containing protein	Citrus sinensis	CISIN_1g024380mg
Fructose-bisphosphate aldolase	Citrus sinensis	CISIN_1g015888mg
Lactoylglutathione lyase	Citrus sinensis	CISIN_1g0228181mg
Bet_v_1 domain-containing protein (Fragment)	Citrus sinensis	CISIN_1g036559mg
Peptidase A1 domain-containing protein	Citrus sinensis	CISIN_1g039412mg
Meth_synt_2 domain-containing protein	Citrus sinensis	CISIN_1g024250mg
VOC domain-containing protein	Citrus sinensis	CISIN_1g031118mg
Malic enzyme	Citrus sinensis	CISIN_1g007703mg
Peroxidase	Citrus sinensis	CISIN_1g018796mg
Peptidase A1 domain-containing protein	Citrus sinensis	CISIN_1g011045mg
Peptidase A1 domain-containing protein	Citrus sinensis	CISIN_1g011600mg
Chitin-binding type-1 domain-containing protein	Citrus sinensis	CISIN_1g020187mg
Bet_v_1 domain-containing protein (Fragment)	Citrus sinensis	CISIN_1g0321521mg
Alpha-mannosidase	Citrus sinensis	CISIN_1g001850mg
UDP-glucose 6-dehydrogenase	Citrus sinensis	CISIN_1g011641mg
Clathrin heavy chain	Citrus sinensis	CISIN_1g000428mg
DUF3700 domain-containing protein	Citrus sinensis	CISIN_1g026270mg
Peptidase A1 domain-containing protein (Fragment)	Citrus sinensis	CISIN_1g036447mg
PMR5N domain-containing protein	Citrus sinensis	CISIN_1g017263mg
Cysteine synthase	Citrus sinensis	CISIN_1g020501mg
Annexin	Citrus sinensis	CISIN_1g035973mg
Protein kinase domain-containing protein	Citrus sinensis	CISIN_1g007423mg
Peptidase A1 domain-containing protein	Citrus sinensis	CISIN_1g014537mg
Hsp90	Citrus sinensis	hsp90
Cyclin N-terminal domain-containing protein	Citrus sinensis	CISIN_1g017386mg
Methylenetetrahydrofolate reductase	Citrus sinensis	CISIN_1g008423mg
Cupin_2 domain-containing protein	Citrus sinensis	CISIN_1g021698mg
Phospholipase D	Citrus sinensis	CISIN_1g004579mg
Bulb-type lectin domain-containing protein	Citrus sinensis	CISIN_1g048464mg
Histone H2A	Citrus sinensis	CISIN_1g032701mg
Glyco_hydro_18 domain-containing protein	Citrus sinensis	CISIN_1g043511mg
UTP--glucose-1-phosphate uridylyltransferase	Citrus sinensis	CISIN_1g012172mg
Putative aquaporin PIP12	Citrus sinensis	PIP1
Annexin	Citrus sinensis	CISIN_1g021204mg
FAD-binding PCMH-type domain-containing protein	Citrus sinensis	CISIN_1g009286mg
Pectinesterase	Citrus sinensis	CISIN_1g009085mg
Tubulin alpha chain	Citrus sinensis	CISIN_1g013113mg
actin-5C-like	Diaphorina citri	LOC103508732
Tubulin beta chain	Diaphorina citri	LOC103517423
Peptidyl-prolyl cis-trans isomerase	Diaphorina citri	LOC103510773
Histone H4	Diaphorina citri	LOC103519656
ubiquitin	Diaphorina citri	LOC103522510
uncharacterized protein LOC103521723	Diaphorina citri	LOC103521723
J domain-containing protein DDB_G0295729	Diaphorina citri	LOC103514053
actin, muscle isoform X1	Diaphorina citri	LOC103506086
Heat shock protein 83	Diaphorina citri	LOC103508055
actin-1	Diaphorina citri	LOC103508596
Malate dehydrogenase	Diaphorina citri	LOC103513073
Elongation factor 1-alpha	Diaphorina citri	LOC103514985
Tubulin alpha chain	Diaphorina citri	LOC103517567
Histone H2B	Diaphorina citri	LOC103519655
GTP-binding nuclear protein	Diaphorina citri	LOC103520939
RNA-binding protein 1	Diaphorina citri	LOC103521630
vitellogenin-1-like	Diaphorina citri	LOC103523873
vitellogenin-like	Diaphorina citri	LOC108254328
heat shock 70 kDa protein cognate 4	Diaphorina citri	LOC103510637
Tubulin alpha chain	Diaphorina citri	LOC103513788
vitellogenin-2-like	Diaphorina citri	LOC103513510
ATP synthase subunit alpha, mitochondrial-like	Diaphorina citri	LOC108253615
vitellogenin-A1-like	Diaphorina citri	LOC103523199
LOW QUALITY PROTEIN: kinesin-like protein GA13060	Diaphorina citri	LOC103512467
Chaperone protein DnaK	Liberibacter asiaticus (strain psy62)	dnaK
