# Supplementary material for: Identification and functional analysis of putative effector proteins from Diaphorina citri and ‘Candidatus Liberibacter asiaticus’
Source: Front Plant Sci. 2025 Nov 27;16:1656652. doi: 10.3389/fpls.2025.1656652 (PMC12695838; doi:10.3389/fpls.2025.1656652)
Supplement: Supplementary file 8 [file Table7.xlsx]

## Sheet: LasIII exclusive proteins
Protein product	Protein Name
WP_012778351.1	DNA ligase
WP_012778354.1	tyrosine-type recombinase/integrase
WP_015452745.1	hypothetical protein
WP_012778361.1	membrane integrity-associated transporter subunit PqiC
WP_012778370.1	elongation factor Tu
WP_080571131.1	hypothetical protein
WP_157140711.1	hypothetical protein
WP_012778374.1	hypothetical protein
WP_012778381.1	squalene/phytoene synthase family protein
WP_012778385.1	DUF3126 family protein
WP_012778406.1	glutaminase
WP_012778423.1	hypothetical protein
WP_012778424.1	hypothetical protein
WP_012778427.1	hypothetical protein
WP_015452324.1	hypothetical protein
WP_012778455.1	hypothetical protein
WP_012778470.1	50S ribosomal protein L24
WP_012778471.1	50S ribosomal protein L14
WP_012778472.1	30S ribosomal protein S17
WP_012778476.1	50S ribosomal protein L22
WP_012778477.1	30S ribosomal protein S19
WP_012778481.1	50S ribosomal protein L3
WP_015452332.1	30S ribosomal protein S10
WP_012778484.1	30S ribosomal protein S7
WP_012778494.1	SsrA-binding protein SmpB
WP_012778509.1	NAD(P)H-quinone oxidoreductase
WP_012778514.1	tRNA pseudouridine(38-40) synthase TruA
WP_012778517.1	EamA family transporter
WP_012778529.1	hypothetical protein
WP_012778532.1	RlmE family RNA methyltransferase
WP_012778547.1	UDP-glucose 4-epimerase GalE
WP_012778549.1	30S ribosomal protein S18
WP_012778562.1	cation transporter
WP_012778563.1	NADPH-dependent 7-cyano-7-deazaguanine reductase QueF
WP_012778575.1	hypothetical protein
WP_012778576.1	ComEC/Rec2 family competence protein
WP_012778577.1	nucleoside deaminase
WP_012778591.1	flagellar type III secretion system pore protein FliP
WP_012778592.1	flagellar basal body-associated FliL family protein
WP_012778593.1	flagellar basal body L-ring protein FlgH
WP_012778597.1	flagellar basal-body rod protein FlgG
WP_012778617.1	16S rRNA (adenine(1518)-N(6)/adenine(1519)-N(6))-dimethyltransferase RsmA
WP_012778621.1	3-deoxy-D-manno-octulosonic acid transferase
WP_012778622.1	DUF4170 domain-containing protein
WP_012778648.1	tRNA (adenosine(37)-N6)-threonylcarbamoyltransferase complex dimerization subunit type 1 TsaB
WP_012778650.1	hypothetical protein
WP_012778653.1	quinone-dependent dihydroorotate dehydrogenase
WP_012778654.1	D-alanyl-D-alanine carboxypeptidase
WP_012778667.1	hypothetical protein
WP_012778677.1	3-phosphoshikimate 1-carboxyvinyltransferase
WP_012778685.1	site-specific DNA-methyltransferase
WP_012778686.1	exodeoxyribonuclease VII small subunit
WP_012778713.1	ATP-dependent protease subunit HslV
WP_012778729.1	Maf family protein
WP_015452374.1	16S rRNA (guanine(527)-N(7))-methyltransferase RsmG
WP_012778739.1	hypothetical protein
WP_012778744.1	outer membrane lipoprotein carrier protein LolA
WP_012778745.1	endonuclease/exonuclease/phosphatase family protein
WP_012778747.1	homoserine kinase
WP_012778753.1	ribosome maturation factor RimP
WP_015452380.1	HIT family protein
WP_015452383.1	translation elongation factor Ts
WP_015452395.1	DNA replication/repair protein RecF
WP_015452409.1	polyprenyl synthetase family protein
WP_015452420.1	LPS export ABC transporter ATP-binding protein
WP_015452425.1	Trm112 family protein
WP_015452442.1	metal ABC transporter permease
WP_015452451.1	diaminopimelate epimerase
WP_015452463.1	D-alanyl-D-alanine carboxypeptidase
WP_015452467.1	helix-turn-helix transcriptional regulator
WP_015452472.1	flagellar motor switch protein FliG
WP_015452473.1	flagellar motor switch protein FliN
WP_015452476.1	flagellar basal-body rod protein FlgF
WP_015452481.1	hypothetical protein
WP_015452499.1	exodeoxyribonuclease I
WP_015452512.1	50S ribosomal protein L27
WP_015452515.1	hypothetical protein
WP_015452526.1	creatininase family protein
WP_015452530.1	non-canonical purine NTP pyrophosphatase
WP_015452566.1	undecaprenyl-diphosphate phosphatase
WP_015452577.1	methyltransferase domain-containing protein
WP_015452579.1	1-acyl-sn-glycerol-3-phosphate acyltransferase
WP_015452591.1	hypothetical protein
WP_015452595.1	ABC transporter substrate-binding protein
WP_015452604.1	crossover junction endodeoxyribonuclease RuvC
WP_015452606.1	Holliday junction branch migration DNA helicase RuvB
WP_015452618.1	metal ABC transporter permease
WP_015452628.1	hypothetical protein
WP_015452629.1	OmpA family protein
WP_015452630.1	chemotaxis protein
WP_015452631.1	hypothetical protein
WP_015452632.1	winged helix-turn-helix domain-containing protein
WP_015452635.1	flagellar hook-associated family protein
WP_015452637.1	hypothetical protein
WP_015824918.1	flagellar hook assembly protein FlgD
WP_015452639.1	flagellar biosynthesis protein FliQ
WP_015824919.1	DNA cytosine methyltransferase, partial
WP_080571141.1	DNA cytosine methyltransferase
WP_015452642.1	DNA (cytosine-5-)-methyltransferase
WP_015452644.1	hypothetical protein
WP_015452647.1	flagellar type III secretion system protein FliR
WP_015452648.1	hypothetical protein
WP_015452651.1	flagellar basal body-associated FliL family protein
WP_015452679.1	ribonucleotide-diphosphate reductase subunit beta
WP_015452716.1	hypothetical protein
WP_015452717.1	hypothetical protein
WP_015824936.1	hypothetical protein
WP_015452723.1	hypothetical protein
WP_015452734.1	PAS-domain containing protein
WP_015452743.1	hypothetical protein
WP_015452762.1	HaeIII family restriction endonuclease
WP_015452777.1	succinate dehydrogenase assembly factor 2
WP_102134470.1	YdcF family protein
WP_102134469.1	AsmA family protein
WP_015452679.1	ribonucleotide-diphosphate reductase subunit beta
WP_015452803.1	phosphoribosylformylglycinamidine synthase subunit PurS
WP_015452807.1	Holliday junction resolvase RuvX
WP_015452808.1	Asp-tRNA(Asn)/Glu-tRNA(Gln) amidotransferase subunit GatC
WP_041186038.1	hypothetical protein
WP_015452824.1	hypothetical protein
WP_015452830.1	hypothetical protein
WP_015452831.1	hypothetical protein
WP_015452833.1	NAD+ synthase
WP_015452834.1	tRNA (uridine(54)-C5)-methyltransferase TrmA
WP_015824958.1	hypothetical protein
WP_015452846.1	dihydroorotase
WP_144299318.1	hypothetical protein
WP_015452856.1	metal-dependent hydrolase
WP_080571142.1	hypothetical protein
WP_015452895.1	Fe-S cluster assembly scaffold SufA
WP_054105251.1	hypothetical protein
WP_080571144.1	hypothetical protein
WP_015452908.1	hypothetical protein
WP_015452915.1	hypothetical protein
WP_015452931.1	phospho-N-acetylmuramoyl-pentapeptide-transferase
WP_015452933.1	UDP-N-acetylmuramoyl-L-alanyl-D-glutamate--2,6-diaminopimelate ligase
WP_015452934.1	penicillin-binding protein 2
WP_015452937.1	division/cell wall cluster transcriptional repressor MraZ
WP_015452939.1	VWA domain-containing protein
WP_015452940.1	hypothetical protein
WP_015452942.1	polyprenyl synthetase family protein
WP_015452946.1	CCA tRNA nucleotidyltransferase
WP_015452950.1	hypothetical protein
WP_015452954.1	ABC-F family ATP-binding cassette domain-containing protein
WP_015452955.1	hypothetical protein
WP_015452957.1	hypothetical protein
WP_015452960.1	hypothetical protein
WP_015452967.1	hypothetical protein
WP_143312184.1	hypothetical protein
WP_015452969.1	hypothetical protein
WP_015452970.1	hypothetical protein
WP_015452973.1	hypothetical protein
WP_015452974.1	hypothetical protein
WP_015824983.1	hypothetical protein
WP_015452976.1	hypothetical protein
WP_015452977.1	helix-turn-helix transcriptional regulator
WP_015452985.1	hypothetical protein
WP_015452986.1	hypothetical protein
WP_015452997.1	PTS ascorbate transporter subunit IIC
WP_015453009.1	hypothetical protein
WP_015453015.1	terminase
WP_015453019.1	DUF2800 domain-containing protein
WP_040215648.1	DEAD/DEAH box helicase
WP_012778351.1	DNA ligase
WP_015453050.1	helix-turn-helix transcriptional regulator
WP_031935096.1	hypothetical protein
WP_015453054.1	hypothetical protein
WP_015453055.1	intrrupted gp229, phage associated protein
WP_012778343.1	hypothetical protein

## Sheet: Candidate effectors
Protein ID	Description	Sec dependent effector
WP_012778374.1	hypothetical protein
WP_012778427.1	hypothetical protein	(CLIBASIA_00460)
WP_015452324.1	hypothetical protein	(CLIBASIA_00530 )
WP_012778593.1	flagellar basal body L-ring protein FlgH
WP_012778654.1	D-alanyl-D-alanine carboxypeptidase
WP_015452595.1	ABC transporter substrate-binding protein
WP_015824958.1	hypothetical protein	(CLIBASIA_04560)
WP_054105251.1	hypothetical protein
WP_015452985.1	hypothetical protein	CLIBASIA_05315
WP_015452986.1	hypothetical protein	CLIBASIA_05320
